# Supplementary material for: In vitro downregulated hypoxia transcriptome is associated with poor prognosis in breast cancer
Source: Mol Cancer. 2017 Jun 15;16:105. doi: 10.1186/s12943-017-0673-0 (PMC5472949; doi:10.1186/s12943-017-0673-0)
Supplement: Supplementary file 1 — List of the 15,588 genes used as input to the UNCLES clustering analysis and the 504 and 598 genes in C1 and C2, respectively. (XLSX 411 kb) [file 12943_2017_673_MOESM1_ESM.xlsx]

## Sheet: 15588 input genes
Gene Symbol	Gene ID
A2M	2
NAT1	9
NAT2	10
SERPINA3	12
AADAC	13
AAMP	14
AANAT	15
AARS	16
ABAT	18
ABCA1	19
ABCA2	20
ABCA3	21
ABCB7	22
ABCF1	23
ABCA4	24
ABL1	25
AOC1	26
ABL2	27
ABO	28
ABR	29
ACAA1	30
ACACA	31
ACACB	32
ACADL	33
ACADM	34
ACADS	35
ACADSB	36
ACADVL	37
ACAT1	38
ACAT2	39
ASIC2	40
ASIC1	41
ACHE	43
ACLY	47
ACO1	48
ACO2	50
ACOX1	51
ACP1	52
ACP2	53
ACP5	54
ACPP	55
ACRV1	56
ACTA1	58
ACTA2	59
ACTB	60
ACTC1	70
ACTG1	71
ACTG2	72
ACTN4	81
ACTL6A	86
ACTN1	87
ACTN2	88
ACTN3	89
ACVR1	90
ACVR1B	91
ACVR2A	92
ACVR2B	93
ACVRL1	94
ACYP1	97
ACYP2	98
ADA	100
ADAM8	101
ADAM10	102
ADAR	103
ADARB1	104
ADARB2	105
ADCY1	107
ADCY2	108
ADCY3	109
ADCY6	112
ADCY7	113
ADCY8	114
ADCY9	115
ADCYAP1	116
ADCYAP1R1	117
ADD1	118
ADD2	119
ADD3	120
PLIN2	123
ADH1A	124
ADH1B	125
ADH1C	126
ADH4	127
ADH5	128
ADH6	130
ADH7	131
ADK	132
ADM	133
ADORA1	134
ADORA2A	135
ADORA2B	136
ADORA3	140
ADPRH	141
PARP1	142
PARP4	143
ADRA1D	146
ADRA1B	147
ADRA1A	148
ADRA2A	150
ADRA2B	151
ADRA2C	152
ADRB1	153
ADRB2	154
ADRB3	155
ADRBK1	156
ADRBK2	157
ADSL	158
ADSS	159
AP2A1	160
AP2A2	161
AP1B1	162
AP2B1	163
AP1G1	164
AEBP1	165
AES	166
CRISP1	167
AFG3L1P	172
AFM	173
AFP	174
AGA	175
ACAN	176
AGER	177
AGL	178
AGRP	181
JAG1	182
AGT	183
AGTR1	185
AGTR2	186
APLNR	187
AGXT	189
NR0B1	190
AHCY	191
AHR	196
AHSG	197
AIF1	199
AIM1	202
AK1	203
AK2	204
AK4	205
AKT1	207
AKT2	208
ALAD	210
ALAS1	211
ALAS2	212
ALB	213
ALCAM	214
ABCD1	215
ALDH1A1	216
ALDH2	217
ALDH3A1	218
ALDH1B1	219
ALDH1A3	220
ALDH3B1	221
ALDH3B2	222
ALDH9A1	223
ALDH3A2	224
ABCD2	225
ALDOA	226
ALDOB	229
ALDOC	230
AKR1B1	231
ALK	238
ALOX12	239
ALOX5	240
ALOX5AP	241
ALOX12B	242
ALOX12P2	245
ALOX15	246
ALOX15B	247
ALPI	248
ALPL	249
ALPP	250
ALPPL2	251
ALX3	257
AMBN	258
AMBP	259
AMD1	262
AMELX	265
AMELY	266
AMFR	267
AMH	268
AMHR2	269
AMPD1	270
AMPD3	272
AMPH	273
BIN1	274
AMT	275
AMY1A	276
ANG	283
ANGPT1	284
ANGPT2	285
ANK1	286
ANK2	287
ANK3	288
ANPEP	290
SLC25A4	291
SLC25A5	292
ANXA1	301
ANXA2	302
ANXA3	306
ANXA4	307
ANXA5	308
ANXA6	309
ANXA7	310
ANXA11	311
ANXA13	312
AOAH	313
AOC2	314
AOX1	316
APAF1	317
NUDT2	318
APOF	319
APBA1	320
APBA2	321
APBB1	322
APBB2	323
APC	324
APCS	325
AIRE	326
APEH	327
APEX1	328
BIRC2	329
BIRC3	330
XIAP	331
BIRC5	332
APLP1	333
APLP2	334
APOA1	335
APOA2	336
APOA4	337
APOB	338
APOBEC1	339
APOC1	341
AQP8	343
APOC2	344
APOC3	345
APOD	347
APOE	348
APOH	350
APP	351
APRT	353
KLK3	354
FAS	355
FASLG	356
SHROOM2	357
AQP1	358
AQP2	359
AQP3	360
AQP4	361
AQP5	362
AQP6	363
AQP7	364
AQP9	366
AR	367
ABCC6	368
ARAF	369
ARCN1	372
TRIM23	373
AREG	374
ARF1	375
ARF3	377
ARF4	378
ARL4D	379
ARF6	382
ARG1	383
ARG2	384
RHOA	387
RHOB	388
RHOC	389
RND3	390
RHOG	391
ARHGAP1	392
ARHGAP4	393
ARHGAP5	394
ARHGAP6	395
ARHGDIA	396
ARHGDIB	397
ARHGDIG	398
RHOH	399
ARL1	400
PHOX2A	401
ARL2	402
ARL3	403
ARNT	405
ARNTL	406
ARR3	407
ARRB1	408
ARRB2	409
ARSA	410
ARSB	411
STS	412
ARSD	414
ARSE	415
ARSF	416
ART1	417
ART3	419
ART4	420
ARVCF	421
ASAH1	427
ASCL1	429
ASCL2	430
ASGR1	432
ASGR2	433
ASIP	434
ASL	435
ASMT	438
ASNA1	439
ASNS	440
ASPA	443
ASPH	444
ASS1	445
ASTN1	460
SERPINC1	462
ZFHX3	463
ATF1	466
ATF3	467
ATF4	468
ATIC	471
ATM	472
RERE	473
ATOH1	474
ATOX1	475
ATP1A1	476
ATP1A2	477
ATP1A3	478
ATP12A	479
ATP1A4	480
ATP1B1	481
ATP1B2	482
ATP1B3	483
FXYD2	486
ATP2A1	487
ATP2A2	488
ATP2A3	489
ATP2B1	490
ATP2B2	491
ATP2B3	492
ATP2B4	493
ATP4A	495
ATP4B	496
ATP5A1	498
ALDH7A1	501
ATP5B	506
ATP5C1	509
ATP5D	513
ATP5E	514
ATP5F1	515
ATP5G1	516
ATP5G2	517
ATP5G3	518
ATP5I	521
ATP5J	522
ATP6V1A	523
ATP6V1B1	525
ATP6V1B2	526
ATP6V0C	527
ATP6V1C1	528
ATP6V1E1	529
ATP6V0B	533
ATP6V1G2	534
ATP6V0A1	535
ATP6AP1	537
ATP7A	538
ATP5O	539
ATP7B	540
ATR	545
ATRX	546
KIF1A	547
AUH	549
AUP1	550
AVP	551
AVPR1A	552
AVPR1B	553
AVPR2	554
AXL	558
AZGP1	563
AZU1	566
B2M	567
BAAT	570
BACH1	571
BAD	572
BAG1	573
BAGE	574
ADGRB1	575
ADGRB2	576
ADGRB3	577
BAK1	578
NKX3-2	579
BARD1	580
BAX	581
BBS1	582
BBS2	583
BBS4	585
BCAT1	586
BCAT2	587
BCHE	590
BCKDHA	593
BCKDHB	594
CCND1	595
BCL2	596
BCL2A1	597
BCL2L1	598
BCL2L2	599
BCL3	602
BCL6	604
BCL7A	605
BCL9	607
TNFRSF17	608
HCN2	610
OPN1SW	611
BCR	613
BCS1L	617
BDH1	622
BDKRB1	623
BDKRB2	624
BDNF	627
CFB	629
BFSP1	631
BGN	633
CEACAM1	634
BHMT	635
BICD1	636
BID	637
BIK	638
PRDM1	639
BLK	640
BLM	641
BLMH	642
CXCR5	643
BLVRA	644
BLVRB	645
BNC1	646
BMI1	648
BMP1	649
BMP2	650
BMP3	651
BMP4	652
BMP5	653
BMP6	654
BMP7	655
BMP8B	656
BMPR1A	657
BMPR1B	658
BMPR2	659
BMX	660
POLR3D	661
BNIP1	662
BNIP2	663
BNIP3	664
BNIP3L	665
BOK	666
DST	667
FOXL2	668
BPGM	669
BPHL	670
BPI	671
BRCA1	672
BRAF	673
BRCA2	675
BRDT	676
ZFP36L1	677
ZFP36L2	678
BRS3	680
BSG	682
BST1	683
BST2	684
BTC	685
BTD	686
KLF9	687
KLF5	688
BTF3	689
BTG1	694
BTN1A1	696
BUB1	699
BYSL	705
TSPO	706
C1QBP	708
SERPING1	710
C1QA	712
C1QB	713
C1R	715
C1S	716
C3	718
C3AR1	719
C4BPA	722
C4BPB	725
CAPN5	726
C5	727
C5AR1	728
C6	729
C7	730
C8A	731
C8B	732
C8G	733
OSGIN2	734
C9	735
MRPL49	740
ZNHIT2	741
MPPED2	744
MYRF	745
TMEM258	746
DAGLA	747
GAS8-AS1	750
FMNL1	752
LDLRAD4	753
PTTG1IP	754
C21orf2	755
TMEM50B	757
MPPED1	758
CA1	759
CA2	760
CA3	761
CA4	762
CA5A	763
CA6	765
CA7	766
CA8	767
CA9	768
CA11	770
CA12	771
CACNA1A	773
CACNA1B	774
CACNA1C	775
CACNA1D	776
CACNA1E	777
CACNA1F	778
CACNA1S	779
DDR1	780
CACNA2D1	781
CACNB1	782
CACNB2	783
CACNB3	784
CACNB4	785
CACNG1	786
SLC25A20	788
CAD	790
CALB1	793
CALB2	794
S100G	795
CALCA	796
CALCB	797
CALCR	799
CALD1	800
CALM1	801
CALM2	805
CALML3	810
CALR	811
CALU	813
CAMK4	814
CAMK2A	815
CAMK2B	816
CAMK2D	817
CAMK2G	818
CAMLG	819
CAMP	820
CANX	821
CAPG	822
CAPN1	823
CAPN2	824
CAPN3	825
CAPNS1	826
CAPS	828
CAPZA1	829
CAPZA2	830
CAST	831
CAPZB	832
CARS	833
CASP1	834
CASP2	835
CASP3	836
CASP4	837
CASP5	838
CASP6	839
CASP7	840
CASP8	841
CASP9	842
CASP10	843
CASQ1	844
CASQ2	845
CASR	846
CAT	847
CAV1	857
CAV2	858
CAV3	859
RUNX2	860
RUNX1	861
RUNX1T1	862
CBFA2T3	863
RUNX3	864
CBFB	865
SERPINA6	866
CBL	867
CBLB	868
CBLN1	869
SERPINH1	871
CBR1	873
CBR3	874
CBS	875
CCIN	881
CCBL1	883
CCK	885
CCKAR	886
CCKBR	887
KRIT1	889
CCNA2	890
CCNB1	891
CCNC	892
CCND2	894
CCND3	896
CCNE1	898
CCNF	899
CCNG1	900
CCNG2	901
CCNH	902
CCNT1	904
CCNT2	905
CCT6A	908
CD1A	909
CD1B	910
CD1C	911
CD1D	912
CD1E	913
CD2	914
CD3D	915
CD3E	916
CD3G	917
CD247	919
CD4	920
CD5	921
CD5L	922
CD6	923
CD7	924
CD8A	925
CD8B	926
CD9	928
CD14	929
CD19	930
MS4A1	931
MS4A3	932
CD22	933
CD28	940
CD80	941
CD86	942
TNFRSF8	943
TNFSF8	944
CD33	945
SIGLEC6	946
CD34	947
CD36	948
SCARB1	949
SCARB2	950
CD37	951
CD38	952
ENTPD1	953
ENTPD2	954
ENTPD6	955
ENTPD3	956
ENTPD5	957
CD40	958
CD40LG	959
CD44	960
CD47	961
CD48	962
CD53	963
CD58	965
CD59	966
CD63	967
CD68	968
CD69	969
CD70	970
CD72	971
CD74	972
CD79A	973
CD79B	974
CD81	975
ADGRE5	976
CD151	977
CDA	978
CDK1	983
LRBA	987
CDC5L	988
39326	989
CDC6	990
CDC20	991
CDC25A	993
CDC25B	994
CDC25C	995
CDC27	996
CDC34	997
CDC42	998
CDH1	999
CDH2	1000
CDH3	1001
CDH4	1002
CDH5	1003
CDH6	1004
CDH7	1005
CDH8	1006
CDH9	1007
CDH10	1008
CDH11	1009
CDH12	1010
CDH13	1012
CDH15	1013
CDH16	1014
CDH17	1015
CDH18	1016
CDK2	1017
CDK3	1018
CDK4	1019
CDK5	1020
CDK6	1021
CDK7	1022
CDK8	1024
CDK9	1025
CDKN1A	1026
CDKN1B	1027
CDKN1C	1028
CDKN2A	1029
CDKN2B	1030
CDKN2C	1031
CDKN2D	1032
CDKN3	1033
CDO1	1036
CDR1	1038
CDR2	1039
CDS1	1040
CDSN	1041
CD52	1043
CDX1	1044
CDX2	1045
CDX4	1046
CLGN	1047
CEACAM5	1048
CEBPA	1050
CEBPB	1051
CEBPD	1052
CEBPE	1053
CEBPG	1054
CEL	1056
CENPA	1058
CENPB	1059
CENPC	1060
CENPE	1062
CENPF	1063
CETN1	1068
CETN2	1069
CETN3	1070
CETP	1071
CFL1	1072
CFL2	1073
CTSC	1075
CFTR	1080
CGA	1081
CEACAM3	1084
CEACAM7	1087
CEACAM8	1088
CEACAM4	1089
CHAD	1101
RCBTB2	1102
CHAT	1103
RCC1	1104
CHD1	1105
CHD2	1106
CHD3	1107
CHD4	1108
AKR1C4	1109
CHEK1	1111
FOXN3	1112
CHGA	1113
CHGB	1114
CHI3L1	1116
CHI3L2	1117
CHKA	1119
CHKB	1120
CHM	1121
CHML	1122
CHN1	1123
CHN2	1124
CHRM1	1128
CHRM2	1129
LYST	1130
CHRM3	1131
CHRM4	1132
CHRM5	1133
CHRNA1	1134
CHRNA2	1135
CHRNA3	1136
CHRNA4	1137
CHRNA5	1138
CHRNA7	1139
CHRNB1	1140
CHRNB2	1141
CHRNB3	1142
CHRND	1144
CHRNE	1145
CHRNG	1146
CIDEA	1149
CKB	1152
CIRBP	1153
CISH	1154
TBCB	1155
CKM	1158
CKMT1B	1159
CKMT2	1160
ERCC8	1161
CKS2	1164
AP2M1	1173
AP1S1	1174
AP2S1	1175
CLC	1178
CLCA1	1179
CLCN1	1180
CLCN2	1181
CLCN3	1182
CLCN4	1183
CLCN5	1184
CLCN6	1185
CLCNKB	1188
CLU	1191
CLIC1	1192
CLIC2	1193
CLK1	1195
CLK2	1196
CLK3	1198
TPP1	1200
CLN3	1201
CLN5	1203
CLNS1A	1207
CLPS	1208
CLPTM1	1209
CLTA	1211
CLTB	1212
CLTC	1213
CMA1	1215
CCR1	1230
CCR3	1232
CCR4	1233
CCR5	1234
CCR6	1235
CCR7	1236
CCR8	1237
ACKR2	1238
CMKLR1	1240
LTB4R	1241
ABCC2	1244
CNGB1	1258
CNGA1	1259
CNGA3	1261
CNGA4	1262
PLK3	1263
CNN1	1264
CNN2	1265
CNN3	1266
CNP	1267
CNR1	1268
CNR2	1269
CNTFR	1271
CNTN1	1272
COL1A1	1277
COL1A2	1278
COL2A1	1280
COL3A1	1281
COL4A1	1282
COL4A2	1284
COL4A3	1285
COL4A4	1286
COL4A5	1287
COL4A6	1288
COL5A1	1289
COL5A2	1290
COL6A1	1291
COL6A2	1292
COL6A3	1293
COL7A1	1294
COL8A1	1295
COL8A2	1296
COL9A1	1297
COL9A2	1298
COL9A3	1299
COL10A1	1300
COL11A1	1301
COL11A2	1302
COL12A1	1303
COL13A1	1305
COL15A1	1306
COL16A1	1307
COL17A1	1308
COL19A1	1310
COMP	1311
COMT	1312
COPA	1314
COPB1	1315
KLF6	1316
SLC31A1	1317
SLC31A2	1318
CORT	1325
MAP3K8	1326
COX4I1	1327
COX5B	1329
COX6A1	1337
COX6A2	1339
COX6B1	1340
COX6C	1345
COX7A1	1346
COX7A2	1347
COX7B	1349
COX7C	1350
COX8A	1351
COX10	1352
COX11	1353
COX15	1355
CP	1356
CPA1	1357
CPA2	1358
CPA3	1359
CPB1	1360
CPB2	1361
CPD	1362
CPE	1363
CLDN4	1364
CLDN3	1365
CLDN7	1366
CPM	1368
CPN1	1369
CPN2	1370
CPS1	1373
CPT1A	1374
CPT2	1376
CR1	1378
CR2	1380
CRABP1	1381
CRABP2	1382
CRAT	1384
CREB1	1385
ATF2	1386
CREBBP	1387
CREBL2	1389
CREM	1390
CRH	1392
CRHBP	1393
CRHR1	1394
CRHR2	1395
CRIP1	1396
CRIP2	1397
CRK	1398
CRKL	1399
CRMP1	1400
CRP	1401
HAPLN1	1404
CRX	1406
CRY1	1407
CRY2	1408
CRYAA	1409
CRYAB	1410
CRYBA1	1411
CRYBA2	1412
CRYBA4	1413
CRYBB1	1414
CRYBB2	1415
CRYBB3	1417
CRYGA	1418
CRYGB	1419
CRYGC	1420
CRYGD	1421
CRYGS	1427
CRYM	1428
CRYZ	1429
CS	1431
MAPK14	1432
CSE1L	1434
CSF1	1435
CSF1R	1436
CSF2	1437
CSF2RA	1438
CSF2RB	1439
CSF3	1440
CSF3R	1441
CSH1	1442
CSH2	1443
CSK	1445
CSN1S1	1446
CSN2	1447
CSN3	1448
CSNK1A1	1452
CSNK1D	1453
CSNK1E	1454
CSNK1G2	1455
CSNK1G3	1456
CSNK2A1	1457
CSNK2A2	1459
CSNK2B	1460
VCAN	1462
NCAN	1463
CSPG4	1464
CSRP1	1465
CSRP2	1466
SLC25A10	1468
CST1	1469
CST2	1470
CST3	1471
CST4	1472
CST5	1473
CST6	1474
CSTA	1475
CSTB	1476
CSTF1	1477
CSTF2	1478
CSTF3	1479
NKX2-5	1482
CTBS	1486
CTBP1	1487
CTBP2	1488
CTF1	1489
CTGF	1490
CTH	1491
CTLA4	1493
CTNNA1	1495
CTNNA2	1496
CTNS	1497
CTNNB1	1499
CTNND1	1500
CTNND2	1501
CTPS1	1503
CTRB1	1504
CTRL	1506
CTSB	1508
CTSD	1509
CTSE	1510
CTSG	1511
CTSH	1512
CTSK	1513
CTSL	1514
CTSV	1515
CTSO	1519
CTSS	1520
CTSW	1521
CTSZ	1522
CUX1	1523
CX3CR1	1524
CXADR	1525
TEX28	1527
CYB5A	1528
CYB561	1534
CYBA	1535
CYBB	1536
CYC1	1537
CYLC1	1538
CYLC2	1539
CYLD	1540
CYP1A1	1543
CYP1A2	1544
CYP1B1	1545
CYP2A6	1548
CYP2A7	1549
CYP3A7	1551
CYP2A13	1553
CYP2B6	1555
CYP2B7P	1556
CYP2C19	1557
CYP2C8	1558
CYP2C9	1559
CYP2C18	1562
CYP2D6	1565
CYP2E1	1571
CYP2J2	1573
CYP3A4	1576
CYP3A5	1577
CYP4A11	1579
CYP4B1	1580
CYP7A1	1581
CYP8B1	1582
CYP11A1	1583
CYP11B1	1584
CYP11B2	1585
CYP17A1	1586
CYP19A1	1588
CYP21A2	1589
CYP24A1	1591
CYP26A1	1592
CYP27A1	1593
CYP27B1	1594
DAB1	1600
DAB2	1601
DACH1	1602
DAD1	1603
CD55	1604
DAG1	1605
DGKA	1606
DGKB	1607
DGKG	1608
DGKQ	1609
DAO	1610
DAP	1611
DAPK1	1612
DAPK3	1613
DARS	1615
DAXX	1616
DAZL	1618
BRINP1	1620
DBH	1621
DBI	1622
DBN1	1627
DBP	1628
DBT	1629
DCC	1630
ECI1	1632
DCK	1633
DCN	1634
DCTD	1635
ACE	1636
DCT	1638
DCTN1	1639
DCX	1641
DDB1	1642
DDB2	1643
DDC	1644
AKR1C1	1645
AKR1C2	1646
GADD45A	1647
DDIT3	1649
DDX1	1653
DDX3X	1654
DDX6	1656
DMXL1	1657
DHX8	1659
DHX9	1660
DDX10	1662
DDX11	1663
DHX15	1665
DECR1	1666
DEFA1	1667
DEFA4	1669
DEFA5	1670
DEFA6	1671
DEFB1	1672
DEFB4A	1673
DES	1674
CFD	1675
DFFA	1676
DFFB	1677
TIMM8A	1678
DFNA5	1687
COCH	1690
DGUOK	1716
DHCR7	1717
DHCR24	1718
DHFR	1719
DHODH	1723
DHPS	1725
CYB5R3	1727
NQO1	1728
DIAPH1	1729
DIAPH2	1730
37135	1731
DIO1	1733
DIO2	1734
DIO3	1735
DKC1	1736
DLAT	1737
DLD	1738
DLG1	1739
DLG2	1740
DLG3	1741
DLG4	1742
DLST	1743
DLX1	1745
DLX2	1746
DLX3	1747
DLX4	1748
DLX5	1749
DLX6	1750
DMBT1	1755
DMD	1756
SARDH	1757
DMP1	1758
DNM1	1759
DMPK	1760
DMRT1	1761
DMWD	1762
DNA2	1763
DNAH5	1767
DNAH6	1768
DNAH8	1769
DNAH9	1770
DNASE1	1773
DNASE1L1	1774
DNASE1L2	1775
DNASE1L3	1776
DNASE2	1777
DYNC1H1	1778
DYNC1I1	1780
DYNC1I2	1781
DYNC1LI2	1783
DNM2	1785
DNMT1	1786
TRDMT1	1787
DNMT3A	1788
DNMT3B	1789
DNTT	1791
DOCK1	1793
DOCK2	1794
DOCK3	1795
DOK1	1796
DXO	1797
DPAGT1	1798
DPEP1	1800
DPH1	1801
DPH2	1802
DPP4	1803
DPP6	1804
DPT	1805
DPYD	1806
DPYS	1807
DPYSL2	1808
DPYSL3	1809
DR1	1810
SLC26A3	1811
DRD1	1812
DRD2	1813
DRD3	1814
DRD4	1815
DRD5	1816
DRG2	1819
ARID3A	1820
DRP2	1821
ATN1	1822
DSC1	1823
DSC2	1824
DSC3	1825
DSCAM	1826
RCAN1	1827
DSG1	1828
DSG2	1829
DSG3	1830
TSC22D3	1831
DSP	1832
EPYC	1833
DSPP	1834
SLC26A2	1836
DTNA	1837
DTNB	1838
HBEGF	1839
DTX1	1840
DTYMK	1841
ECM2	1842
DUSP1	1843
DUSP2	1844
DUSP3	1845
DUSP4	1846
DUSP5	1847
DUSP6	1848
DUSP7	1849
DUSP8	1850
DUSP9	1852
DUT	1854
DVL1	1855
DVL2	1856
DVL3	1857
DYRK1A	1859
TOR1A	1861
E2F1	1869
E2F2	1870
E2F3	1871
E2F4	1874
E2F5	1875
EBF1	1879
GPR183	1880
ECE1	1889
TYMP	1890
ECH1	1891
ECHS1	1892
ECM1	1893
ECT2	1894
EDA	1896
S1PR1	1901
LPAR1	1902
S1PR3	1903
EDN1	1906
EDN2	1907
EDN3	1908
EDNRA	1909
EDNRB	1910
PHC1	1911
PHC2	1912
EEF1A1	1915
EEF1A2	1917
EEF1D	1936
EEF1G	1937
EEF2	1938
EIF2D	1939
EFNA1	1942
EFNA2	1943
EFNA3	1944
EFNA4	1945
EFNA5	1946
EFNB1	1947
EFNB2	1948
EFNB3	1949
EGF	1950
CELSR3	1951
CELSR2	1952
MEGF8	1954
MEGF9	1955
EGFR	1956
EGR1	1958
EGR2	1959
EGR3	1960
EGR4	1961
EHHADH	1962
EIF1AX	1964
EIF2S1	1965
EIF2B1	1967
EIF2S3	1968
EPHA2	1969
EIF4A2	1974
EIF4B	1975
EIF4E	1977
EIF4EBP1	1978
EIF4EBP2	1979
EIF4G1	1981
EIF4G2	1982
EIF5	1983
EIF5A	1984
CELA1	1990
ELANE	1991
SERPINB1	1992
ELAVL2	1993
ELAVL1	1994
ELAVL3	1995
ELAVL4	1996
ELF1	1997
ELF2	1998
ELF3	1999
ELF4	2000
ELF5	2001
ELK1	2002
ELK3	2004
ELK4	2005
ELN	2006
EML1	2009
EMD	2010
MARK2	2011
EMP1	2012
EMP2	2013
EMP3	2014
ADGRE1	2015
EMX1	2016
CTTN	2017
EMX2	2018
EN1	2019
EN2	2020
ENDOG	2021
ENG	2022
ENO1	2023
ENO2	2026
ENO3	2027
ENPEP	2028
ENSA	2029
SLC29A1	2030
EP300	2033
EPAS1	2034
EPB41	2035
EPB41L1	2036
EPB41L2	2037
EPB42	2038
DMTN	2039
STOM	2040
EPHA1	2041
EPHA3	2042
EPHA4	2043
EPHA5	2044
EPHA7	2045
EPHA8	2046
EPHB1	2047
EPHB2	2048
EPHB3	2049
EPHB4	2050
EPHB6	2051
EPHX1	2052
EPHX2	2053
STX2	2054
CLN8	2055
EPO	2056
EPOR	2057
EPRS	2058
EPS8	2059
EPS15	2060
NR2F6	2063
ERBB2	2064
ERBB3	2065
ERBB4	2066
ERCC1	2067
ERCC2	2068
EREG	2069
EYA4	2070
ERCC3	2071
ERCC4	2072
ERCC5	2073
ERCC6	2074
ERF	2077
ERG	2078
ERH	2079
ERN1	2081
FBL	2091
ESD	2098
ESR1	2099
ESR2	2100
ESRRA	2101
ESRRB	2103
ESRRG	2104
ETF1	2107
ETFA	2108
ETFB	2109
ETFDH	2110
ETS1	2113
ETS2	2114
ETV1	2115
ETV3	2117
ETV4	2118
ETV5	2119
ETV6	2120
EVC	2121
MECOM	2122
EVI2A	2123
EVI2B	2124
EVPL	2125
EVX1	2128
EWSR1	2130
EXT1	2131
EXT2	2132
EXTL1	2134
EXTL2	2135
EXTL3	2137
EYA1	2138
EYA2	2139
EYA3	2140
EZH1	2145
EZH2	2146
F2R	2149
F2RL1	2150
F2RL2	2151
F3	2152
F5	2153
F7	2155
F8	2157
F9	2158
F10	2159
F11	2160
F12	2161
F13A1	2162
F13B	2165
FAAH	2166
FABP4	2167
FABP1	2168
FABP2	2169
FABP3	2170
FABP6	2172
FABP7	2173
FANCA	2175
FANCC	2176
FANCD2	2177
FANCE	2178
ACSL1	2180
ACSL3	2181
ACSL4	2182
FAH	2184
PTK2B	2185
BPTF	2186
FANCB	2187
FANCF	2188
FANCG	2189
FAP	2191
FBLN1	2192
FARSA	2193
FASN	2194
FAT1	2195
FAT2	2196
FAU	2197
FBLN2	2199
FBN1	2200
FBN2	2201
EFEMP1	2202
FBP1	2203
FCAR	2204
FCER1A	2205
MS4A2	2206
FCER1G	2207
FCER2	2208
FCGR2B	2213
FCGR3A	2214
FCGR3B	2215
FCGRT	2217
FKTN	2218
FCN1	2219
FCN2	2220
FDFT1	2222
FDPS	2224
FDX1	2230
FDXR	2232
FECH	2235
FEN1	2237
GPC4	2239
FER	2241
FES	2242
FGA	2243
FGB	2244
FGD1	2245
FGF1	2246
FGF2	2247
FGF3	2248
FGF4	2249
FGF5	2250
FGF6	2251
FGF7	2252
FGF8	2253
FGF9	2254
FGF10	2255
FGF11	2256
FGF12	2257
FGF13	2258
FGF14	2259
FGFR1	2260
FGFR3	2261
GPC5	2262
FGFR2	2263
FGFR4	2264
FGG	2266
FGL1	2267
FGR	2268
FH	2271
FHIT	2272
FHL1	2273
FHL2	2274
FHL3	2275
FIGF	2277
FKBP1A	2280
FKBP2	2286
FKBP3	2287
FKBP4	2288
FKBP5	2289
FOXG1	2290
FOXF1	2294
FOXF2	2295
FOXC1	2296
FOXD1	2297
FOXD4	2298
FOXI1	2299
FOXL1	2300
FOXE3	2301
FOXJ1	2302
FOXC2	2303
FOXE1	2304
FOXM1	2305
FOXD2	2306
FOXS1	2307
FOXO1	2308
FOXO3	2309
FLG	2312
FLI1	2313
FLII	2314
MLANA	2315
FLNA	2316
FLNB	2317
FLNC	2318
FLOT2	2319
FLT1	2321
FLT3	2322
FLT3LG	2323
FLT4	2324
FMO1	2326
FMO2	2327
FMO3	2328
FMO4	2329
FMO5	2330
FMOD	2331
FMR1	2332
AFF2	2334
FN1	2335
FNTA	2339
FNTB	2342
FOLH1	2346
FOLR1	2348
FOLR2	2350
FOLR3	2352
FOS	2353
FOSB	2354
FOSL2	2355
FPGS	2356
FPR1	2357
FPR2	2358
FPR3	2359
FXN	2395
FRK	2444
MTOR	2475
FRG1	2483
FRZB	2487
FSHB	2488
CENPI	2491
FSHR	2492
NR5A2	2494
FTH1	2495
FTL	2512
ADAM2	2515
NR5A1	2516
FUCA1	2517
FUCA2	2519
GAST	2520
FUS	2521
FUT1	2523
FUT2	2524
FUT3	2525
FUT4	2526
FUT5	2527
FUT6	2528
FUT7	2529
FUT8	2530
KDSR	2531
FYB	2533
FYN	2534
FZD2	2535
IFI6	2537
G6PC	2538
G6PD	2539
SLC37A4	2542
GAGE1	2543
XRCC6	2547
GAA	2548
GAB1	2549
GABBR1	2550
GABPA	2551
GABPB1	2553
GABRA1	2554
GABRA2	2555
GABRA3	2556
GABRA4	2557
GABRA5	2558
GABRA6	2559
GABRB1	2560
GABRB2	2561
GABRB3	2562
GABRD	2563
GABRE	2564
GABRG1	2565
GABRG2	2566
GABRG3	2567
GABRP	2568
GABRR1	2569
GABRR2	2570
GAD1	2571
GAD2	2572
GAK	2580
GALC	2581
GALE	2582
B4GALNT1	2583
GALK1	2584
GALK2	2585
GALR1	2587
GALNS	2588
GALNT1	2589
GALNT2	2590
GALNT3	2591
GALT	2592
GAMT	2593
GAP43	2596
GAPDH	2597
LRRC32	2615
GARS	2617
GART	2618
GAS1	2619
GAS2	2620
GAS6	2621
GAS8	2622
GATA1	2623
GATA2	2624
GATA3	2625
GATA4	2626
GATA6	2627
GATM	2628
GBA	2629
GBAS	2631
GBE1	2632
GBP1	2633
GBP2	2634
GBP3	2635
GBX2	2637
GC	2638
GCDH	2639
GCG	2641
GCGR	2642
GCH1	2643
GCHFR	2644
GCK	2645
GCKR	2646
BLOC1S1	2647
KAT2A	2648
NR6A1	2649
GCNT1	2650
GCNT2	2651
GDF2	2658
MSTN	2660
GDF9	2661
GDF10	2662
GDI1	2664
GDI2	2665
GDNF	2668
GEM	2669
GFAP	2670
GFER	2671
GFI1	2672
GFPT1	2673
GFRA1	2674
GFRA2	2675
GFRA3	2676
GGCX	2677
GGT1	2678
B4GALT1	2683
GGT7	2686
GGT5	2687
GH1	2688
GH2	2689
GHR	2690
GHRH	2691
GHRHR	2692
GHSR	2693
GIF	2694
GIP	2695
GIPR	2696
GJA1	2697
GJA3	2700
GJA4	2701
GJA5	2702
GJA8	2703
GJB1	2705
GJB2	2706
GJB3	2707
GJB5	2709
GK	2710
GK2	2712
GLA	2717
GPC3	2719
GLB1	2720
GCLC	2729
GCLM	2730
GLDC	2731
GLE1	2733
GLG1	2734
GLI1	2735
GLI2	2736
GLI3	2737
GLI4	2738
GLO1	2739
GLP1R	2740
GLRA1	2741
GLRA2	2742
GLRB	2743
GLS	2744
GLRX	2745
GLUD1	2746
GLUD2	2747
GLUL	2752
GM2A	2760
GMDS	2762
GMFB	2764
GML	2765
GMPR	2766
GNA11	2767
GNA12	2768
GNA15	2769
GNAI1	2770
GNAI2	2771
GNAI3	2773
GNAL	2774
GNAO1	2775
GNAQ	2776
GNAS	2778
GNAT1	2779
GNAT2	2780
GNAZ	2781
GNB1	2782
GNB2	2783
GNB3	2784
GNG3	2785
GNG4	2786
GNG5	2787
GNG7	2788
GNG11	2791
GNGT1	2792
GNL1	2794
GNRH1	2796
GNRH2	2797
GNRHR	2798
GNS	2799
GOLGA1	2800
GOLGA2	2801
GOLGA3	2802
GOLGA4	2803
GOLGB1	2804
GOT1	2805
GOT2	2806
SFN	2810
GP1BA	2811
GP1BB	2812
GP2	2813
GP5	2814
GP9	2815
GPC1	2817
GPD1	2819
GPD2	2820
GPI	2821
GPLD1	2822
GPM6A	2823
GPM6B	2824
GPR1	2825
CCR10	2826
GPR3	2827
GPR4	2828
XCR1	2829
GPR6	2830
NPBWR1	2831
NPBWR2	2832
CXCR3	2833
PRLHR	2834
GPR12	2835
UTS2R	2837
GPR15	2838
GPR17	2840
GPR18	2841
GPR19	2842
GPR20	2843
GPR21	2844
GPR22	2845
LPAR4	2846
MCHR1	2847
GPR25	2848
GPR26	2849
GPR27	2850
GPER1	2852
GPR31	2853
GPR32	2854
GPR34	2857
GPR35	2859
GPR37	2861
MLNR	2862
GPR39	2863
FFAR1	2864
FFAR3	2865
FFAR2	2867
GRK4	2868
GRK5	2869
GRK6	2870
MKNK2	2872
GPS1	2873
GPS2	2874
GPT	2875
GPX1	2876
GPX2	2877
GPX3	2878
GPX4	2879
GPX5	2880
GPX7	2882
GRB2	2885
GRB7	2886
GRB10	2887
GRB14	2888
RAPGEF1	2889
GRIA1	2890
GRIA2	2891
GRIA3	2892
GRIA4	2893
GRID1	2894
GRID2	2895
GRN	2896
GRIK1	2897
GRIK2	2898
GRIK3	2899
GRIK4	2900
GRIK5	2901
GRIN1	2902
GRIN2A	2903
GRIN2B	2904
GRIN2C	2905
GRIN2D	2906
GRINA	2907
NR3C1	2908
ARHGAP35	2909
GRM1	2911
GRM2	2912
GRM3	2913
GRM4	2914
GRM5	2915
GRM6	2916
GRM7	2917
GRM8	2918
CXCL1	2919
CXCL2	2920
CXCL3	2921
GRP	2922
PDIA3	2923
GRPR	2925
GRSF1	2926
GSC2	2928
GSK3A	2931
GSK3B	2932
GSN	2934
GSPT1	2935
GSR	2936
GSS	2937
GSTA1	2938
GSTA3	2940
GSTA4	2941
GSTM3	2947
GSTM4	2948
GSTM5	2949
GSTP1	2950
GSTT1	2952
GSTZ1	2954
MSH6	2956
GTF2A1	2957
GTF2A2	2958
GTF2B	2959
GTF2E1	2960
GTF2E2	2961
GTF2F2	2963
GTF2H1	2965
GTF2H2	2966
GTF2H3	2967
GTF2H4	2968
GTF2I	2969
GTF3A	2971
BRF1	2972
GUCY1B2	2974
GTF3C1	2975
GUCY1A2	2977
GUCA1A	2978
GUCA1B	2979
GUCA2A	2980
GUCA2B	2981
GUCY1A3	2982
GUCY1B3	2983
GUCY2C	2984
GUCY2F	2986
GUK1	2987
GUSB	2990
GYG1	2992
GYPA	2993
GYPB	2994
GYPC	2995
GYPE	2996
GYS1	2997
GYS2	2998
GZMH	2999
GUCY2D	3000
GZMA	3001
GZMB	3002
GZMK	3003
GZMM	3004
H1F0	3005
HIST1H1C	3006
HIST1H1D	3007
HIST1H1E	3008
HIST1H1B	3009
HIST1H1T	3010
HIST1H2AE	3012
HIST1H2AD	3013
H2AFX	3014
H2AFZ	3015
HIST1H2BD	3017
HIST1H2BB	3018
H3F3B	3021
HIST1H1A	3024
HABP2	3026
HSD17B10	3028
HAGH	3029
HADHA	3030
HADHB	3032
HADH	3033
HAL	3034
HARS	3035
HAS1	3036
HAS2	3037
HAS3	3038
HBA1	3039
HBM	3042
HBB	3043
HBD	3045
HBE1	3046
HBG1	3047
HBQ1	3049
HBZ	3050
HCCS	3052
SERPIND1	3053
HCFC1	3054
HCK	3055
HCLS1	3059
HCRT	3060
HCRTR1	3061
HCRTR2	3062
HDAC1	3065
[truncated: 13,589 more rows]

## Sheet: C1
Gene Symbol	Gene ID
ABCE1	6059
ABCF1	23
ABHD5	51099
ACD	65057
ACLY	47
ADAT1	23536
AHSA1	10598
AIFM1	9131
AIMP2	7965
ALDH1B1	219
ALKBH2	121642
ALKBH6	84964
AMER1	139285
ANAPC5	51433
AP1B1	162
APITD1	378708
ARPC5	10092
ARPC5L	81873
ATAD3A	55210
ATIC	471
ATP13A1	57130
ATP5A1	498
ATP5D	513
ATP5G1	516
AUNIP	79000
AURKAIP1	54998
AVEN	57099
BCL2L12	83596
BCS1L	617
BIRC5	332
BLMH	642
BOLA2B	654483
BOLA3	388962
BOP1	23246
BRAT1	221927
BRD7	29117
BRIX1	55299
BRMS1	25855
BYSL	705
BZW2	28969
C10orf2	56652
C12orf45	121053
C14orf169	79697
C1QBP	708
C20orf24	55969
C20orf27	54976
C4orf32	132720
C7orf26	79034
C9orf78	51759
CAD	790
CALM2	805
CAMKK2	10645
CBFB	865
CC2D1A	54862
CCDC137	339230
CCDC86	79080
CCNA2	890
CCND3	896
CCNH	902
CCT2	10576
CCT3	7203
CCT5	22948
CCT6A	908
CD3EAP	10849
CDC123	8872
CDC25B	994
CDK5	1020
CDK5RAP1	51654
CENPA	1058
CENPB	1059
CENPJ	55835
CENPV	201161
CHCHD3	54927
CHCHD4	131474
CHKA	1119
CHN1	1123
CIRH1A	84916
CLDN23	137075
CLEC16A	23274
CLN6	54982
CMC2	56942
CNDP2	55748
COA7	65260
COMMD7	149951
COPRS	55352
COPS3	8533
COQ3	51805
CORO1A	11151
COX14	84987
CPT1A	1374
CRELD2	79174
CSK	1445
CTU2	348180
DBF4	10926
DCTPP1	79077
DCXR	51181
DDAH1	23576
DDX10	1662
DDX20	11218
DDX21	9188
DDX39A	10212
DDX46	9879
DGUOK	1716
DHRS7B	25979
DHX33	56919
DIMT1	27292
DIO1	1733
DKC1	1736
DNAJA2	10294
DNAJA3	9093
DNAJB11	51726
DNAJC9	23234
DNMT1	1786
DNMT3B	1789
DNTTIP2	30836
DOCK10	55619
DPH2	1802
DPH7	92715
DRG1	4733
DUS1L	64118
DUSP2	1844
DYNLL2	140735
E2F1	1869
EBNA1BP2	10969
EIF2B1	1967
EIF2B4	8890
EIF2B5	8893
EIF3J	8669
EIF5B	9669
ELAC2	60528
EMC6	83460
EMC8	10328
EML4	27436
EN2	2020
ESCO2	157570
ETF1	2107
EXOG	9941
EXOSC2	23404
EXOSC7	23016
FAM222A	84915
FAM35A	54537
FANCA	2175
FANCE	2178
FARSA	2193
FBXL6	26233
FDX1	2230
FECH	2235
FH	2271
FJX1	24147
FKBP5	2289
FLAD1	80308
FOXM1	2305
FOXRED2	80020
FPGS	2356
FXN	2395
GADD45GIP1	90480
GALR2	8811
GCH1	2643
GEMIN5	25929
GGCT	79017
GLA	2717
GLRX2	51022
GMNN	51053
GNA12	2768
GNPNAT1	64841
GOT2	2806
GPATCH2	55105
GPR63	81491
GRHPR	9380
GRWD1	83743
GSG2	83903
GSTO1	9446
GTF3C1	2975
GYG1	2992
HARBI1	283254
HAUS8	93323
HCCS	3052
HGH1	51236
HIATL1	84641
HIRA	7290
HMBS	3145
HNRNPD	3184
HNRNPF	3185
HNRNPR	10236
HSCB	150274
HSD17B10	3028
HSP90AA1	3320
HSPBP1	23640
HSPH1	10808
ICT1	3396
IDH3A	3419
ILF2	3608
IMP4	92856
IPO4	79711
IPO5	3843
IPPK	64768
IQCE	23288
IRAK1	3654
IRF3	3661
ISG20L2	81875
ISOC2	79763
ITGAE	3682
ITPA	3704
ITPK1	3705
JADE2	23338
JMJD4	65094
KARS	3735
KIF1C	10749
KLC2	64837
KPNB1	3837
LACTB	114294
LAD1	3898
LARS2	23395
LBHD1	79081
LETM1	3954
LPCAT3	10162
LRP8	7804
LRWD1	222229
LSM10	84967
LSM2	57819
LTV1	84946
LY6E	4061
LYRM4	57128
MAK16	84549
MAMLD1	10046
MAN2A2	4122
MANEAL	149175
MARC1	64757
MARS	4141
MARVELD2	153562
MCM4	4173
MCM7	4176
MCM8	84515
MCMBP	79892
MED24	9862
METTL1	4234
METTL13	51603
MICA	100507436
MICALL1	85377
MOB1B	92597
MPDU1	9526
MPV17L2	84769
MRPL11	65003
MRPL12	6182
MRPL14	64928
MRPL21	219927
MRPL22	29093
MRPL3	11222
MRPL30	51263
MRPL34	64981
MRPL36	64979
MRPL37	51253
MRPL47	57129
MRPL49	740
MRPL9	65005
MRPS11	64963
MRPS12	6183
MRPS15	64960
MRPS25	64432
MRPS7	51081
MRPS9	64965
MRTO4	51154
MTX1	4580
MYBBP1A	10514
NAA16	79612
NAA50	80218
NAE1	8883
NCL	4691
NDUFA4	4697
NDUFA9	4704
NDUFAB1	4706
NDUFAF1	51103
NDUFAF4	29078
NDUFC2	4718
NEK4	6787
NHP2	55651
NIFK	84365
NIP7	51388
NIPA2	81614
NME1	4830
NOC3L	64318
NOC4L	79050
NOL10	79954
NOL7	51406
NOLC1	9221
NOP14	8602
NOP2	4839
NPRL3	8131
NQO2	4835
NT5C3A	51251
NUBP2	10101
NUP160	23279
NUP188	23511
NUP205	23165
NUP85	79902
NUP93	9688
NUP98	4928
NXT1	29107
OGFOD1	55239
ORAI1	84876
OXCT1	5019
PA2G4	5036
PAK1IP1	55003
PARP1	142
PARPBP	55010
PASK	23178
PCCB	5096
PCYT2	5833
PDE6D	5147
PDIK1L	149420
PDSS1	23590
PFDN4	5203
PGP	283871
PHB	5245
PHB2	11331
PHF5A	84844
PHRF1	57661
PIGU	128869
PITPNA	5306
PLXNA1	5361
PNO1	56902
PNP	4860
POLD3	10714
POLDIP2	26073
POLDIP3	84271
POLE3	54107
POLR1E	64425
POLR2F	5435
POLR2K	5440
POLR3H	171568
POLR3K	51728
PON2	5445
POP4	10775
PPA1	5464
PPIL1	51645
PPM1F	9647
PPP2CA	5515
PPP2R5D	5528
PRELID1	27166
PRICKLE4	29964
PRMT1	3276
PRMT6	55170
PRPS1	5631
PSMB2	5690
PSMB6	5694
PSMB7	5695
PSMD1	5707
PSMD11	5717
PSMD14	10213
PSMD3	5709
PSMD7	5713
PSMD8	5714
PSME3	10197
PSMG1	8624
PTBP2	58155
PTDSS1	9791
PTS	5805
PUF60	22827
PWP2	5822
PYCRL	65263
QTRTD1	79691
R3HDM1	23518
RAB35	11021
RABEPK	10244
RAD51	5888
RANBP17	64901
RANGAP1	5905
RBM14	10432
RBM28	55131
RBPMS2	348093
RFTN1	23180
RNFT2	84900
ROGDI	79641
RPF1	80135
RPL22L1	200916
RPL29	6159
RPP40	10799
RPRM	56475
RPS4X	6191
RPUSD1	113000
RPUSD2	27079
RRP15	51018
RRP1B	23076
RRP36	88745
RRP7A	27341
RSL1D1	26156
RTN4IP1	84816
RUSC1	23623
RUVBL1	8607
SAC3D1	29901
SARS2	54938
SDAD1	55153
SERBP1	26135
SETD1B	23067
SGK1	6446
SIGMAR1	10280
SLC20A1	6574
SLC25A15	10166
SLC25A21	89874
SLC25A22	79751
SLC25A28	81894
SLC25A5	292
SLC2A6	11182
SLC35F6	54978
SLC5A6	8884
SLC7A6	9057
SLCO3A1	28232
SLIRP	81892
SNAPC4	6621
SNAPC5	10302
SNRNP25	79622
SNRNP40	9410
SNRPD1	6632
SNRPD3	6634
SNX12	29934
SOAT1	6646
SPHK1	8877
SPR	6697
SPRTN	83932
SRM	6723
SRPK1	6732
SRRM1	10250
SRSF2	6427
SRSF3	6428
SS18L2	51188
SSSCA1	10534
STAG1	10274
STIP1	10963
STRA13	201254
SUGP2	10147
SURF2	6835
SZRD1	26099
TACO1	51204
TANGO6	79613
TATDN2	9797
TBL3	10607
TCERG1	10915
TCP1	6950
TELO2	9894
TEX2	55852
TEX261	113419
TFB2M	64216
THEM4	117145
THOP1	7064
TIMM10	26519
TIMM17A	10440
TIMM23	100287932
TM7SF3	51768
TMEM109	79073
TMEM138	51524
TMEM147	10430
TMEM177	80775
TMEM183A	92703
TOMM40	10452
TP53RK	112858
TPMT	7172
TRAP1	10131
TRAPPC3	27095
TREX2	11219
TRMT1	55621
TRMT12	55039
TRMT6	51605
TSEN2	80746
TSEN54	283989
TSSC1	7260
TSSC4	10078
TTC27	55622
TUBGCP4	27229
TUSC1	286319
TUSC2	11334
TWISTNB	221830
UBB	7314
UBIAD1	29914
UBP1	7342
UCHL3	7347
UCK2	7371
UFD1L	7353
URB2	9816
USB1	79650
USP39	10713
WBSCR22	114049
WDR3	10885
WDR4	10785
WDR43	23160
WDR46	9277
WDR5	11091
WDR53	348793
WDR62	284403
WDR77	79084
WWC1	23286
XPNPEP3	63929
XPO4	64328
XRCC6BP1	91419
YDJC	150223
YRDC	79693
ZC3H8	84524
ZDHHC14	79683
ZMPSTE24	10269
ZMYND19	116225
ZNF30	90075
ZNF593	51042
ZNF618	114991
ZNHIT6	54680
ZNRF3	84133

## Sheet: C2
Gene Symbol	Gene ID
AASDH	132949
ABHD4	63874
ABTB1	80325
ACOT9	23597
ACP5	54
ACSL1	2180
ACTR1B	10120
ADIPOR1	51094
ADORA2B	136
ADPRHL2	54936
ADPRM	56985
AGO4	192670
AGPAT2	10555
AGTPBP1	23287
AJUBA	84962
AK4	205
AKAP10	11216
ALDOA	226
ALDOC	230
ALG9	79796
ALKBH5	54890
ALOXE3	59344
AMPD3	272
AMZ2	51321
ANGPTL4	51129
ANKMY2	57037
ANKRA2	57763
ANKRD11	29123
ANKRD12	23253
ANKS1A	23294
ANKZF1	55139
ANO6	196527
ANXA1	301
ANXA2	302
ANXA3	306
APAF1	317
ARFGEF1	10565
ARFGEF3	57221
ARHGAP12	94134
ARHGAP19	84986
ARHGEF5	7984
ARID3A	1820
ARID3B	10620
ARID5A	10865
ARID5B	84159
ARL8A	127829
ARMCX2	9823
ARPC3	10094
ARTN	9048
ASPH	444
ATG12	9140
ATG14	22863
ATP2C1	27032
ATP6V1D	51382
ATRN	8455
ATXN3	4287
BACE2	25825
BAG6	7917
BAIAP2L1	55971
BBX	56987
BCKDHA	593
BCKDK	10295
BCL10	8915
BCL9L	283149
BHLHE40	8553
BNIP3	664
BNIP3L	665
BPTF	2186
BRAF	673
BRF2	55290
BSDC1	55108
BTG1	694
C11orf68	83638
C16orf58	64755
C17orf58	284018
C1GALT1	56913
C2CD4A	145741
C4orf3	401152
C6orf48	50854
C7orf60	154743
C8orf58	541565
CA9	768
CACNA1D	776
CALCOCO1	57658
CALCOCO2	10241
CAMLG	819
CAPN7	23473
CCDC112	153733
CCDC115	84317
CCDC130	81576
CCDC28A	25901
CCDC90B	60492
CCNG2	901
CCNI	10983
CCNY	219771
CD2AP	23607
CD68	968
CDK18	5129
CDK3	1018
CDKN1B	1027
CEACAM5	1048
CELSR3	1951
CEP57	9702
CHRNB1	1140
CHST5	23563
CHSY1	22856
CIR1	9541
CITED2	10370
CLCN6	1185
CLDND1	56650
CLIC1	1192
CLK1	1195
CLK3	1198
CNOT8	9337
COL4A3BP	10087
COPB1	1315
CRADD	8738
CRBN	51185
CRHR1	1394
CRHR1-IT1	147081
CSNK1A1	1452
CSRP2	1466
CTC1	80169
CTRB2	440387
CTSV	1515
CUL4B	8450
DAAM1	23002
DAPK3	1613
DARS	1615
DCAF5	8816
DDB2	1643
DDHD2	23259
DENND5A	23258
DET1	55070
DHDH	27294
DHX32	55760
DMTF1	9988
DNAJB2	3300
DNAJC4	3338
DNAL4	10126
DNASE1	1773
DNM2	1785
DOCK6	57572
DOCK7	85440
DPCD	25911
DSC2	1824
DSP	1832
DUSP3	1845
ECI2	10455
EEF1G	1937
EFEMP2	30008
EFHC1	114327
EFNA1	1942
EFNA3	1944
EFNA4	1945
EGFR	1956
EGLN1	54583
EGLN3	112399
EHD2	30846
EIF3E	3646
ELL2	22936
ELP3	55140
ENO1	2023
ENO2	2026
ENO3	2027
ERCC5	2073
ERO1A	30001
ERRFI1	54206
ESCO1	114799
ESYT1	23344
EXD2	55218
EXOC1	55763
FAM117A	81558
FAM117B	150864
FAM127A	8933
FAM134A	79137
FAM162A	26355
FAM168A	23201
FAM172A	83989
FAM214B	80256
FBXO38	81545
FBXO41	150726
FBXO42	54455
FBXO8	26269
FEM1C	56929
FGF11	2256
FHL2	2274
FLRT3	23767
FNBP1L	54874
FNIP2	57600
FOXN3	1112
FOXO3	2309
FTH1	2495
FTL	2512
FYCO1	79443
FYN	2534
GAB1	2549
GABARAP	11337
GABARAPL1	23710
GAD1	2571
GAPDH	2597
GAREM	64762
GBE1	2632
GIT2	9815
GLG1	2734
GLRX	2745
GLTP	51228
GMCL1	64395
GOLPH3L	55204
GPANK1	7918
GPBP1L1	60313
GPI	2821
GPR137B	7107
GPR160	26996
GPX3	2878
GPX8	493869
GRIN3B	116444
GSTA4	2941
GYS1	2997
HDAC3	8841
HECA	51696
HERC3	8916
HILPDA	29923
HK2	3099
HLA-E	3133
HMBOX1	79618
HMGCL	3155
HMGCLL1	54511
HOOK1	51361
HS1BP3	64342
IER5	51278
IGFBP3	3486
IKBIP	121457
IL17RD	54756
ILVBL	10994
ING2	3622
INHA	3623
INSIG2	51141
IQGAP1	8826
IRF6	3664
IRF7	3665
IRF9	10379
IST1	9798
ITGA5	3678
JAG1	182
JAG2	3714
JMJD1C	221037
JMY	133746
JUP	3728
KAT2B	8850
KCTD11	147040
KCTD12	115207
KCTD9	54793
KDM3B	51780
KDM4B	23030
KDM5B	10765
KHNYN	23351
KIAA0195	9772
KIAA0355	9710
KIAA0430	9665
KIAA0895L	653319
KIAA1522	57648
KIAA1715	80856
KIFAP3	22920
KIFC2	90990
KLF3	51274
KLHDC7A	127707
KLHL12	59349
KMT2E	55904
KTN1	3895
LCAT	3931
LDB3	11155
LETMD1	25875
LGALS1	3956
LMBRD1	55788
LONP1	9361
LPIN2	9663
LRP4	4038
LRRC37B	114659
LSM11	134353
LSR	51599
LTA4H	4048
LTN1	26046
LZIC	84328
MALL	7851
MANBA	4126
MAP1B	4131
MAP1LC3B	81631
MAP2K1	5604
MAPK7	5598
MAST1	22983
MBD6	114785
MBNL2	10150
MED15	51586
MEF2A	4205
MET	4233
METTL22	79091
MEX3C	51320
MGEA5	10724
MIF	4282
MKRN1	23608
MLLT10	8028
MMP11	4320
MMS19	64210
MNT	4335
MOSPD2	158747
MPI	4351
MRGBP	55257
MSH3	4437
MT1F	4494
MT1X	4501
MUC20	200958
MXI1	4601
MYADM	91663
MYH9	4627
MYO1B	4430
MYO1D	4642
MYO7A	4647
MYO9A	4649
NAB2	4665
NAIF1	203245
NAPB	63908
NARF	26502
NCKIPSD	51517
NDRG1	10397
NDRG4	65009
NDUFC1	4717
NEBL	10529
NFE2L1	4779
NIM1K	167359
NLRX1	79671
NOL3	8996
NPEPPS	9520
NPHP3	27031
NREP	9315
NTAN1	123803
NUMB	8650
OARD1	221443
OCIAD1	54940
OPTN	10133
OR1E1	8387
ORAI3	93129
OS9	10956
OSBPL3	26031
OSER1	51526
OXR1	55074
OXSR1	9943
P4HA1	5033
P4HA2	8974
PAFAH2	5051
PAM	5066
PAN3	255967
PANX1	24145
PARP6	56965
PCBP1	5093
PDK3	5165
PDZD7	79955
PER1	5187
PERP	64065
PEX19	5824
PFKFB3	5209
PFKP	5214
PGAP2	27315
PGK1	5230
PGM1	5236
PGM2L1	283209
PGRMC2	10424
PHF10	55274
PHF3	23469
PHYKPL	85007
PIGP	51227
PIK3C2A	5286
PIK3C3	5289
PJA2	9867
PKD1	5310
PLCD1	5333
PLEKHA2	59339
PLOD1	5351
PLOD2	5352
PMM1	5372
POLD4	57804
POLL	27343
POLR2H	5437
PPFIA4	8497
PPME1	51400
PPP1R11	6992
PPP1R13L	10848
PPP2R5B	5526
PRELID2	153768
PRKAB2	5565
PRPH	5630
PRPSAP2	5636
PRSS53	339105
PRSS8	5652
PTK6	5753
PTOV1	53635
PUM1	9698
PVRL4	81607
PXDN	7837
QSOX1	5768
RAB11FIP5	26056
RAB33B	83452
RAB6C	84084
RAD51B	5890
RALGDS	5900
RASAL1	8437
RASSF7	8045
RB1CC1	9821
RBCK1	10616
RBMS2	5939
RBMX	27316
RBPJ	3516
RCOR3	55758
REPS2	9185
RGL2	5863
RHOA	387
RHPN2	85415
RIOK3	8780
RIT1	6016
RLF	6018
RNF111	54778
RNF113A	7737
RNF122	79845
RNF165	494470
RNF19A	25897
RNF20	56254
RNF24	11237
RNF39	80352
RNF44	22838
RNMT	8731
RORA	6095
RPAP1	26015
RRAGD	58528
RSBN1	54665
RSF1	51773
RSPH3	83861
RTN3	10313
RYBP	23429
S100A10	6281
SAP30	8819
SAV1	60485
SCAPER	49855
SCARB1	949
SCNN1B	6338
SCRN1	9805
SEC24A	10802
SEMA4B	10509
SENP7	57337
SERINC1	57515
SERINC3	10955
SERPINB1	1992
SH2B2	10603
SH3BP2	6452
SH3GL1	6455
SH3GL3	6457
SIRT5	23408
SIRT7	51547
SLC27A1	376497
SLC29A4	222962
SLC2A1	6513
SLC2A14	144195
SLC38A2	54407
SLC45A3	85414
SLC6A8	6535
SLU7	10569
SMAP1	60682
SMARCAL1	50485
SMC2	10592
SMYD2	56950
SNAPC1	6617
SNX1	6642
SNX25	83891
SORL1	6653
SP4	6671
SPAG4	6676
SPATA7	55812
SPATS2	65244
SPG11	80208
SPINT1	6692
SPOCK1	6695
SPRY1	10252
SPSB3	90864
SRD5A3	79644
SRPX	8406
SRSF9	8683
STAMBP	10617
STAT2	6773
STAT6	6778
STAU1	6780
STC1	6781
STC2	8614
STEAP3	55240
SUCLG2	8801
SUMF2	25870
SUPT5H	6829
SYDE1	85360
SYF2	25949
SYNGR3	9143
TANC2	26115
TBC1D20	128637
TBC1D22A	25771
TBC1D23	55773
TCP11L1	55346
TCP11L2	255394
TES	26136
TESK2	10420
TET1	80312
TFDP2	7029
TH	7054
THAP8	199745
TINF2	26277
TLDC1	57707
TMEM123	114908
TMEM144	55314
TMEM18	129787
TMEM260	54916
TMEM263	90488
TMEM43	79188
TMEM59	9528
TMEM65	157378
TMF1	7110
TMSB10	9168
TNIP1	10318
TNS2	23371
TPBG	7162
TPI1	7167
TRAK1	22906
TRIB3	57761
TRIM29	23650
TRIM46	80128
TRPC1	7220
TSKU	25987
TSPAN31	6302
TSPAN6	7105
TUFT1	7286
TULP3	7289
UAP1L1	91373
UBA6	55236
UBC	7316
UBE2O	63893
UBTD2	92181
UBXN6	80700
UFSP2	55325
UGP2	7360
UPF2	26019
UPK1A	11045
USO1	8615
USP3	9960
USP53	54532
VAMP4	8674
VEGFA	7422
VEGFC	7424
VKORC1	79001
VPS37D	155382
WASF2	10163
WBSCR27	155368
WDR45B	56270
WEE1	7465
WLS	79971
WSB1	26118
YEATS2	55689
ZBTB25	7597
ZDHHC17	23390
ZDHHC7	55625
ZDHHC9	51114
ZFP90	146198
ZFYVE1	53349
ZFYVE19	84936
ZFYVE26	23503
ZKSCAN1	7586
ZKSCAN4	387032
ZMYM2	7750
ZNF136	7695
ZNF148	7707
ZNF185	7739
ZNF205	7755
ZNF212	7988
ZNF277	11179
ZNF285	26974
ZNF292	23036
ZNF337	26152
ZNF33A	7581
ZNF33B	7582
ZNF350	59348
ZNF395	55893
ZNF419	79744
ZNF439	90594
ZNF516	9658
ZNF570	148268
ZNF573	126231
ZNF581	51545
ZNF585B	92285
ZNF654	55279
ZNF695	57116
ZNF7	7553
ZNF766	90321
ZNF775	285971
ZNHIT3	9326
