# Supplementary material for: In vitro downregulated hypoxia transcriptome is associated with poor prognosis in breast cancer
Source: Mol Cancer. 2017 Jun 15;16:105. doi: 10.1186/s12943-017-0673-0 (PMC5472949; doi:10.1186/s12943-017-0673-0)
Supplement: Supplementary file 3 — GO term analysis of the cluster C1. (XLSX 33 kb) [file 12943_2017_673_MOESM3_ESM.xlsx]

## Sheet: C1 - Processes
Id	Items	Items_Details	Support	List size	Reference Support	Reference size	Hyp	Hyp_c	Genes
150	GO:0000278	mitotic cell cycle (BP)	33	502	304	34208	4.6619e-19	2.32163e-16	10197;994;7314;5717;3320;51433;84515;378708;5690;27229;5694;5714;4928;890;5713;10213;5695;10926;902;4173;23279;55835;51053;5707;1058;4176;1869;10714;5905;332;79902;10274;5709
143	GO:0006412	translation (BP)	30	502	241	34208	4.00929e-19	3.99325e-16	64928;26156;51081;740;23;219927;51263;57129;64432;200916;6191;2107;64965;64979;64963;65003;11222;8893;6182;65005;29093;1967;8890;51253;8669;64960;6159;64981;6183;9669
222	GO:0016070	RNA metabolic process (BP)	26	502	257	34208	1.50564e-14	4.99873e-12	3184;10197;25929;6634;7314;5717;5690;5694;6191;2107;5714;79084;5713;10213;8893;11218;28969;5695;6632;5707;23016;23404;5515;57819;6159;5709
238	GO:0000216	M/G1 transition of mitotic cell cycle (BP)	16	502	78	34208	2.72222e-14	6.77833e-12	10197;7314;5717;84515;5690;5694;5714;5713;10213;5695;10926;4173;51053;5707;4176;5709
51	GO:0008380	RNA splicing (BP)	26	502	267	34208	3.73279e-14	7.43571e-12	9410;3184;25929;3185;6634;6428;22827;84967;5440;10236;6427;51645;79622;84844;11218;10250;55131;6632;6732;10713;10212;10147;5435;5515;57819;9879
152	GO:0000084	S phase of mitotic cell cycle (BP)	18	502	112	34208	5.86444e-14	9.73498e-12	10197;7314;79892;5717;84967;84515;5690;5694;5714;5713;10213;5695;902;4173;5707;4176;10714;5709
69	GO:0010467	gene expression (BP)	31	502	408	34208	1.14942e-13	1.63545e-11	9410;3184;3185;6634;6428;3735;84967;2193;5440;23395;10236;7965;6427;6191;2107;84844;8893;10250;902;6632;1967;54938;8890;5464;9862;4141;8669;5435;57819;6159;9669
320	GO:0006364	rRNA processing (BP)	16	502	90	34208	2.89141e-13	3.5998e-11	10775;79050;55651;23076;9221;1736;5036;4839;88745;80135;23246;92856;23016;23404;10607;8602
245	GO:0006457	protein folding (BP)	19	502	182	34208	3.12716e-11	3.11465e-09	10576;3320;908;10598;5203;10131;9093;51645;8877;22948;6950;10294;9526;23234;7203;23640;2289;51726;150274
231	GO:0016032	viral reproduction (BP)	25	502	329	34208	2.83377e-11	3.13604e-09	3837;10197;7314;5717;5440;5690;5694;6191;5714;4928;162;5713;10213;5695;23511;902;23279;5707;23165;9688;5435;79902;6159;292;5709
151	GO:0000082	G1/S transition of mitotic cell cycle (BP)	17	502	145	34208	5.42068e-11	4.90818e-09	10197;7314;5717;84515;5690;5694;5714;5713;10213;5695;10926;902;4173;5707;4176;1869;5709
241	GO:0000075	cell cycle checkpoint (BP)	16	502	131	34208	1.07462e-10	8.91938e-09	10197;7314;5717;51433;84515;5690;5694;5714;5713;10213;5695;10926;4173;5707;4176;5709
230	GO:0051436	negative regulation of ubiquitin-protein ligase activity involved in mitotic cell cycle (BP)	12	502	65	34208	1.74276e-10	1.33523e-08	10197;7314;5717;51433;5690;5694;5714;5713;10213;5695;5707;5709
232	GO:0051437	positive regulation of ubiquitin-protein ligase activity involved in mitotic cell cycle (BP)	12	502	71	34208	5.11548e-10	3.6393e-08	10197;7314;5717;51433;5690;5694;5714;5713;10213;5695;5707;5709
239	GO:0016071	mRNA metabolic process (BP)	19	502	223	34208	1.02672e-09	6.39135e-08	3184;10197;7314;5717;5690;5694;6191;2107;5714;5713;10213;5695;5707;23016;23404;5515;57819;6159;5709
236	GO:0051439	regulation of ubiquitin-protein ligase activity involved in mitotic cell cycle (BP)	12	502	75	34208	9.89853e-10	6.57262e-08	10197;7314;5717;51433;5690;5694;5714;5713;10213;5695;5707;5709
234	GO:0034641	cellular nitrogen compound metabolic process (BP)	18	502	200	34208	1.17569e-09	6.88813e-08	9380;10197;5717;10166;5690;5694;5714;5713;2806;10213;1733;5695;6723;5707;9057;89874;3028;5709
138	GO:0008033	tRNA processing (BP)	11	502	64	34208	2.24932e-09	1.17912e-07	10775;55621;60528;3735;64118;348180;51605;55039;3028;10799;23536
235	GO:0031145	anaphase-promoting complex-dependent proteasomal ubiquitin-dependent protein catabolic process (BP)	12	502	80	34208	2.13629e-09	1.18208e-07	10197;7314;5717;51433;5690;5694;5714;5713;10213;5695;5707;5709
237	GO:0006977	DNA damage response; signal transduction by p53 class mediator resulting in cell cycle arrest (BP)	11	502	66	34208	3.16437e-09	1.50082e-07	10197;7314;5717;5690;5694;5714;5713;10213;5695;5707;5709
240	GO:0006521	regulation of cellular amino acid metabolic process (BP)	10	502	51	34208	3.15932e-09	1.57334e-07	10197;5717;5690;5694;5714;5713;10213;5695;5707;5709
50	GO:0000398	nuclear mRNA splicing; via spliceosome (BP)	16	502	167	34208	3.98858e-09	1.80574e-07	9410;3184;25929;3185;6634;6428;5440;10236;6427;51645;84844;10250;6632;10212;5435;57819
592	GO:0042254	ribosome biogenesis (BP)	8	502	30	34208	8.96816e-09	3.8836e-07	51154;81875;23;10969;705;23246;54680;55299
204	GO:0042981	regulation of apoptotic process (BP)	17	502	205	34208	1.16898e-08	4.85125e-07	6446;10197;5245;7314;5717;1844;5690;5694;5714;5713;10213;5695;1020;5707;8883;4830;5709
104	GO:0002474	antigen processing and presentation of peptide antigen via MHC class I (BP)	12	502	94	34208	1.40649e-08	5.60344e-07	642;10197;7314;5717;5690;5694;5714;5713;10213;5695;5707;5709
120	GO:0000209	protein polyubiquitination (BP)	12	502	107	34208	6.14583e-08	2.35433e-06	642;10197;7314;5717;5690;5694;5714;5713;10213;5695;5707;5709
106	GO:0044267	cellular protein metabolic process (BP)	18	502	284	34208	2.65585e-07	9.79713e-06	10576;908;5203;6191;8877;22948;2107;64841;6950;8893;4122;128869;1967;7203;8890;8669;6159;9669
134	GO:0006397	mRNA processing (BP)	15	502	202	34208	3.56566e-07	1.26836e-05	6634;22827;84967;10236;6427;283989;79622;57661;11218;10250;55131;10713;10147;80746;9879
345	GO:0006383	transcription from RNA polymerase III promoter (BP)	7	502	35	34208	6.62391e-07	2.27497e-05	171568;6621;5440;10302;2975;5435;51728
496	GO:0051084	'de novo' posttranslational protein folding (BP)	7	502	36	34208	8.11919e-07	2.69557e-05	10576;908;5203;8877;22948;6950;7203
118	GO:0006281	DNA repair (BP)	17	502	285	34208	1.31504e-06	4.2251e-05	2175;142;2178;7314;201254;5888;5440;378708;11219;2305;8607;902;121642;10714;5435;10432;83932
67	GO:0005975	carbohydrate metabolic process (BP)	17	502	290	34208	1.66709e-06	5.18883e-05	5631;51181;150223;805;4928;2806;219;3419;4122;6182;23511;23279;23165;9688;79902;283871;2992
352	GO:0006260	DNA replication (BP)	12	502	152	34208	2.7815e-06	8.39507e-05	5245;222229;84515;56652;4928;10926;4173;4176;8883;10714;54107;10432
68	GO:0006418	tRNA aminoacylation for protein translation (BP)	7	502	43	34208	2.86823e-06	8.40221e-05	3735;2193;23395;7965;54938;5464;4141
652	GO:0006268	DNA unwinding involved in replication (BP)	4	502	8	34208	3.06152e-06	8.71221e-05	5888;56652;4173;4176
64	GO:0008152	metabolic process (BP)	17	502	316	34208	5.27279e-06	0.000141938	5019;3705;642;9380;114049;7371;80218;64841;51603;55748;7172;5464;10269;201161;51805;9446;3704
429	GO:0010827	regulation of glucose transport (BP)	6	502	31	34208	5.22703e-06	0.000144615	4928;23511;23279;23165;9688;79902
153	GO:0051301	cell division (BP)	16	502	286	34208	6.07974e-06	0.000159353	6787;994;79892;29901;51433;93323;890;896;8607;1020;55835;10534;8872;201161;332;10274
78	GO:0006366	transcription from RNA polymerase II promoter (BP)	16	502	294	34208	8.5967e-06	0.000219546	142;865;6634;6428;6621;84967;5440;6427;10302;2305;57661;10250;902;10915;5435;3661
1	GO:0006915	apoptotic process (BP)	24	502	594	34208	9.68521e-06	0.000241162	3837;9647;10197;7314;5717;22827;25855;7965;140735;9093;5690;5694;5714;83596;5713;57099;10213;51022;5695;84524;5707;1869;332;5709
539	GO:0000087	M phase of mitotic cell cycle (BP)	9	502	95	34208	1.12979e-05	0.000274456	994;378708;4928;23279;1058;5905;332;79902;10274
763	GO:0034660	ncRNA metabolic process (BP)	5	502	22	34208	1.42935e-05	0.00033896	25929;6634;79084;11218;6632
205	GO:0007067	mitosis (BP)	12	502	187	34208	2.29583e-05	0.000531778	6787;994;27436;79892;29901;9221;93323;890;8607;10534;201161;332
144	GO:0006413	translational initiation (BP)	6	502	41	34208	2.81936e-05	0.0006382	23;8893;1967;8890;8669;9669
430	GO:0015758	glucose transport (BP)	7	502	61	34208	3.09313e-05	0.00065548	11182;4928;23511;23279;23165;9688;79902
198	GO:0006626	protein targeting to mitochondrion (BP)	5	502	26	34208	3.4016e-05	0.000664312	26519;4580;100287932;10452;10440
760	GO:0000387	spliceosomal snRNP assembly (BP)	5	502	26	34208	3.4016e-05	0.000664312	25929;6634;79084;11218;6632
475	GO:0043985	histone H4-R3 methylation (BP)	3	502	5	34208	3.07336e-05	0.00066545	55170;55352;3276
868	GO:0051716	cellular response to stimulus (BP)	3	502	5	34208	3.07336e-05	0.00066545	8893;1967;8890
16	GO:0044419	interspecies interaction between organisms (BP)	16	502	328	34208	3.2868e-05	0.000668092	3837;708;55170;3735;79080;3843;5690;5694;4928;5695;90480;1058;6732;292;3661;6059
431	GO:0008645	hexose transport (BP)	6	502	42	34208	3.24872e-05	0.000674109	4928;23511;23279;23165;9688;79902
538	GO:0000236	mitotic prometaphase (BP)	8	502	85	34208	3.64125e-05	0.000697439	378708;4928;23279;1058;5905;332;79902;10274
551	GO:0009303	rRNA transcription (BP)	4	502	14	34208	4.08166e-05	0.000767045	84365;2975;64425;10849
384	GO:0000086	G2/M transition of mitotic cell cycle (BP)	9	502	115	34208	5.22314e-05	0.000963379	994;3320;51433;27229;890;2305;902;55835;332
907	GO:0006729	tetrahydrobiopterin biosynthetic process (BP)	3	502	6	34208	6.07957e-05	0.00110095	6697;5805;2643
420	GO:0006396	RNA processing (BP)	8	502	92	34208	6.44077e-05	0.00114554	9410;3184;3185;1736;11218;23016;10147;23536
432	GO:0051028	mRNA transport (BP)	6	502	51	34208	9.97707e-05	0.00174336	64901;4928;23511;23165;9688;79902
875	GO:0006390	transcription from mitochondrial promoter (BP)	3	502	7	34208	0.000105231	0.00180707	56652;64216;6182
71	GO:0055086	nucleobase-containing small molecule metabolic process (BP)	7	502	77	34208	0.000139386	0.00235302	471;7371;51251;4860;1716;4830;790
740	GO:0006400	tRNA modification (BP)	3	502	8	34208	0.000166533	0.00271912	4234;10785;51654
781	GO:0042769	DNA damage response; detection of DNA damage (BP)	3	502	8	34208	0.000166533	0.00271912	142;64965;64963
185	GO:0006120	mitochondrial electron transport; NADH to ubiquinone (BP)	5	502	36	34208	0.00017277	0.00273141	51103;4706;4718;4697;4704
502	GO:0031398	positive regulation of protein ubiquitination (BP)	5	502	36	34208	0.00017277	0.00273141	201254;9093;378708;8877;23640
830	GO:0034418	urate biosynthetic process (BP)	2	502	2	34208	0.000214931	0.0032934	5631;4860
880	GO:0000059	protein import into nucleus; docking (BP)	2	502	2	34208	0.000214931	0.0032934	4928;23165
334	GO:0006461	protein complex assembly (BP)	8	502	111	34208	0.00023985	0.00361956	2175;25929;51103;84365;27229;2643;51053;9057
86	GO:0007049	cell cycle (BP)	17	502	435	34208	0.000278191	0.00407468	157570;29117;6787;79892;29901;9221;93323;83903;2305;8607;90480;1020;10534;11334;8883;8872;201161
184	GO:0022904	respiratory electron transport chain (BP)	7	502	86	34208	0.000278152	0.00413492	513;4706;516;4718;4697;498;4704
202	GO:0006139	nucleobase-containing compound metabolic process (BP)	6	502	65	34208	0.000384968	0.00555693	471;171568;2356;7172;4860;1716
600	GO:0006369	termination of RNA polymerase II transcription (BP)	5	502	44	34208	0.000452003	0.00643136	6634;6428;84967;6427;10250
505	GO:0006913	nucleocytoplasmic transport (BP)	4	502	26	34208	0.000530199	0.00733443	4928;1020;10514;23165
713	GO:0000080	G1 phase of mitotic cell cycle (BP)	4	502	26	34208	0.000530199	0.00733443	222229;902;1869;8872
881	GO:0071459	protein localization to chromosome; centromeric region (BP)	2	502	3	34208	0.000638509	0.00836783	83903;1058
933	GO:0010950	positive regulation of endopeptidase activity (BP)	2	502	3	34208	0.000638509	0.00836783	10197;10213
724	GO:0006385	transcription elongation from RNA polymerase III promoter (BP)	3	502	12	34208	0.000626198	0.00842829	171568;5440;5435
725	GO:0006386	termination of RNA polymerase III transcription (BP)	3	502	12	34208	0.000626198	0.00842829	171568;5440;5435
19	GO:0006810	transport (BP)	20	502	604	34208	0.000704932	0.00911835	2230;4706;1374;10280;516;140735;10166;4718;6574;2806;51022;6182;8884;4697;79751;9688;9057;5306;292;4704
92	GO:0009408	response to heat (BP)	5	502	49	34208	0.000747399	0.00930512	9093;10294;8893;1967;8890
371	GO:0006520	cellular amino acid metabolic process (BP)	5	502	49	34208	0.000747399	0.00930512	5805;10166;2806;9057;790
459	GO:0008654	phospholipid biosynthetic process (BP)	5	502	49	34208	0.000747399	0.00930512	5833;51099;9791;10162;1119
257	GO:0042776	mitochondrial ATP synthesis coupled proton transport (BP)	3	502	13	34208	0.000805208	0.00990108	513;516;498
9	GO:0006468	protein phosphorylation (BP)	15	502	398	34208	0.000900459	0.0109373	6446;6787;994;1445;83903;10645;896;112858;1020;902;6732;1716;3654;23178;5435
382	GO:0006271	DNA strand elongation involved in DNA replication (BP)	4	502	30	34208	0.000927911	0.0111349	84515;4173;4176;10714
233	GO:0042176	regulation of protein catabolic process (BP)	3	502	14	34208	0.00101368	0.0120193	5707;5515;5709
668	GO:0006474	N-terminal protein amino acid acetylation (BP)	2	502	4	34208	0.00126459	0.013841	80218;79612
816	GO:0006172	ADP biosynthetic process (BP)	2	502	4	34208	0.00126459	0.013841	513;498
817	GO:0021819	layer formation in cerebral cortex (BP)	2	502	4	34208	0.00126459	0.013841	7804;1020
867	GO:0032057	negative regulation of translational initiation in response to stress (BP)	2	502	4	34208	0.00126459	0.013841	8893;8890
919	GO:0071156	regulation of cell cycle arrest (BP)	2	502	4	34208	0.00126459	0.013841	2305;1020
963	GO:0006610	ribosomal protein import into nucleus (BP)	2	502	4	34208	0.00126459	0.013841	3837;3843
105	GO:0015031	protein transport (BP)	15	502	413	34208	0.00129944	0.0140679	64328;79711;11021;29107;4580;29934;4928;10452;23511;131474;23279;55153;23165;9688;79902
488	GO:0009165	nucleotide biosynthetic process (BP)	3	502	15	34208	0.00125335	0.0146863	5631;7371;1716
326	GO:0006144	purine base metabolic process (BP)	4	502	34	34208	0.0014993	0.0160571	471;5631;4860;1716
633	GO:0045727	positive regulation of translation (BP)	4	502	35	34208	0.00167333	0.0177302	23;84271;6191;23178
79	GO:0045893	positive regulation of transcription; DNA-dependent (BP)	16	502	468	34208	0.00169147	0.0177337	3608;3184;29117;5245;9221;10645;890;2305;113000;84844;64216;6182;1869;9862;79612;3654
626	GO:0006406	mRNA export from nucleus (BP)	5	502	59	34208	0.00174076	0.0180604	6428;6427;10250;23279;10212
902	GO:0017183	peptidyl-diphthamide biosynthetic process from peptidyl-histidine (BP)	2	502	5	34208	0.00208716	0.021431	1802;92715
17	GO:0006401	RNA catabolic process (BP)	3	502	18	34208	0.00217546	0.0218865	3184;23016;6059
99	GO:0006783	heme biosynthetic process (BP)	3	502	18	34208	0.00217546	0.0218865	2395;3145;2235
187	GO:0055114	oxidation-reduction process (BP)	10	502	233	34208	0.00248548	0.0247554	3052;9380;6697;2395;64118;1733;64757;9446;55239;4704
60	GO:0045892	negative regulation of transcription; DNA-dependent (BP)	14	502	401	34208	0.00266088	0.02624	29117;55170;5245;25855;5036;2305;84524;1020;7342;51053;1869;3654;149951;11331
412	GO:0014003	oligodendrocyte development (BP)	3	502	20	34208	0.00297385	0.0290387	8893;1967;8890
718	GO:0048708	astrocyte differentiation (BP)	2	502	6	34208	0.00310034	0.0296917	3145;8893
735	GO:0006388	tRNA splicing; via endonucleolytic cleavage and ligation (BP)	2	502	6	34208	0.00310034	0.0296917	283989;80746
96	GO:0006006	glucose metabolic process (BP)	6	502	98	34208	0.00327345	0.031051	51181;1374;805;2806;6182;2992
410	GO:0009987	cellular process (BP)	3	502	21	34208	0.003432	0.0319464	63929;25855;5036
415	GO:0006270	DNA-dependent DNA replication initiation (BP)	3	502	21	34208	0.003432	0.0319464	222229;4173;4176
276	GO:0006283	transcription-coupled nucleotide-excision repair (BP)	4	502	44	34208	0.00391129	0.0360708	5440;902;10714;5435
350	GO:0000712	resolution of meiotic recombination intermediates (BP)	2	502	7	34208	0.00429838	0.0382249	201254;378708
368	GO:0006221	pyrimidine nucleotide biosynthetic process (BP)	2	502	7	34208	0.00429838	0.0382249	5631;790
695	GO:0071243	cellular response to arsenic-containing substance (BP)	2	502	7	34208	0.00429838	0.0382249	3145;9446
955	GO:0031297	replication fork processing (BP)	2	502	7	34208	0.00429838	0.0382249	201254;378708
317	GO:0032088	negative regulation of NF-kappaB transcription factor activity (BP)	4	502	46	34208	0.004595	0.040501	25855;9093;3654;149951
364	GO:0006206	pyrimidine base metabolic process (BP)	3	502	24	34208	0.00505559	0.0434084	7371;51251;790
550	GO:0043928	exonucleolytic nuclear-transcribed mRNA catabolic process involved in deadenylation-dependent decay (BP)	3	502	24	34208	0.00505559	0.0434084	23016;23404;57819
672	GO:0045931	positive regulation of mitotic cell cycle (BP)	3	502	24	34208	0.00505559	0.0434084	994;8877;332
554	GO:0006264	mitochondrial DNA replication (BP)	2	502	8	34208	0.00567567	0.0479065	9093;56652
808	GO:0051353	positive regulation of oxidoreductase activity (BP)	2	502	8	34208	0.00567567	0.0479065	2395;2230

## Sheet: C1 - Components
Id	Items	Items_Details	Support	List size	Reference Support	Reference size	Hyp	Hyp_c	Genes
0	GO:0005634	nucleus (CC)	236	502	5441	34208	5.72378e-61	1.43094e-58	10775;157570;5445;3608;6446;3837;9410;60528;171568;79050;2175;3184;10885;27166;708;142;29117;55651;149420;51018;64328;54998;26156;642;5528;865;6697;79711;10197;25929;4234;47;90075;51154;2178;7353;3185;6634;114049;6787;6428;994;6621;55170;3145;10576;3735;5245;7314;23076;84365;79892;201254;79763;4835;2020;29107;283254;5888;64901;81875;23;22827;84967;1844;25855;114991;54862;10280;11091;79073;51433;7…
11	GO:0005739	mitochondrion (CC)	112	502	1394	34208	2.06287e-50	2.57859e-48	5445;26519;6446;471;60528;5019;63929;3052;27166;708;64928;51018;54998;51103;2395;47;51081;3735;114294;740;11021;5245;23288;23576;79763;513;84769;5888;2230;2235;5805;3396;4706;4580;1374;9941;219927;51263;2271;516;617;100287932;57129;23395;81894;64432;5203;10131;10166;56652;4718;57128;51204;64965;64979;64963;9131;51251;10452;9526;2806;2356;219;117145;54927;65003;11222;51022;3419;6182;65005;51406;29…
17	GO:0005730	nucleolus (CC)	99	502	1461	34208	6.46983e-38	5.39152e-36	10775;3608;9410;79050;3184;10885;27166;142;55651;51018;54998;26156;6697;4234;47;51154;3185;6787;10576;23076;84365;79892;4835;81875;22827;54862;79073;79080;9221;1736;64318;55003;10969;84271;10236;3843;221830;79954;51759;5036;5690;22948;9188;283989;5714;79084;84946;6950;4839;2305;705;219;51388;51022;2643;84549;51042;6182;23067;23160;8607;88745;51406;55131;55010;84916;80135;4173;10514;5822;64425;797…
10	GO:0005737	cytoplasm (CC)	183	502	5302	34208	5.00146e-31	3.12591e-29	3608;6446;3837;9410;2175;3184;708;29117;64328;642;10244;5528;9380;6697;79711;10197;25929;4234;51103;2395;47;7353;3185;6634;994;3145;10576;3735;114294;27436;5245;7314;84365;23576;79892;56475;2717;79763;4835;29107;283254;29901;5888;64901;23;8624;5805;1802;2193;51099;25855;54862;3320;79073;9221;1445;2271;85377;79077;908;84271;23395;64432;10236;3843;10598;805;7965;10963;93323;83903;5203;140735;10645;…
27	GO:0005654	nucleoplasm (CC)	66	502	891	34208	2.39e-27	1.195e-25	3837;9410;171568;2175;3184;142;10197;25929;2178;3185;6634;6428;994;6621;5245;7314;84365;5717;5888;23;84967;1844;51433;9221;1736;5440;10236;805;6427;84515;5690;5694;10302;5714;4928;890;2975;5713;10213;84844;11218;5695;8607;10250;10926;902;4173;6632;65057;121642;23246;51053;5707;1058;4176;1869;10714;9862;4691;10785;5435;10274;57819;3661;5709;9797
38	GO:0005829	cytosol (CC)	98	502	2146	34208	5.34028e-24	2.22512e-22	3837;471;5631;3184;3705;642;10197;25929;2395;47;7353;6634;994;3145;10576;3735;7314;23076;5717;2193;51099;3320;51433;7371;1445;79077;908;10598;805;80308;7965;5203;140735;9093;64837;378708;5690;27229;5694;6191;8877;22948;2107;27095;5714;64841;79084;9131;4928;162;6950;5713;51251;2356;10213;117145;2643;8893;11218;5695;1020;10250;6723;23279;6632;1967;55835;7203;51053;5707;1058;55748;23016;7172;79017;8…
18	GO:0005743	mitochondrial inner membrane (CC)	30	502	308	34208	3.89412e-16	1.39076e-14	26519;3052;5245;513;2235;4706;4580;1374;9941;516;617;100287932;81894;10166;4718;9131;2806;2356;54927;6182;4697;79751;64757;498;89874;3028;3954;292;4704;11331
66	GO:0005759	mitochondrial matrix (CC)	24	502	201	34208	3.82264e-15	1.19458e-13	5019;708;2395;3735;513;5888;2230;2235;4706;2271;23395;9093;2806;2356;219;64216;3419;54938;1716;498;3028;51805;5096;4704
108	GO:0005840	ribosome (CC)	21	502	174	34208	1.64215e-13	4.56152e-12	64928;51081;740;23;219927;51263;57129;64432;200916;6191;64965;64979;64963;65003;11222;6182;65005;51253;64960;6159;64981
130	GO:0005643	nuclear pore (CC)	11	502	58	34208	7.45528e-10	1.86382e-08	3837;79711;29107;64901;3843;4928;23511;23279;23165;5905;9688
29	GO:0030529	ribonucleoprotein complex (CC)	14	502	132	34208	1.01283e-08	2.30188e-07	3608;3184;3185;6634;22827;84967;10236;5036;6191;2975;23246;92856;4691;10432
181	GO:0005832	chaperonin-containing T-complex (CC)	5	502	7	34208	1.36763e-08	2.84923e-07	10576;908;22948;6950;7203
127	GO:0005761	mitochondrial ribosome (CC)	7	502	22	34208	1.98138e-08	3.81035e-07	740;57129;65003;65005;51253;64981;6183
52	GO:0000502	proteasome complex (CC)	9	502	60	34208	2.23692e-07	3.9945e-06	10197;5717;5690;5714;5713;10213;5695;5707;5709
76	GO:0005694	chromosome (CC)	17	502	265	34208	4.80733e-07	8.01222e-06	157570;84365;201254;222229;83903;378708;23067;9894;65057;1058;5905;201161;1059;79902;10274;5515;10849
100	GO:0031965	nuclear membrane (CC)	11	502	133	34208	4.60245e-06	7.19132e-05	3837;79050;10885;51154;79073;83903;4928;2643;5905;79902;64960
55	GO:0015030	Cajal body (CC)	7	502	47	34208	5.32157e-06	7.82584e-05	55651;25929;84967;9221;1736;11218;9879
164	GO:0043240	Fanconi anaemia nuclear complex (CC)	4	502	11	34208	1.39355e-05	0.000193549	2175;2178;201254;378708
30	GO:0071013	catalytic step 2 spliceosome (CC)	8	502	79	34208	2.13127e-05	0.00028043	9410;3185;6634;10236;51645;10250;6632;57819
32	GO:0000775	chromosome; centromeric region (CC)	7	502	59	34208	2.48054e-05	0.000310067	201254;378708;1058;332;1059;10274;5515
68	GO:0005635	nuclear envelope (CC)	9	502	107	34208	2.95256e-05	0.000335518	142;23;10280;4928;23511;23279;23165;9688;79902
212	GO:0005762	mitochondrial large ribosomal subunit (CC)	4	502	13	34208	2.94969e-05	0.000351153	3396;64979;11222;6182
31	GO:0043231	intracellular membrane-bounded organelle (CC)	14	502	269	34208	5.0516e-05	0.000549087	54998;10244;4234;81875;1445;84271;83903;2305;705;219;117145;116225;8607;54978
86	GO:0005851	eukaryotic translation initiation factor 2B complex (CC)	3	502	6	34208	6.07957e-05	0.000633289	8893;1967;8890
158	GO:0005763	mitochondrial small ribosomal subunit (CC)	4	502	18	34208	0.000119092	0.00114512	64432;64965;64963;64960
74	GO:0000922	spindle pole (CC)	7	502	75	34208	0.000117973	0.00117973	994;805;93323;27229;284403;5905;5515
42	GO:0005856	cytoskeleton (CC)	27	502	846	34208	0.000160334	0.00148457	994;27436;29901;54862;85377;805;93323;83903;140735;64837;22948;6950;11218;8607;284403;1020;55835;7203;5905;4860;81873;10101;201161;332;10092;79902;10749
186	GO:0005838	proteasome regulatory particle (CC)	3	502	8	34208	0.000166533	0.0014869	5714;5713;5707
65	GO:0005747	mitochondrial respiratory chain complex I (CC)	5	502	39	34208	0.000254493	0.00198822	51103;4706;4718;4697;4704
70	GO:0005744	mitochondrial inner membrane presequence translocase complex (CC)	3	502	9	34208	0.000247075	0.00199254	26519;100287932;10440
185	GO:0042555	MCM complex (CC)	3	502	9	34208	0.000247075	0.00199254	79892;4173;4176
6	GO:0005625	soluble fraction (CC)	16	502	390	34208	0.000244059	0.00210396	642;3735;2717;2193;8877;64841;9131;10294;348180;2643;7064;5905;5515;4830;2992;790
184	GO:0031080	Nup107-160 complex (CC)	3	502	10	34208	0.00034912	0.00264485	4928;23279;79902
133	GO:0005689	U12-type spliceosomal complex (CC)	4	502	24	34208	0.000385695	0.00283599	6634;79622;84844;6632
239	GO:0071821	FANCM-MHF complex (CC)	2	502	3	34208	0.000638509	0.00456078	201254;378708
1	GO:0005622	intracellular (CC)	47	502	1962	34208	0.000714954	0.00496496	142;3705;26156;90075;51154;51081;994;740;29107;81875;114991;11091;3320;219927;79641;10645;200916;6191;11219;64965;64979;64963;57099;11222;51042;6182;65005;5361;29093;10926;9894;55105;65057;1123;4733;54107;4860;10713;5306;332;64768;10147;7347;64960;6159;64981;6183
8	GO:0016020	membrane (CC)	84	502	4065	34208	0.000766452	0.00517873	11182;26519;113419;79050;3052;708;57130;100507436;51181;5245;56475;513;84769;2235;4580;1374;9941;79073;80775;25979;516;617;100287932;81894;84900;55852;7804;84987;10430;10166;4718;29934;64841;9131;4928;162;6574;10294;896;10452;9526;57099;113000;2356;149175;54927;92703;112858;4122;6182;8884;79683;153562;9791;81491;8607;5361;1020;4697;9894;79751;79613;54978;132720;5905;54982;10162;2289;9057;10269;89…
2	GO:0016607	nuclear speck (CC)	8	502	134	34208	0.000845429	0.00556204	64318;84271;6427;84844;23067;10250;9879;83932
145	GO:0000776	kinetochore (CC)	5	502	55	34208	0.00126888	0.00813386	4928;23279;5905;201161;79902
90	GO:0005753	mitochondrial proton-transporting ATP synthase complex (CC)	3	502	16	34208	0.00152585	0.00953655	513;516;498
73	GO:0005815	microtubule organizing center (CC)	6	502	86	34208	0.00169306	0.0100778	29901;54862;22948;6950;8607;10101
156	GO:0042645	mitochondrial nucleoid (CC)	4	502	35	34208	0.00167333	0.0102032	9093;56652;64216;292
213	GO:0000275	mitochondrial proton-transporting ATP synthase complex; catalytic core F(1) (CC)	2	502	5	34208	0.00208716	0.0121346	513;498
144	GO:0030530	heterogeneous nuclear ribonucleoprotein complex (CC)	3	502	18	34208	0.00217546	0.0123606	3184;3185;10236
211	GO:0019907	cyclin-dependent protein kinase activating kinase holoenzyme complex (CC)	2	502	6	34208	0.00310034	0.0172241	22827;902
39	GO:0005758	mitochondrial intermembrane space (CC)	4	502	42	34208	0.00329994	0.0179345	26519;100287932;9131;131474
169	GO:0005839	proteasome core complex (CC)	3	502	21	34208	0.003432	0.0182553	5690;5694;5695
64	GO:0070469	respiratory chain (CC)	4	502	43	34208	0.00359681	0.0187334	4706;4718;4697;4704
111	GO:0005666	DNA-directed RNA polymerase III complex (CC)	2	502	7	34208	0.00429838	0.0206653	171568;51728
189	GO:0005655	nucleolar ribonuclease P complex (CC)	2	502	7	34208	0.00429838	0.0206653	10775;10799
203	GO:0005683	U7 snRNP (CC)	2	502	7	34208	0.00429838	0.0206653	6634;84967
225	GO:0005721	centromeric heterochromatin (CC)	2	502	7	34208	0.00429838	0.0206653	222229;1786
103	GO:0032040	small-subunit processome (CC)	2	502	8	34208	0.00567567	0.0262762	10607;8602
193	GO:0005732	small nucleolar ribonucleoprotein complex (CC)	2	502	8	34208	0.00567567	0.0262762	9410;55651
71	GO:0031305	integral to mitochondrial inner membrane (CC)	2	502	9	34208	0.0072267	0.032262	100287932;10440
231	GO:0048188	Set1C/COMPASS complex (CC)	2	502	9	34208	0.0072267	0.032262	11091;23067
43	GO:0005813	centrosome (CC)	11	502	323	34208	0.00870751	0.0381908	994;283254;1445;805;93323;83903;140735;27229;55835;80746;4830
174	GO:0015934	large ribosomal subunit (CC)	2	502	10	34208	0.00894609	0.0385607	26156;29093

## Sheet: C1 - KEGG
Id	Items	Items_Details	Support	List size	Reference Support	Reference size	Hyp	Hyp_c	Genes
1	Kegg:03013	RNA transport	20	502	145	34208	4.77014e-14	6.34428e-12	9669;8890;25929;4928;8669;60528;10250;3837;29107;8893;23511;79902;23165;9688;1967;10775;5905;23279;11218;10799
57	Kegg:03008	Ribosome biogenesis in eukaryotes	13	502	73	34208	4.85754e-11	3.23026e-09	10607;55131;92856;29107;1736;23160;84916;55651;10775;5822;27341;10885;10799
94	Kegg:03050	Proteasome	10	502	40	34208	2.42138e-10	1.07348e-08	5713;5694;5709;5717;10197;10213;5707;5690;5695;5714
12	Kegg:00240	Pyrimidine metabolism	13	502	93	34208	1.11958e-09	3.7226e-08	10714;5435;4860;790;51728;7371;171568;3704;54107;51251;5440;4830;64425
11	Kegg:00230	Purine metabolism	15	502	158	34208	1.38252e-08	3.67751e-07	10714;5435;5631;4860;5147;51728;171568;3704;54107;51251;1716;5440;471;4830;64425
44	Kegg:03040	Spliceosome	10	502	118	34208	1.00349e-05	0.00022244	6427;10915;22827;9879;51645;6428;84844;10713;9410;6632
99	Kegg:04110	Cell cycle	10	502	123	34208	1.44734e-05	0.000274995	10274;4173;890;4176;1869;51433;902;994;10926;896
131	Kegg:00790	Folate biosynthesis	4	502	13	34208	2.94969e-05	0.000490385	2643;5805;6697;2356
50	Kegg:03020	RNA polymerase	5	502	28	34208	4.96076e-05	0.000733091	5435;51728;171568;5440;64425
20	Kegg:05012	Parkinson's disease	9	502	129	34208	0.0001271	0.00169043	516;498;4706;513;4718;4697;4704;292;7314
19	Kegg:05010	Alzheimer's disease	10	502	163	34208	0.000157972	0.00191002	516;498;4706;513;3028;8883;4718;4697;4704;1020
126	Kegg:00970	Aminoacyl-tRNA biosynthesis	5	502	40	34208	0.000287368	0.00318499	54938;2193;3735;4141;23395
21	Kegg:05016	Huntington's disease	10	502	180	34208	0.000351253	0.00359359	516;5435;498;4706;513;4718;4697;4704;5440;292
18	Kegg:00190	Oxidative phosphorylation	8	502	130	34208	0.000693241	0.00658579	516;498;4706;513;4718;5464;4697;4704
48	Kegg:04623	Cytosolic DNA-sensing pathway	5	502	60	34208	0.00187645	0.0146805	5435;51728;171568;5440;3661
80	Kegg:03030	DNA replication	4	502	35	34208	0.00167333	0.0148369	4173;10714;4176;54107
5	Kegg:00270	Cysteine and methionine metabolism	4	502	36	34208	0.0018609	0.0154688	1789;1786;2806;6723
84	Kegg:00630	Glyoxylate and dicarboxylate metabolism	3	502	18	34208	0.00217546	0.0160742	9380;5096;283871
116	Kegg:00280	Valine; leucine and isoleucine degradation	4	502	44	34208	0.00391129	0.027379	219;5019;3028;5096
72	Kegg:03015	mRNA surveillance pathway	5	502	79	34208	0.00617589	0.0410697	10250;29107;5515;2107;5528
