# Supplementary material for: In vitro downregulated hypoxia transcriptome is associated with poor prognosis in breast cancer
Source: Mol Cancer. 2017 Jun 15;16:105. doi: 10.1186/s12943-017-0673-0 (PMC5472949; doi:10.1186/s12943-017-0673-0)
Supplement: Supplementary file 4 — GO term analysis of the cluster C2. (XLSX 32 kb) [file 12943_2017_673_MOESM4_ESM.xlsx]

## Sheet: C2 - Processes
Id	Items	Items_Details	Support	List size	Reference Support	Reference size	Hyp	Hyp_c	Genes
0	GO:0006355	regulation of transcription; DNA-dependent (BP)	80	595	1609	34208	3.02617e-17	4.34558e-14	56950;23036;7582;4205;55290;9326;22936;51274;694;1613;55274;59348;7553;9988;1785;55257;5187;55279;10620;90594;7581;23030;55758;148268;7750;10848;11179;7695;57761;9337;4287;221037;285971;10370;64395;9663;10379;8028;7755;7597;7029;26974;9541;7988;79744;8553;26152;6018;57116;7289;7586;92285;53635;23429;55893;51780;10765;126231;9821;4335;60313;6617;387032;3516;8819;3622;283149;80312;8045;90321;56254;…
126	GO:0006006	glucose metabolic process (BP)	17	595	98	34208	1.20955e-12	8.68458e-10	2821;2997;2023;230;2027;226;5165;5209;5230;7167;5236;2026;5214;3099;7360;2597;2632
130	GO:0006096	glycolysis (BP)	12	595	45	34208	1.17147e-11	5.60745e-09	2821;2023;230;2027;226;5209;5230;7167;2026;5214;3099;2597
87	GO:0005975	carbohydrate metabolic process (BP)	23	595	290	34208	2.01948e-09	7.24992e-07	2821;2997;2023;230;6513;283209;2027;226;27294;5165;5209;4126;5230;7167;23563;5236;2026;5214;3099;4351;7360;2597;2632
6	GO:0007165	signal transduction (BP)	51	595	1176	34208	2.85589e-09	8.2021e-07	51517;2256;5900;60485;5129;8437;8826;10133;1785;10087;94134;23607;84986;9048;23390;819;5604;5863;85415;5526;6452;27032;6016;3956;6455;5565;7424;6281;85360;55971;1140;1185;6695;4649;8738;6095;1956;1452;57658;5598;4233;11216;301;3622;6457;6778;51129;8045;22920;1192;7105
533	GO:0006094	gluconeogenesis (BP)	9	595	42	34208	3.66891e-08	8.78091e-06	2821;2023;230;2027;226;5230;7167;2026;2597
118	GO:0007049	cell cycle (BP)	25	595	435	34208	2.39981e-07	4.92304e-05	3714;5289;9988;84962;23607;8450;1027;1112;7029;6829;387;8850;114799;55240;9798;1452;9821;219771;5598;23503;301;147040;10592;127829;55904
48	GO:0000122	negative regulation of transcription from RNA polymerase II promoter (BP)	23	595	416	34208	1.40296e-06	0.000251832	2274;56950;4205;84962;8841;5187;55689;1942;2023;10848;7695;10370;6829;3728;8553;23429;2309;8819;3665;6778;7707;4601;2186
124	GO:0001666	response to hypoxia (BP)	14	595	175	34208	2.61169e-06	0.000416709	5352;7422;54583;7054;6338;230;10370;5066;9361;51129;664;5351;112399;8996
398	GO:0016568	chromatin modification (BP)	15	595	224	34208	1.02524e-05	0.00147224	56950;50485;1613;55257;8841;23030;221037;7917;51780;10765;9960;3622;80312;56254;55904
166	GO:0048011	nerve growth factor receptor signaling pathway (BP)	14	595	215	34208	2.74084e-05	0.00357804	5900;4205;1845;8841;57761;5604;1027;6016;7316;673;10126;387;5598;2309
96	GO:0008285	negative regulation of cell proliferation (BP)	18	595	341	34208	3.54795e-05	0.00424571	56950;694;2495;3300;9337;5604;1027;136;444;3664;8850;10252;23371;4335;26136;22920;4601;3486
886	GO:0071456	cellular response to hypoxia (BP)	6	595	37	34208	3.96834e-05	0.00438349	7422;6781;9520;10397;8614;664
307	GO:0042127	regulation of cell proliferation (BP)	9	595	101	34208	6.92611e-05	0.0066306	3714;5333;7917;182;2309;301;147040;6778;112399
107	GO:0006366	transcription from RNA polymerase II promoter (BP)	16	595	294	34208	6.64901e-05	0.00681998	4205;27316;7695;5437;10379;6829;8553;134353;4335;8683;3665;7110;23650;7707;8731;4779
888	GO:0048102	autophagic cell death (BP)	3	595	6	34208	0.000100701	0.00850629	1515;1027;664
982	GO:0030388	fructose 1;6-bisphosphate metabolic process (BP)	3	595	6	34208	0.000100701	0.00850629	230;226;5214
675	GO:0030216	keratinocyte differentiation (BP)	6	595	44	34208	0.000108701	0.00867189	60485;1832;5604;3664;182;301
303	GO:0046697	decidualization (BP)	4	595	17	34208	0.000180096	0.00891787	1515;6781;10370;8614
863	GO:0000045	autophagic vacuole assembly (BP)	4	595	17	34208	0.000180096	0.00891787	5289;9140;22863;9821
1227	GO:0030048	actin filament-based movement (BP)	4	595	17	34208	0.000180096	0.00891787	4430;4627;10163;4647
415	GO:0007154	cell communication (BP)	8	595	91	34208	0.000191546	0.00916867	3714;8497;1515;64342;83891;6642;182;5286
59	GO:0007275	multicellular organismal development (BP)	33	595	945	34208	0.000142649	0.00931109	2534;3714;4320;4205;80856;7422;1951;51274;51696;85440;7553;8650;10370;79971;64395;23469;65009;56913;7424;10252;7289;1466;54778;1956;23429;4335;182;144195;4233;147040;10509;51129;51361
252	GO:0005978	glycogen biosynthetic process (BP)	4	595	16	34208	0.000139638	0.00954856	2997;5236;7360;2632
127	GO:0014070	response to organic cyclic compound (BP)	9	595	112	34208	0.000153987	0.00961413	1515;205;6781;230;2180;79001;2026;4233;301
350	GO:0043434	response to peptide hormone stimulus (BP)	7	595	65	34208	0.00013522	0.00970882	5652;7054;673;4048;8614;301;4131
374	GO:0006289	nucleotide-excision repair (BP)	7	595	67	34208	0.000163936	0.00980886	27343;2073;57804;4287;5437;1643;64210
299	GO:0043123	positive regulation of I-kappaB kinase/NF-kappaB cascade (BP)	10	595	140	34208	0.000178673	0.00986824	84962;23390;79971;10616;27032;3956;7316;387;8915;7105
1343	GO:0060711	labyrinthine layer development (BP)	3	595	7	34208	0.000173946	0.00999143	54583;2549;5604
654	GO:0006897	endocytosis (BP)	9	595	110	34208	0.000134174	0.0101407	30846;1785;54874;6642;6455;10163;5286;6457;4038
13	GO:0006468	protein phosphorylation (BP)	18	595	398	34208	0.00024712	0.0114472	2534;5129;1198;1613;10087;9943;5753;22983;167359;5437;8780;5165;673;57600;1956;1452;10420;3486
133	GO:0016044	cellular membrane organization (BP)	8	595	95	34208	0.000257872	0.011572	155382;2495;1785;10802;2512;7316;1315;9698
507	GO:0019255	glucose 1-phosphate metabolic process (BP)	3	595	8	34208	0.000274713	0.0119542	283209;5236;7360
657	GO:0000226	microtubule cytoskeleton organization (BP)	6	595	55	34208	0.000379865	0.0151524	85440;4287;11337;7465;25897;51361
833	GO:0007173	epidermal growth factor receptor signaling pathway (BP)	7	595	76	34208	0.000360318	0.0152181	2549;819;5604;7316;10252;1956;9185
650	GO:0033138	positive regulation of peptidyl-serine phosphorylation (BP)	5	595	36	34208	0.00037787	0.0155034	7422;85440;4282;673;4233
942	GO:0045765	regulation of angiogenesis (BP)	4	595	21	34208	0.000428562	0.0157799	54583;1942;136;5598
183	GO:0006917	induction of apoptosis (BP)	11	595	185	34208	0.000425386	0.0160751	1613;203245;121457;1027;665;8738;10955;2309;8915;664;133746
480	GO:0044255	cellular lipid metabolic process (BP)	9	595	128	34208	0.000418415	0.016239	2274;8841;57761;9663;5565;2180;3155;10555;51129
393	GO:0001525	angiogenesis (BP)	10	595	160	34208	0.000520639	0.0182351	2821;7422;5333;4627;3678;302;56913;7424;10163;182
525	GO:0006351	transcription; DNA-dependent (BP)	8	595	105	34208	0.000508606	0.018259	4205;5437;23469;129787;57658;64210;7707;2186
831	GO:0035313	wound healing; spreading of epidermal cells (BP)	3	595	10	34208	0.000573558	0.0191542	84962;6338;3678
927	GO:0016331	morphogenesis of embryonic epithelium (BP)	3	595	10	34208	0.000573558	0.0191542	3714;7424;3728
201	GO:0034138	toll-like receptor 3 signaling pathway (BP)	6	595	63	34208	0.000792007	0.0223004	4205;1845;5604;7316;5598;3665
268	GO:0006916	anti-apoptosis (BP)	11	595	200	34208	0.000813872	0.0224754	7422;8841;10617;10370;7316;673;27315;5051;301;664;8996
147	GO:0030334	regulation of cell migration (BP)	5	595	42	34208	0.000782647	0.0224776	3714;84962;2549;387;182
384	GO:0043243	positive regulation of protein complex disassembly (BP)	2	595	3	34208	0.00089564	0.0225638	664;10724
389	GO:0051054	positive regulation of DNA metabolic process (BP)	2	595	3	34208	0.00089564	0.0225638	306;10724
1145	GO:0018401	peptidyl-proline hydroxylation to 4-hydroxy-L-proline (BP)	2	595	3	34208	0.00089564	0.0225638	8974;5033
1221	GO:0070375	ERK5 cascade (BP)	2	595	3	34208	0.00089564	0.0225638	4205;5598
68	GO:0050730	regulation of peptidyl-tyrosine phosphorylation (BP)	3	595	11	34208	0.000778467	0.0228138	1942;5526;1956
760	GO:0021953	central nervous system neuron differentiation (BP)	3	595	11	34208	0.000778467	0.0228138	7289;6695;4233
789	GO:0032922	circadian regulation of gene expression (BP)	3	595	11	34208	0.000778467	0.0228138	8841;5187;8553
1219	GO:0006476	protein deacetylation (BP)	3	595	11	34208	0.000778467	0.0228138	8841;23408;51547
24	GO:0044419	interspecies interaction between organisms (BP)	15	595	328	34208	0.000705599	0.0230282	2534;6773;55788;10313;128637;3678;10616;665;387;8850;79671;949;1315;3665;664
209	GO:0002756	MyD88-independent toll-like receptor signaling pathway (BP)	6	595	65	34208	0.000935105	0.0231519	4205;1845;5604;7316;5598;3665
79	GO:0045892	negative regulation of transcription; DNA-dependent (BP)	17	595	401	34208	0.00075097	0.0239643	2274;84159;10865;59348;8841;5187;55689;2023;10370;1027;1112;9541;79618;10765;3516;51773;7707
80	GO:0042493	response to drug (BP)	14	595	301	34208	0.000892585	0.024184	2534;2571;5652;8841;84084;2027;3956;7424;2180;5066;2026;4233;301;4131
1247	GO:0050930	induction of positive chemotaxis (BP)	3	595	12	34208	0.00102458	0.0249371	7422;9048;7424
302	GO:0043066	negative regulation of apoptotic process (BP)	13	595	272	34208	0.00105228	0.0251845	2274;2073;7422;4282;1027;665;673;1956;9821;5598;301;3622;51129
339	GO:0071363	cellular response to growth factor stimulus (BP)	5	595	46	34208	0.00119129	0.0280442	2534;7054;5526;5598;4233
926	GO:0045445	myoblast differentiation (BP)	3	595	13	34208	0.00131479	0.0304523	3956;1466;182
464	GO:0032968	positive regulation of transcription elongation from RNA polymerase II promoter (BP)	2	595	4	34208	0.00177061	0.0363227	5604;6829
877	GO:0033211	adiponectin-mediated signaling pathway (BP)	2	595	4	34208	0.00177061	0.0363227	2180;376497
1181	GO:0031340	positive regulation of vesicle fusion (BP)	2	595	4	34208	0.00177061	0.0363227	302;301
1361	GO:0050982	detection of mechanical stimulus (BP)	2	595	4	34208	0.00177061	0.0363227	5310;3728
151	GO:0006281	DNA repair (BP)	13	595	285	34208	0.00159812	0.036427	27343;2073;57804;8450;5437;4437;5890;7316;1643;9960;23503;10592;133746
277	GO:0042462	eye photoreceptor cell development (BP)	3	595	14	34208	0.00165184	0.0370632	7422;7054;4647
226	GO:0002224	toll-like receptor signaling pathway (BP)	6	595	74	34208	0.00183945	0.0372035	4205;1845;5604;7316;5598;8915
70	GO:0048015	phosphatidylinositol-mediated signaling (BP)	6	595	73	34208	0.00171508	0.037316	5289;57761;1027;387;2309;5286
211	GO:0007507	heart development (BP)	9	595	156	34208	0.00170904	0.0377567	4205;2997;7054;2549;10370;5310;7029;5066;9821
204	GO:0034142	toll-like receptor 4 signaling pathway (BP)	6	595	75	34208	0.00197053	0.0382388	4205;1845;5604;7316;5598;3665
735	GO:0001889	liver development (BP)	6	595	75	34208	0.00197053	0.0382388	84159;10370;9821;3155;4233;51599
182	GO:0007050	cell cycle arrest (BP)	8	595	129	34208	0.00193786	0.0386496	5604;1027;5310;5565;3664;8850;55904;133746
197	GO:0051403	stress-activated MAPK cascade (BP)	5	595	53	34208	0.00225784	0.0421073	4205;1845;5604;7316;5598
479	GO:0006488	dolichol-linked oligosaccharide biosynthetic process (BP)	4	595	32	34208	0.00221374	0.0423857	5372;79796;79644;4351
223	GO:0008063	Toll signaling pathway (BP)	6	595	77	34208	0.00225373	0.0425837	4205;1845;5604;7316;5598;3665
1053	GO:0032012	regulation of ARF protein signal transduction (BP)	3	595	16	34208	0.00247639	0.0433671	10565;57221;26269
1111	GO:0071333	cellular response to glucose stimulus (BP)	3	595	16	34208	0.00247639	0.0433671	7054;3956;4233
1224	GO:0006509	membrane protein ectodomain proteolysis (BP)	3	595	16	34208	0.00247639	0.0433671	27316;4627;25825
161	GO:0008543	fibroblast growth factor receptor signaling pathway (BP)	6	595	78	34208	0.00240632	0.044301	5289;2549;57761;1027;9702;2309
524	GO:0006338	chromatin remodeling (BP)	5	595	54	34208	0.00245319	0.0445922	6829;8850;51773;664;2186
267	GO:0060173	limb development (BP)	3	595	17	34208	0.00296846	0.0448706	80856;7289;5066
324	GO:0060349	bone morphogenesis (BP)	3	595	17	34208	0.00296846	0.0448706	54;10370;2734
636	GO:0045351	type I interferon biosynthetic process (BP)	2	595	5	34208	0.002917	0.0450411	10379;3665
920	GO:0072383	plus-end-directed vesicle transport along microtubule (BP)	2	595	5	34208	0.002917	0.0450411	22920;79443
1042	GO:0048012	hepatocyte growth factor receptor signaling pathway (BP)	2	595	5	34208	0.002917	0.0450411	200958;4233
1097	GO:0006654	phosphatidic acid biosynthetic process (BP)	2	595	5	34208	0.002917	0.0450411	10555;376497
1109	GO:0006000	fructose metabolic process (BP)	2	595	5	34208	0.002917	0.0450411	230;226
1143	GO:0006929	substrate-dependent cell migration (BP)	2	595	5	34208	0.002917	0.0450411	23294;7424
1184	GO:0009298	GDP-mannose biosynthetic process (BP)	2	595	5	34208	0.002917	0.0450411	5372;4351
1192	GO:0018106	peptidyl-histidine phosphorylation (BP)	2	595	5	34208	0.002917	0.0450411	5165;10295
1260	GO:0071229	cellular response to acid (BP)	2	595	5	34208	0.002917	0.0450411	302;6281
1281	GO:0060754	positive regulation of mast cell chemotaxis (BP)	2	595	5	34208	0.002917	0.0450411	7422;7424
1356	GO:0060674	placenta blood vessel development (BP)	2	595	5	34208	0.002917	0.0450411	6692;5604
542	GO:0001942	hair follicle development (BP)	4	595	35	34208	0.00309372	0.0462769	60485;5652;1956;4038
144	GO:0007166	cell surface receptor signaling pathway (BP)	9	595	171	34208	0.00317738	0.0465584	2534;6781;4282;10379;1956;1452;4233;8614;301
518	GO:0006979	response to oxidative stress (BP)	7	595	110	34208	0.00316719	0.0468874	7837;55074;9943;2549;5604;493869;8455
276	GO:0042981	regulation of apoptotic process (BP)	10	595	205	34208	0.00332332	0.0477228	3714;694;1613;3956;7316;317;8738;4335;8915;8996
132	GO:0051056	regulation of small GTPase mediated signal transduction (BP)	9	595	172	34208	0.00330253	0.0479033	5900;8437;8826;94134;84986;5863;387;85360;4649
467	GO:0006629	lipid metabolic process (BP)	11	595	241	34208	0.00353406	0.0483325	5333;3931;132949;57515;9663;51094;27031;949;5051;301;376497
17	GO:0006508	proteolysis (BP)	19	595	543	34208	0.00343564	0.0483684	4320;1515;23473;5652;51185;10617;23287;51321;440387;4287;9805;55325;25825;4048;9960;9520;9361;57337;339105
607	GO:0009416	response to light stimulus (BP)	3	595	18	34208	0.00351648	0.0485544	5187;7054;8553
41	GO:0051384	response to glucocorticoid stimulus (BP)	6	595	84	34208	0.00349059	0.0486649	1515;3931;5604;306;5066;301
842	GO:0016310	phosphorylation (BP)	4	595	36	34208	0.0034332	0.0488127	1027;5230;10295;7360

## Sheet: C2 - Components
Id	Items	Items_Details	Support	List size	Reference Support	Reference size	Hyp	Hyp_c	Genes
0	GO:0005634	nucleus (CC)	230	595	5441	34208	1.23402e-41	4.05994e-39	59339;2274;51517;2821;27343;6773;1773;56950;60485;10241;23036;7582;4205;1845;1198;55290;54206;8826;84159;50485;2073;22936;51586;55140;51274;694;1613;26277;23473;55274;5093;10865;30846;57804;26502;51320;59348;7553;9988;84962;1785;55257;10087;8841;5939;5187;3623;55689;55279;79188;10620;80700;90594;10318;10565;84986;81545;7581;55760;51185;29123;27316;57763;23030;7054;2023;10617;55758;23287;8450;1482…
13	GO:0005737	cytoplasm (CC)	218	595	5302	34208	3.97582e-37	6.54022e-35	59339;5372;2274;1992;2821;6676;6773;56950;60485;10241;1198;8437;54206;8826;8497;7422;55204;1515;51586;81631;55140;694;1613;10133;9140;90990;5093;5333;1615;51320;9988;84962;1785;54874;54583;10087;8841;5187;22863;3623;255967;1832;80700;192670;901;7739;10318;23607;10565;2997;26056;6781;81545;2745;51185;57763;7054;2023;10617;4282;2549;23287;230;10848;6513;10802;26019;4430;23002;5753;80208;23390;65244…
45	GO:0005829	cytosol (CC)	93	595	2146	34208	3.64014e-16	3.99202e-14	2534;5372;272;2821;6773;5900;56950;5289;54;1845;51382;5333;1615;2495;84962;1785;54583;10087;1937;255967;94134;192670;2997;84986;2745;57763;7054;2023;2549;23287;230;10802;26019;283209;80208;2512;57761;9337;2027;5604;4627;7917;9663;10379;1027;7220;5526;226;57572;7316;5209;5565;673;5230;7167;387;5824;3728;3664;85360;55971;3646;10252;317;4649;1315;9702;4647;5236;4048;2026;5214;1452;8615;9821;9520;559…
1	GO:0005622	intracellular (CC)	87	595	1962	34208	1.00553e-15	8.27048e-14	2571;27343;55218;5900;23036;7582;8826;84159;9326;8497;81631;51274;23473;10865;59348;7553;1937;80128;55279;94134;25771;10620;90594;10318;10565;84986;7581;84084;148268;6513;11179;7695;9337;221037;6642;285971;5863;128637;7755;7918;85415;57221;150726;49855;7597;10616;3956;7316;387;26974;55773;85360;7988;79744;23710;10163;26152;6018;57116;317;8738;7586;92285;1956;23429;55893;146198;2026;10765;126231;6…
10	GO:0016020	membrane (CC)	135	595	4065	34208	6.51802e-14	4.28886e-12	59339;6676;155382;80856;5352;8826;7422;10994;83452;55204;51382;60492;1944;29923;85414;9143;3623;51141;79188;26056;8674;127707;51185;57763;83891;55788;10313;6513;3338;157378;10802;22856;23390;819;8406;63908;3133;6642;79971;54407;9663;128637;121457;57221;64065;5310;7220;51227;5768;79796;10424;54916;56913;27032;6455;665;25875;54890;6653;306;444;7424;387;5824;3728;51114;129787;7107;79671;6302;23710;4…
8	GO:0005794	Golgi apparatus (CC)	44	595	958	34208	6.88148e-09	3.77334e-07	10241;83452;55204;51586;10133;10087;3623;79188;10565;8674;53349;10313;10802;22856;23390;6642;5604;79971;64065;5768;27032;51114;8553;23710;11237;317;1315;9702;1956;23258;27315;25825;23563;11337;9867;8615;9528;10955;5286;79845;7110;7707;54756;2734
11	GO:0005783	endoplasmic reticulum (CC)	45	595	1000	34208	8.51844e-09	4.00367e-07	7837;5352;24145;8974;10087;22863;3623;51141;79188;53349;10313;10802;819;57515;9663;121457;83989;51227;49855;79796;665;444;11045;51114;23710;2180;55325;79001;1956;3895;27315;25825;9867;79644;79137;7162;30001;5033;25870;10555;376497;79845;22920;10956;5351
32	GO:0005654	nucleoplasm (CC)	38	595	891	34208	4.79112e-07	1.97035e-05	2274;6773;4205;1845;55290;2073;51586;26277;5093;57804;8841;27316;4287;221037;5437;5890;10379;1027;7316;6829;5565;8850;1643;3646;6095;23429;134353;6617;5598;7465;2309;3516;9815;8683;3665;51773;664;8731
16	GO:0005886	plasma membrane (CC)	101	595	3575	34208	6.92003e-07	2.52966e-05	2534;59339;2571;2821;8387;3714;6773;54206;8826;115207;24145;1951;116444;30846;1944;5652;84962;1785;54874;8650;1942;968;1824;1832;23607;2023;10617;81607;6338;200958;6513;4430;23002;5753;80208;57761;7851;22983;3133;57515;5604;4627;54407;3678;64065;51094;5310;7220;136;302;6016;7316;306;60682;673;10126;57600;387;3728;11045;8933;55971;1140;949;196527;2180;10252;222962;7289;1315;53635;1956;23371;7984;6…
5	GO:0016021	integral to membrane (CC)	118	595	4400	34208	9.39803e-07	3.09195e-05	8387;6676;54;80856;10994;24145;1951;116444;60492;5652;29923;85414;9143;3623;51141;968;1824;79188;8674;127707;81607;6338;55788;10313;6513;3338;157378;80208;22856;23390;819;7851;3133;57515;79971;54407;128637;121457;3678;57221;64065;51094;5310;7220;51227;5768;79796;10424;54916;56913;27032;665;25875;54890;444;5824;11045;51114;129787;6302;493869;1140;11237;949;196527;2180;222962;1185;23767;4649;5066;5…
51	GO:0000139	Golgi membrane (CC)	23	595	420	34208	1.64919e-06	4.93256e-05	83452;1785;8674;10313;10802;23390;7851;3133;79971;5768;27032;51114;11237;1315;1956;27315;11337;9867;8615;9528;7110;54756;2734
56	GO:0005768	endosome (CC)	18	595	280	34208	2.44493e-06	6.70319e-05	2534;155382;30846;968;26056;8674;83891;6642;1027;6455;54940;1185;55240;1956;25825;84317;127829;6457
22	GO:0005730	nucleolus (CC)	50	595	1461	34208	4.97461e-06	0.000125896	2821;10241;8826;22936;55140;10865;59348;9988;10087;55074;80700;23607;10565;10617;5753;80208;57761;51547;5437;8028;64065;23253;23294;6829;57600;79744;8553;55971;317;54778;9702;4048;51780;10765;768;10569;10420;54936;3516;3622;114785;92181;80325;6778;26136;56254;7707;8731;2186;8996
305	GO:0000015	phosphopyruvate hydratase complex (CC)	3	595	4	34208	2.06728e-05	0.00048581	2023;2027;2026
49	GO:0005856	cytoskeleton (CC)	31	595	846	34208	9.66778e-05	0.00212047	6676;10241;81631;1613;90990;84962;1785;54874;80700;7739;57763;230;22983;5604;11155;10126;387;3728;9541;23710;10094;4647;1452;10120;64210;23503;4131;25897;51361;9168;133746
199	GO:0043204	perikaryon (CC)	6	595	44	34208	0.000108701	0.00223516	1515;7054;5604;5066;2026;4131
14	GO:0005739	mitochondrion (CC)	44	595	1394	34208	0.000120268	0.00232755	2534;153768;57804;60492;2495;10087;205;1832;55074;85007;26056;55760;7054;23408;23287;230;3338;157378;5604;593;665;25875;5165;387;54940;79671;10455;2180;7586;22906;10295;3155;9361;8801;4717;3099;11216;26355;8816;23597;5033;376497;664;8996
154	GO:0005776	autophagic vacuole (CC)	4	595	16	34208	0.000139638	0.00255227	81631;22863;23710;79443
42	GO:0048471	perinuclear region of cytoplasm (CC)	19	595	417	34208	0.000152825	0.00264628	10241;10133;10087;53349;10802;26019;5604;11155;85415;302;53635;1956;4501;8615;10397;4131;8915;2597;4494
7	GO:0005625	soluble fraction (CC)	18	595	390	34208	0.000193151	0.00317733	2821;10241;6992;1515;1615;2997;5604;302;27294;673;4126;7167;2180;2026;5214;4131;7360;1192
184	GO:0010008	endosome membrane (CC)	10	595	145	34208	0.000237706	0.00372406	155382;30846;968;83891;6642;7316;1185;55240;1956;3665
52	GO:0030496	midbody (CC)	7	595	73	34208	0.000280828	0.00419966	5289;8826;6513;302;387;23503;127829
325	GO:0008043	intracellular ferritin complex (CC)	2	595	2	34208	0.000302037	0.00432045	2495;2512
155	GO:0034045	pre-autophagosomal structure membrane (CC)	3	595	9	34208	0.000406743	0.00557577	9140;22863;9821
175	GO:0005929	cilium (CC)	9	595	129	34208	0.00044299	0.00582974	6676;114327;5310;27031;10126;79955;7289;57037;301
242	GO:0030057	desmosome (CC)	4	595	22	34208	0.000516628	0.00653733	1824;1832;64065;3728
293	GO:0005790	smooth endoplasmic reticulum (CC)	3	595	10	34208	0.000573558	0.00698891	7054;11337;4642
133	GO:0015629	actin cytoskeleton (CC)	10	595	180	34208	0.0012851	0.0150999	2274;23607;4627;226;3728;55971;10163;10094;5236;11337
221	GO:0016459	myosin complex (CC)	5	595	48	34208	0.00144638	0.0164089	4430;4627;4649;4647;4642
114	GO:0005875	microtubule associated complex (CC)	4	595	29	34208	0.00152352	0.0167079	10126;11337;4131;6780
92	GO:0016528	sarcoplasm (CC)	2	595	4	34208	0.00177061	0.0171332	6695;8996
268	GO:0005947	mitochondrial alpha-ketoglutarate dehydrogenase complex (CC)	2	595	4	34208	0.00177061	0.0171332	593;10295
269	GO:0031528	microvillus membrane (CC)	3	595	14	34208	0.00165184	0.0175308	200958;949;768
222	GO:0005913	cell-cell adherens junction (CC)	4	595	30	34208	0.00173396	0.0178273	1824;4627;3728;10397
64	GO:0005874	microtubule (CC)	12	595	262	34208	0.002301	0.0210285	6676;81631;90990;1785;5604;10126;23710;9702;11337;10397;4131;51361
20	GO:0005624	membrane fraction (CC)	19	595	523	34208	0.00228289	0.0214592	2534;3714;30846;968;1832;57763;6338;6692;6513;3338;2027;7107;6302;5066;3895;4233;2309;30001;1192
130	GO:0030867	rough endoplasmic reticulum membrane (CC)	2	595	6	34208	0.00432516	0.0347067	5352;5351
254	GO:0070062	extracellular vesicular exosome (CC)	2	595	6	34208	0.00432516	0.0347067	27316;226
44	GO:0005764	lysosome (CC)	9	595	179	34208	0.00429072	0.0361961	54;1515;8674;4126;58528;11337;84317;8915;79443
132	GO:0001772	immunological synapse (CC)	3	595	19	34208	0.00412232	0.0366552	1845;4627;8915
17	GO:0005789	endoplasmic reticulum membrane (CC)	21	595	642	34208	0.00469037	0.0367412	24145;10087;51141;10313;10802;57515;9663;121457;51227;79796;444;51114;2180;79001;1956;3895;27315;9867;79644;30001;10555
99	GO:0005925	focal adhesion (CC)	7	595	116	34208	0.0042478	0.036777	2274;84962;7739;5604;3678;23371;26136
195	GO:0031252	cell leading edge (CC)	3	595	21	34208	0.00551424	0.0421903	8826;4627;133746
220	GO:0016234	inclusion body (CC)	2	595	7	34208	0.00598564	0.0428103	2997;3300
278	GO:0016591	DNA-directed RNA polymerase II; holoenzyme (CC)	2	595	7	34208	0.00598564	0.0428103	2073;55140
302	GO:0031090	organelle membrane (CC)	2	595	7	34208	0.00598564	0.0428103	81631;56270
47	GO:0000790	nuclear chromatin (CC)	5	595	68	34208	0.00663452	0.0464417	4205;10370;9960;57658;6778

## Sheet: C2 - KEGG
Id	Items	Items_Details	Support	List size	Reference Support	Reference size	Hyp	Hyp_c	Genes
6	Kegg:00010	Glycolysis / Gluconeogenesis	12	595	62	34208	6.72456e-10	1.06921e-07	230;3099;5230;2821;5214;2027;226;5236;2026;2023;2597;7167
111	Kegg:00051	Fructose and mannose metabolism	8	595	36	34208	1.57508e-07	1.25219e-05	230;3099;5372;5214;4351;226;7167;5209
128	Kegg:05211	Renal cell carcinoma	9	595	70	34208	3.473e-06	0.000184069	54583;112399;4233;2549;673;7424;6513;7422;5604
45	Kegg:00520	Amino sugar and nucleotide sugar metabolism	7	595	48	34208	1.84494e-05	0.000733365	91373;3099;2821;5372;7360;4351;5236
139	Kegg:05100	Bacterial invasion of epithelial cells	8	595	70	34208	2.92568e-05	0.000775305	4233;2549;1785;387;23607;3678;10163;10094
79	Kegg:00500	Starch and sucrose metabolism	7	595	51	34208	2.77328e-05	0.000881902	3099;283209;2997;2821;7360;5236;2632
110	Kegg:00030	Pentose phosphate pathway	5	595	27	34208	9.20523e-05	0.00182954	230;2821;5214;226;5236
123	Kegg:05219	Bladder cancer	6	595	42	34208	8.31896e-05	0.00188959	1613;673;1956;7424;7422;5604
69	Kegg:04330	Notch signaling pathway	6	595	46	34208	0.00014006	0.00247439	8850;8650;9541;3714;3516;182
88	Kegg:04144	Endocytosis	12	595	193	34208	0.000156357	0.00248608	10617;4233;26056;1785;387;30846;6455;9815;1956;6457;155382;60682
43	Kegg:05200	Pathways in cancer	16	595	324	34208	0.000203449	0.00294076	54583;112399;4233;1613;387;1027;673;1956;3728;2256;7424;4437;6513;7422;5604;5900
121	Kegg:04520	Adherens junction	7	595	71	34208	0.000236159	0.0031291	4233;81607;387;1956;8826;10163;2534
112	Kegg:00052	Galactose metabolism	4	595	27	34208	0.00115709	0.0122651	3099;5214;7360;5236
81	Kegg:03018	RNA degradation	6	595	66	34208	0.00101371	0.0123985	694;9337;255967;2027;2026;2023
99	Kegg:04115	p53 signaling pathway	6	595	67	34208	0.0010973	0.0124622	901;317;1643;3486;55240;64065
134	Kegg:05212	Pancreatic cancer	6	595	70	34208	0.00137999	0.0137136	673;1956;7424;7422;5604;5900
71	Kegg:04140	Regulation of autophagy	4	595	34	34208	0.00277788	0.0259813	5289;23710;11337;9140
28	Kegg:04810	Regulation of actin cytoskeleton	10	595	209	34208	0.00380987	0.0336538	387;4627;673;3678;1956;8826;2256;10163;10094;5604
133	Kegg:05210	Colorectal cancer	5	595	62	34208	0.00448227	0.0375095	387;673;4437;5604;5900
49	Kegg:03420	Nucleotide excision repair	4	595	41	34208	0.00551332	0.0438309	1643;8450;2073;57804
92	Kegg:04710	Circadian rhythm - mammal	3	595	22	34208	0.00630334	0.0477253	6095;8553;5187
