# Supplementary material for: In vitro downregulated hypoxia transcriptome is associated with poor prognosis in breast cancer
Source: Mol Cancer. 2017 Jun 15;16:105. doi: 10.1186/s12943-017-0673-0 (PMC5472949; doi:10.1186/s12943-017-0673-0)
Supplement: Supplementary file 5 — Many Tables related to the analysis of the clusters C1 and C2 based on the clinical TCGA dataset. (XLSX 936 kb) [file 12943_2017_673_MOESM5_ESM.xlsx]

## Sheet: List of genes
15588 genes in our study		20531 genes measured in the TCGA dataset		14493 genes in the intersection
GENE	GENE ID	GENE	GENE ID	GENE	GENE ID
37135	1731	A1BG	1	A1CF	29974
37226	50514	A1CF	29974	A2M	2
37316	51257	A2BP1		A2ML1	144568
37316	54996	A2LD1		A4GALT	53947
37500	4735	A2M	2	A4GNT	51146
37681	115123	A2ML1	144568	AAAS	8086
37865	55964	A4GALT	53947	AACS	65985
38047	57574	A4GNT	51146	AADAC	13
38231	5414	AAA1	100329167	AADACL2	344752
38412	54708	AAAS	8086	AADAT	51166
38596	5413	AACS	65985	AAK1	22848
38777	10299	AACSL		AAMP	14
38961	23157	AADAC	13	AANAT	15
39142	64844	AADACL2	344752	AARS	16
39326	989	AADACL3	126767	AARS2	57505
39508	220972	AADACL4	343066	AASDH	132949
39692	23176	AADAT	51166	AASDHPPT	60496
39873	92979	AAGAB	79719	AASS	10157
40057	10801	AAK1	22848	AATF	26574
40238	162333	AAMP	14	AATK	9625
40422	151011	AANAT	15	ABAT	18
40787	55752	AARS	16	ABCA1	19
42248	9403	AARS2	57505	ABCA12	26154
A1CF	29974	AARSD1	80755	ABCA13	154664
A2M	2	AASDH	132949	ABCA2	20
A2ML1	144568	AASDHPPT	60496	ABCA3	21
A4GALT	53947	AASS	10157	ABCA4	24
A4GNT	51146	AATF	26574	ABCA5	23461
AAAS	8086	AATK	9625	ABCA6	23460
AACS	65985	ABAT	18	ABCA7	10347
AADAC	13	ABCA1	19	ABCA8	10351
AADACL2	344752	ABCA10	10349	ABCA9	10350
AADAT	51166	ABCA11P	79963	ABCB1	5243
AAED1	195827	ABCA12	26154	ABCB10	23456
AAK1	22848	ABCA13	154664	ABCB11	8647
AAMDC	28971	ABCA17P	650655	ABCB4	5244
AAMP	14	ABCA2	20	ABCB7	22
AANAT	15	ABCA3	21	ABCB8	11194
AAR2	25980	ABCA4	24	ABCB9	23457
AARS	16	ABCA5	23461	ABCC1	4363
AARS2	57505	ABCA6	23460	ABCC10	89845
AASDH	132949	ABCA7	10347	ABCC11	85320
AASDHPPT	60496	ABCA8	10351	ABCC12	94160
AASS	10157	ABCA9	10350	ABCC13	150000
AATF	26574	ABCB1	5243	ABCC2	1244
AATK	9625	ABCB10	23456	ABCC3	8714
ABAT	18	ABCB11	8647	ABCC4	10257
ABCA1	19	ABCB4	5244	ABCC5	10057
ABCA12	26154	ABCB5	340273	ABCC6	368
ABCA13	154664	ABCB6	10058	ABCC8	6833
ABCA2	20	ABCB7	22	ABCC9	10060
ABCA3	21	ABCB8	11194	ABCD1	215
ABCA4	24	ABCB9	23457	ABCD2	225
ABCA5	23461	ABCC1	4363	ABCD3	5825
ABCA6	23460	ABCC10	89845	ABCD4	5826
ABCA7	10347	ABCC11	85320	ABCE1	6059
ABCA8	10351	ABCC12	94160	ABCF1	23
ABCA9	10350	ABCC13	150000	ABCF2	10061
ABCB1	5243	ABCC2	1244	ABCF3	55324
ABCB10	23456	ABCC3	8714	ABCG1	9619
ABCB11	8647	ABCC4	10257	ABCG2	9429
ABCB4	5244	ABCC5	10057	ABCG4	64137
ABCB7	22	ABCC6	368	ABCG5	64240
ABCB8	11194	ABCC6P1	653190	ABCG8	64241
ABCB9	23457	ABCC6P2	730013	ABHD1	84696
ABCC1	4363	ABCC8	6833	ABHD10	55347
ABCC10	89845	ABCC9	10060	ABHD11	83451
ABCC11	85320	ABCD1	215	ABHD12	26090
ABCC12	94160	ABCD2	225	ABHD12B	145447
ABCC13	150000	ABCD3	5825	ABHD13	84945
ABCC2	1244	ABCD4	5826	ABHD14A	25864
ABCC3	8714	ABCE1	6059	ABHD15	116236
ABCC4	10257	ABCF1	23	ABHD2	11057
ABCC5	10057	ABCF2	10061	ABHD3	171586
ABCC6	368	ABCF3	55324	ABHD4	63874
ABCC8	6833	ABCG1	9619	ABHD5	51099
ABCC9	10060	ABCG2	9429	ABHD6	57406
ABCD1	215	ABCG4	64137	ABHD8	79575
ABCD2	225	ABCG5	64240	ABI1	10006
ABCD3	5825	ABCG8	64241	ABI2	10152
ABCD4	5826	ABHD1	84696	ABI3BP	25890
ABCE1	6059	ABHD10	55347	ABL1	25
ABCF1	23	ABHD11	83451	ABL2	27
ABCF2	10061	ABHD12	26090	ABLIM1	3983
ABCF3	55324	ABHD12B	145447	ABLIM3	22885
ABCG1	9619	ABHD13	84945	ABO	28
ABCG2	9429	ABHD14A	25864	ABR	29
ABCG4	64137	ABHD14B	84836	ABRA	137735
ABCG5	64240	ABHD15	116236	ABT1	29777
ABCG8	64241	ABHD2	11057	ABTB1	80325
ABHD1	84696	ABHD3	171586	ABTB2	25841
ABHD10	55347	ABHD4	63874	ACAA1	30
ABHD11	83451	ABHD5	51099	ACAA2	10449
ABHD12	26090	ABHD6	57406	ACACA	31
ABHD12B	145447	ABHD8	79575	ACACB	32
ABHD13	84945	ABI1	10006	ACAD10	80724
ABHD14A	25864	ABI2	10152	ACAD8	27034
ABHD15	116236	ABI3	51225	ACAD9	28976
ABHD16B	140701	ABI3BP	25890	ACADL	33
ABHD17B	51104	ABL1	25	ACADM	34
ABHD2	11057	ABL2	27	ACADS	35
ABHD3	171586	ABLIM1	3983	ACADSB	36
ABHD4	63874	ABLIM2	84448	ACADVL	37
ABHD5	51099	ABLIM3	22885	ACAN	176
ABHD6	57406	ABO	28	ACAP1	9744
ABHD8	79575	ABP1		ACAP2	23527
ABI1	10006	ABR	29	ACAP3	116983
ABI2	10152	ABRA	137735	ACAT1	38
ABI3BP	25890	ABT1	29777	ACAT2	39
ABL1	25	ABTB1	80325	ACBD3	64746
ABL2	27	ABTB2	25841	ACBD4	79777
ABLIM1	3983	ACAA1	30	ACBD5	91452
ABLIM3	22885	ACAA2	10449	ACBD6	84320
ABO	28	ACACA	31	ACD	65057
ABR	29	ACACB	32	ACE	1636
ABRA	137735	ACAD10	80724	ACE2	59272
ABRACL	58527	ACAD11	84129	ACER1	125981
ABT1	29777	ACAD8	27034	ACER3	55331
ABTB1	80325	ACAD9	28976	ACHE	43
ABTB2	25841	ACADL	33	ACIN1	22985
ACAA1	30	ACADM	34	ACLY	47
ACAA2	10449	ACADS	35	ACMSD	130013
ACACA	31	ACADSB	36	ACO1	48
ACACB	32	ACADVL	37	ACO2	50
ACAD10	80724	ACAN	176	ACOT11	26027
ACAD8	27034	ACAP1	9744	ACOT12	134526
ACAD9	28976	ACAP2	23527	ACOT13	55856
ACADL	33	ACAP3	116983	ACOT4	122970
ACADM	34	ACAT1	38	ACOT7	11332
ACADS	35	ACAT2	39	ACOT8	10005
ACADSB	36	ACBD3	64746	ACOT9	23597
ACADVL	37	ACBD4	79777	ACOX1	51
ACAN	176	ACBD5	91452	ACOX2	8309
ACAP1	9744	ACBD6	84320	ACOX3	8310
ACAP2	23527	ACBD7	414149	ACOXL	55289
ACAP3	116983	ACCN1		ACP1	52
ACAT1	38	ACCN2		ACP2	53
ACAT2	39	ACCN3		ACP5	54
ACBD3	64746	ACCN4		ACP6	51205
ACBD4	79777	ACCN5		ACPP	55
ACBD5	91452	ACCS	84680	ACPT	93650
ACBD6	84320	ACCSL	390110	ACRBP	84519
ACD	65057	ACD	65057	ACRC	93953
ACE	1636	ACE	1636	ACRV1	56
ACE2	59272	ACE2	59272	ACSBG1	23205
ACER1	125981	ACER1	125981	ACSBG2	81616
ACER3	55331	ACER2	340485	ACSF2	80221
ACHE	43	ACER3	55331	ACSL1	2180
ACIN1	22985	ACHE	43	ACSL3	2181
ACKR2	1238	ACIN1	22985	ACSL4	2182
ACKR3	57007	ACLY	47	ACSL5	51703
ACKR4	51554	ACMSD	130013	ACSL6	23305
ACLY	47	ACN9		ACSM1	116285
ACMSD	130013	ACO1	48	ACSM2B	348158
ACO1	48	ACO2	50	ACSM3	6296
ACO2	50	ACOT1	641371	ACSM5	54988
ACOT11	26027	ACOT11	26027	ACSS1	84532
ACOT12	134526	ACOT12	134526	ACSS2	55902
ACOT13	55856	ACOT13	55856	ACSS3	79611
ACOT4	122970	ACOT2	10965	ACTA1	58
ACOT7	11332	ACOT4	122970	ACTA2	59
ACOT8	10005	ACOT6	641372	ACTB	60
ACOT9	23597	ACOT7	11332	ACTC1	70
ACOX1	51	ACOT8	10005	ACTG1	71
ACOX2	8309	ACOT9	23597	ACTG2	72
ACOX3	8310	ACOX1	51	ACTL6A	86
ACOXL	55289	ACOX2	8309	ACTL6B	51412
ACP1	52	ACOX3	8310	ACTL7A	10881
ACP2	53	ACOXL	55289	ACTL7B	10880
ACP5	54	ACP1	52	ACTL8	81569
ACP6	51205	ACP2	53	ACTL9	284382
ACPP	55	ACP5	54	ACTN1	87
ACPT	93650	ACP6	51205	ACTN2	88
ACRBP	84519	ACPL2		ACTN3	89
ACRC	93953	ACPP	55	ACTN4	81
ACRV1	56	ACPT	93650	ACTR10	55860
ACSBG1	23205	ACR	49	ACTR1A	10121
ACSBG2	81616	ACRBP	84519	ACTR1B	10120
ACSF2	80221	ACRC	93953	ACTR2	10097
ACSL1	2180	ACRV1	56	ACTR3	10096
ACSL3	2181	ACSBG1	23205	ACTR3B	57180
ACSL4	2182	ACSBG2	81616	ACTR5	79913
ACSL5	51703	ACSF2	80221	ACTR6	64431
ACSL6	23305	ACSF3	197322	ACTR8	93973
ACSM1	116285	ACSL1	2180	ACTRT2	140625
ACSM2B	348158	ACSL3	2181	ACVR1	90
ACSM3	6296	ACSL4	2182	ACVR1B	91
ACSM5	54988	ACSL5	51703	ACVR2A	92
ACSS1	84532	ACSL6	23305	ACVR2B	93
ACSS2	55902	ACSM1	116285	ACVRL1	94
ACSS3	79611	ACSM2A	123876	ACY3	91703
ACTA1	58	ACSM2B	348158	ACYP1	97
ACTA2	59	ACSM3	6296	ACYP2	98
ACTB	60	ACSM4	341392	ADA	100
ACTC1	70	ACSM5	54988	ADAL	161823
ACTG1	71	ACSS1	84532	ADAM10	102
ACTG2	72	ACSS2	55902	ADAM11	4185
ACTL6A	86	ACSS3	79611	ADAM12	8038
ACTL6B	51412	ACTA1	58	ADAM15	8751
ACTL7A	10881	ACTA2	59	ADAM17	6868
ACTL7B	10880	ACTB	60	ADAM18	8749
ACTL8	81569	ACTBL2	345651	ADAM19	8728
ACTL9	284382	ACTC1	70	ADAM2	2515
ACTN1	87	ACTG1	71	ADAM20	8748
ACTN2	88	ACTG2	72	ADAM21	8747
ACTN3	89	ACTL6A	86	ADAM22	53616
ACTN4	81	ACTL6B	51412	ADAM23	8745
ACTR10	55860	ACTL7A	10881	ADAM28	10863
ACTR1A	10121	ACTL7B	10880	ADAM29	11086
ACTR1B	10120	ACTL8	81569	ADAM30	11085
ACTR2	10097	ACTL9	284382	ADAM32	203102
ACTR3	10096	ACTN1	87	ADAM33	80332
ACTR3B	57180	ACTN2	88	ADAM7	8756
ACTR5	79913	ACTN3	89	ADAM8	101
ACTR6	64431	ACTN4	81	ADAM9	8754
ACTR8	93973	ACTR10	55860	ADAMDEC1	27299
ACTRT2	140625	ACTR1A	10121	ADAMTS1	9510
ACTRT3	84517	ACTR1B	10120	ADAMTS10	81794
ACVR1	90	ACTR2	10097	ADAMTS12	81792
ACVR1B	91	ACTR3	10096	ADAMTS13	11093
ACVR2A	92	ACTR3B	57180	ADAMTS14	140766
ACVR2B	93	ACTR3C	653857	ADAMTS15	170689
ACVRL1	94	ACTR5	79913	ADAMTS16	170690
ACY3	91703	ACTR6	64431	ADAMTS17	170691
ACYP1	97	ACTR8	93973	ADAMTS18	170692
ACYP2	98	ACTRT1	139741	ADAMTS19	171019
ADA	100	ACTRT2	140625	ADAMTS2	9509
ADAL	161823	ACVR1	90	ADAMTS20	80070
ADAM10	102	ACVR1B	91	ADAMTS3	9508
ADAM11	4185	ACVR1C	130399	ADAMTS5	11096
ADAM12	8038	ACVR2A	92	ADAMTS6	11174
ADAM15	8751	ACVR2B	93	ADAMTS7	11173
ADAM17	6868	ACVRL1	94	ADAMTS8	11095
ADAM18	8749	ACY1	95	ADAMTS9	56999
ADAM19	8728	ACY3	91703	ADAMTSL1	92949
ADAM2	2515	ACYP1	97	ADAMTSL2	9719
ADAM20	8748	ACYP2	98	ADAMTSL3	57188
ADAM21	8747	ADA	100	ADAMTSL4	54507
ADAM22	53616	ADAD1	132612	ADAMTSL5	339366
ADAM23	8745	ADAD2	161931	ADAP2	55803
ADAM28	10863	ADAL	161823	ADAR	103
ADAM29	11086	ADAM10	102	ADARB1	104
ADAM30	11085	ADAM11	4185	ADARB2	105
ADAM32	203102	ADAM12	8038	ADAT1	23536
ADAM33	80332	ADAM15	8751	ADAT2	134637
ADAM7	8756	ADAM17	6868	ADCK2	90956
ADAM8	101	ADAM18	8749	ADCK4	79934
ADAM9	8754	ADAM19	8728	ADCK5	203054
ADAMDEC1	27299	ADAM2	2515	ADCY1	107
ADAMTS1	9510	ADAM20	8748	ADCY10	55811
ADAMTS10	81794	ADAM21	8747	ADCY2	108
ADAMTS12	81792	ADAM21P1	145241	ADCY3	109
ADAMTS13	11093	ADAM22	53616	ADCY6	112
ADAMTS14	140766	ADAM23	8745	ADCY7	113
ADAMTS15	170689	ADAM28	10863	ADCY8	114
ADAMTS16	170690	ADAM29	11086	ADCY9	115
ADAMTS17	170691	ADAM30	11085	ADCYAP1	116
ADAMTS18	170692	ADAM32	203102	ADCYAP1R1	117
ADAMTS19	171019	ADAM33	80332	ADD1	118
ADAMTS2	9509	ADAM3A	1587	ADD2	119
ADAMTS20	80070	ADAM5P		ADD3	120
ADAMTS3	9508	ADAM6	8755	ADH1A	124
ADAMTS5	11096	ADAM7	8756	ADH1B	125
ADAMTS6	11174	ADAM8	101	ADH1C	126
ADAMTS7	11173	ADAM9	8754	ADH4	127
ADAMTS8	11095	ADAMDEC1	27299	ADH5	128
ADAMTS9	56999	ADAMTS1	9510	ADH6	130
ADAMTSL1	92949	ADAMTS10	81794	ADH7	131
ADAMTSL2	9719	ADAMTS12	81792	ADHFE1	137872
ADAMTSL3	57188	ADAMTS13	11093	ADI1	55256
ADAMTSL4	54507	ADAMTS14	140766	ADIG	149685
ADAMTSL5	339366	ADAMTS15	170689	ADIPOQ	9370
ADAP2	55803	ADAMTS16	170690	ADIPOR1	51094
ADAR	103	ADAMTS17	170691	ADIPOR2	79602
ADARB1	104	ADAMTS18	170692	ADK	132
ADARB2	105	ADAMTS19	171019	ADM	133
ADAT1	23536	ADAMTS2	9509	ADM2	79924
ADAT2	134637	ADAMTS20	80070	ADNP	23394
ADCK2	90956	ADAMTS3	9508	ADNP2	22850
ADCK3	56997	ADAMTS4	9507	ADO	84890
ADCK4	79934	ADAMTS5	11096	ADORA1	134
ADCK5	203054	ADAMTS6	11174	ADORA2A	135
ADCY1	107	ADAMTS7	11173	ADORA2B	136
ADCY10	55811	ADAMTS8	11095	ADORA3	140
ADCY2	108	ADAMTS9	56999	ADPGK	83440
ADCY3	109	ADAMTSL1	92949	ADPRH	141
ADCY6	112	ADAMTSL2	9719	ADPRHL1	113622
ADCY7	113	ADAMTSL3	57188	ADPRHL2	54936
ADCY8	114	ADAMTSL4	54507	ADRA1A	148
ADCY9	115	ADAMTSL5	339366	ADRA1B	147
ADCYAP1	116	ADAP1	11033	ADRA1D	146
ADCYAP1R1	117	ADAP2	55803	ADRA2A	150
ADD1	118	ADAR	103	ADRA2B	151
ADD2	119	ADARB1	104	ADRA2C	152
ADD3	120	ADARB2	105	ADRB1	153
ADGB	79747	ADAT1	23536	ADRB2	154
ADGRA1	84435	ADAT2	134637	ADRB3	155
ADGRA2	25960	ADAT3	113179	ADRBK1	156
ADGRA3	166647	ADC		ADRBK2	157
ADGRB1	575	ADCK1	57143	ADRM1	11047
ADGRB2	576	ADCK2	90956	ADSL	158
ADGRB3	577	ADCK4	79934	ADSS	159
ADGRE1	2015	ADCK5	203054	ADSSL1	122622
ADGRE2	30817	ADCY1	107	AEBP1	165
ADGRE3	84658	ADCY10	55811	AEN	64782
ADGRE5	976	ADCY2	108	AES	166
ADGRF1	266977	ADCY3	109	AFAP1	60312
ADGRF2	222611	ADCY4	196883	AFAP1L2	84632
ADGRF4	221393	ADCY5	111	AFF1	4299
ADGRF5	221395	ADCY6	112	AFF2	2334
ADGRG1	9289	ADCY7	113	AFF3	3899
ADGRG2	10149	ADCY8	114	AFF4	27125
ADGRG3	222487	ADCY9	115	AFG3L2	10939
ADGRG4	139378	ADCYAP1	116	AFM	173
ADGRG5	221188	ADCYAP1R1	117	AFP	174
ADGRG6	57211	ADD1	118	AFTPH	54812
ADGRG7	84873	ADD2	119	AGA	175
ADGRL1	22859	ADD3	120	AGAP1	116987
ADGRL2	23266	ADH1A	124	AGAP2	116986
ADGRL3	23284	ADH1B	125	AGBL2	79841
ADGRV1	84059	ADH1C	126	AGBL3	340351
ADH1A	124	ADH4	127	AGBL5	60509
ADH1B	125	ADH5	128	AGER	177
ADH1C	126	ADH6	130	AGFG1	3267
ADH4	127	ADH7	131	AGFG2	3268
ADH5	128	ADHFE1	137872	AGGF1	55109
ADH6	130	ADI1	55256	AGK	55750
ADH7	131	ADIG	149685	AGL	178
ADHFE1	137872	ADIPOQ	9370	AGMAT	79814
ADI1	55256	ADIPOR1	51094	AGPAT1	10554
ADIG	149685	ADIPOR2	79602	AGPAT2	10555
ADIPOQ	9370	ADK	132	AGPAT3	56894
ADIPOR1	51094	ADM	133	AGPAT4	56895
ADIPOR2	79602	ADM2	79924	AGPAT5	55326
ADIRF	10974	ADNP	23394	AGPS	8540
ADK	132	ADNP2	22850	AGR2	10551
ADM	133	ADO	84890	AGR3	155465
ADM2	79924	ADORA1	134	AGRN	375790
ADNP	23394	ADORA2A	135	AGRP	181
ADNP2	22850	ADORA2B	136	AGT	183
ADO	84890	ADORA3	140	AGTPBP1	23287
ADORA1	134	ADPGK	83440	AGTR1	185
ADORA2A	135	ADPRH	141	AGTR2	186
ADORA2B	136	ADPRHL1	113622	AGTRAP	57085
ADORA3	140	ADPRHL2	54936	AGXT	189
ADPGK	83440	ADRA1A	148	AGXT2	64902
ADPRH	141	ADRA1B	147	AHCTF1	25909
ADPRHL1	113622	ADRA1D	146	AHCY	191
ADPRHL2	54936	ADRA2A	150	AHCYL1	10768
ADPRM	56985	ADRA2B	151	AHCYL2	23382
ADRA1A	148	ADRA2C	152	AHDC1	27245
ADRA1B	147	ADRB1	153	AHI1	54806
ADRA1D	146	ADRB2	154	AHNAK	79026
ADRA2A	150	ADRB3	155	AHNAK2	113146
ADRA2B	151	ADRBK1	156	AHR	196
ADRA2C	152	ADRBK2	157	AHRR	57491
ADRB1	153	ADRM1	11047	AHSA1	10598
ADRB2	154	ADSL	158	AHSA2	130872
ADRB3	155	ADSS	159	AHSG	197
ADRBK1	156	ADSSL1	122622	AHSP	51327
ADRBK2	157	AEBP1	165	AICDA	57379
ADRM1	11047	AEBP2	121536	AIDA	64853
ADSL	158	AEN	64782	AIF1	199
ADSS	159	AES	166	AIFM1	9131
ADSSL1	122622	AFAP1	60312	AIFM3	150209
ADTRP	84830	AFAP1L1	134265	AIG1	51390
AEBP1	165	AFAP1L2	84632	AIM1	202
AEN	64782	AFARP1		AIM1L	55057
AES	166	AFF1	4299	AIM2	9447
AFAP1	60312	AFF2	2334	AIMP1	9255
AFAP1L2	84632	AFF3	3899	AIMP2	7965
AFF1	4299	AFF4	27125	AIPL1	23746
AFF2	2334	AFG3L1		AIRE	326
AFF3	3899	AFG3L2	10939	AJAP1	55966
AFF4	27125	AFM	173	AK1	203
AFG3L1P	172	AFMID	125061	AK2	204
AFG3L2	10939	AFP	174	AK3	50808
AFM	173	AFTPH	54812	AK5	26289
AFP	174	AG2		AK7	122481
AFTPH	54812	AGA	175	AKAP1	8165
AGA	175	AGAP1	116987	AKAP10	11216
AGAP1	116987	AGAP11	119385	AKAP11	11215
AGAP2	116986	AGAP2	116986	AKAP12	9590
AGBL2	79841	AGAP3	116988	AKAP13	11214
AGBL3	340351	AGAP4	119016	AKAP14	158798
AGBL5	60509	AGAP5	729092	AKAP3	10566
AGER	177	AGAP6	414189	AKAP4	8852
AGFG1	3267	AGAP7		AKAP5	9495
AGFG2	3268	AGAP8		AKAP6	9472
AGGF1	55109	AGBL1	123624	AKAP7	9465
AGK	55750	AGBL2	79841	AKAP8	10270
AGL	178	AGBL3	340351	AKAP8L	26993
AGMAT	79814	AGBL4	84871	AKAP9	10142
AGO1	26523	AGBL5	60509	AKIRIN1	79647
AGO2	27161	AGER	177	AKIRIN2	55122
AGO3	192669	AGFG1	3267	AKNA	80709
AGO4	192670	AGFG2	3268	AKNAD1	254268
AGPAT1	10554	AGGF1	55109	AKR1A1	10327
AGPAT2	10555	AGK	55750	AKR1B1	231
AGPAT3	56894	AGL	178	AKR1B10	57016
AGPAT4	56895	AGMAT	79814	AKR1C1	1645
AGPAT5	55326	AGPAT1	10554	AKR1C2	1646
AGPS	8540	AGPAT2	10555	AKR1C3	8644
AGR2	10551	AGPAT3	56894	AKR1C4	1109
AGR3	155465	AGPAT4	56895	AKR1D1	6718
AGRN	375790	AGPAT5	55326	AKR1E2	83592
AGRP	181	AGPAT6		AKR7A2	8574
AGT	183	AGPAT9		AKR7A3	22977
AGTPBP1	23287	AGPHD1		AKT1	207
AGTR1	185	AGPS	8540	AKT1S1	84335
AGTR2	186	AGR2	10551	AKT2	208
AGTRAP	57085	AGR3	155465	AKT3	10000
AGXT	189	AGRN	375790	AKTIP	64400
AGXT2	64902	AGRP	181	ALAD	210
AHCTF1	25909	AGT	183	ALAS1	211
AHCY	191	AGTPBP1	23287	ALAS2	212
AHCYL1	10768	AGTR1	185	ALB	213
AHCYL2	23382	AGTR2	186	ALCAM	214
AHDC1	27245	AGTRAP	57085	ALDH18A1	5832
AHI1	54806	AGXT	189	ALDH1A1	216
AHNAK	79026	AGXT2	64902	ALDH1A2	8854
AHNAK2	113146	AGXT2L1		ALDH1A3	220
AHR	196	AGXT2L2		ALDH1B1	219
AHRR	57491	AHCTF1	25909	ALDH1L1	10840
AHSA1	10598	AHCY	191	ALDH1L2	160428
AHSA2	130872	AHCYL1	10768	ALDH2	217
AHSG	197	AHCYL2	23382	ALDH3A1	218
AHSP	51327	AHDC1	27245	ALDH3A2	224
AICDA	57379	AHI1	54806	ALDH3B1	221
AIDA	64853	AHNAK	79026	ALDH3B2	222
AIF1	199	AHNAK2	113146	ALDH4A1	8659
AIFM1	9131	AHR	196	ALDH5A1	7915
AIFM3	150209	AHRR	57491	ALDH6A1	4329
AIG1	51390	AHSA1	10598	ALDH7A1	501
AIM1	202	AHSA2	130872	ALDH8A1	64577
AIM1L	55057	AHSG	197	ALDH9A1	223
AIM2	9447	AHSP	51327	ALDOA	226
AIMP1	9255	AICDA	57379	ALDOB	229
AIMP2	7965	AIDA	64853	ALDOC	230
AIPL1	23746	AIF1	199	ALG1	56052
AIRE	326	AIF1L	83543	ALG10	84920
AJAP1	55966	AIFM1	9131	ALG10B	144245
AJUBA	84962	AIFM2	84883	ALG12	79087
AK1	203	AIFM3	150209	ALG13	79868
AK2	204	AIG1	51390	ALG14	199857
AK3	50808	AIM1	202	ALG2	85365
AK4	205	AIM1L	55057	ALG3	10195
AK5	26289	AIM2	9447	ALG5	29880
AK7	122481	AIMP1	9255	ALG6	29929
AK8	158067	AIMP2	7965	ALG8	79053
AKAP1	8165	AIP	9049	ALG9	79796
AKAP10	11216	AIPL1	23746	ALK	238
AKAP11	11215	AIRE	326	ALKBH1	8846
AKAP12	9590	AJAP1	55966	ALKBH2	121642
AKAP13	11214	AK1	203	ALKBH3	221120
AKAP14	158798	AK2	204	ALKBH4	54784
AKAP17A	8227	AK3	50808	ALKBH5	54890
AKAP3	10566	AK3L1		ALKBH6	84964
AKAP4	8852	AK5	26289	ALKBH7	84266
AKAP5	9495	AK7	122481	ALKBH8	91801
AKAP6	9472	AKAP1	8165	ALLC	55821
AKAP7	9465	AKAP10	11216	ALMS1	7840
AKAP8	10270	AKAP11	11215	ALOX12	239
AKAP8L	26993	AKAP12	9590	ALOX12B	242
AKAP9	10142	AKAP13	11214	ALOX12P2	245
AKIP1	56672	AKAP14	158798	ALOX15	246
AKIRIN1	79647	AKAP2	11217	ALOX15B	247
AKIRIN2	55122	AKAP3	10566	ALOX5	240
AKNA	80709	AKAP4	8852	ALOX5AP	241
AKNAD1	254268	AKAP5	9495	ALOXE3	59344
AKR1A1	10327	AKAP6	9472	ALPI	248
AKR1B1	231	AKAP7	9465	ALPK1	80216
AKR1B10	57016	AKAP8	10270	ALPK2	115701
AKR1C1	1645	AKAP8L	26993	ALPK3	57538
AKR1C2	1646	AKAP9	10142	ALPL	249
AKR1C3	8644	AKD1		ALPP	250
AKR1C4	1109	AKIRIN1	79647	ALPPL2	251
AKR1D1	6718	AKIRIN2	55122	ALS2CL	259173
AKR1E2	83592	AKNA	80709	ALX1	8092
AKR7A2	8574	AKNAD1	254268	ALX3	257
AKR7A3	22977	AKR1A1	10327	ALX4	60529
AKT1	207	AKR1B1	231	AMACR	23600
AKT1S1	84335	AKR1B10	57016	AMBN	258
AKT2	208	AKR1B15	441282	AMBP	259
AKT3	10000	AKR1C1	1645	AMBRA1	55626
AKTIP	64400	AKR1C2	1646	AMD1	262
ALAD	210	AKR1C3	8644	AMDHD1	144193
ALAS1	211	AKR1C4	1109	AMDHD2	51005
ALAS2	212	AKR1CL1		AMELX	265
ALB	213	AKR1D1	6718	AMELY	266
ALCAM	214	AKR1E2	83592	AMFR	267
ALDH18A1	5832	AKR7A2	8574	AMH	268
ALDH1A1	216	AKR7A3	22977	AMHR2	269
ALDH1A2	8854	AKR7L	246181	AMICA1	120425
ALDH1A3	220	AKT1	207	AMIGO2	347902
ALDH1B1	219	AKT1S1	84335	AMMECR1	9949
ALDH1L1	10840	AKT2	208	AMMECR1L	83607
ALDH1L2	160428	AKT3	10000	AMN	81693
ALDH2	217	AKTIP	64400	AMOT	154796
ALDH3A1	218	ALAD	210	AMOTL1	154810
ALDH3A2	224	ALAS1	211	AMOTL2	51421
ALDH3B1	221	ALAS2	212	AMPD1	270
ALDH3B2	222	ALB	213	AMPD3	272
ALDH4A1	8659	ALCAM	214	AMPH	273
ALDH5A1	7915	ALDH16A1	126133	AMT	275
ALDH6A1	4329	ALDH18A1	5832	AMY1A	276
ALDH7A1	501	ALDH1A1	216	AMZ1	155185
ALDH8A1	64577	ALDH1A2	8854	AMZ2	51321
ALDH9A1	223	ALDH1A3	220	ANAPC1	64682
ALDOA	226	ALDH1B1	219	ANAPC10	10393
ALDOB	229	ALDH1L1	10840	ANAPC13	25847
ALDOC	230	ALDH1L2	160428	ANAPC16	119504
ALG1	56052	ALDH2	217	ANAPC2	29882
ALG10	84920	ALDH3A1	218	ANAPC4	29945
ALG10B	144245	ALDH3A2	224	ANAPC5	51433
ALG12	79087	ALDH3B1	221	ANG	283
ALG13	79868	ALDH3B2	222	ANGEL1	23357
ALG14	199857	ALDH4A1	8659	ANGEL2	90806
ALG2	85365	ALDH5A1	7915	ANGPT1	284
ALG3	10195	ALDH6A1	4329	ANGPT2	285
ALG5	29880	ALDH7A1	501	ANGPT4	51378
ALG6	29929	ALDH8A1	64577	ANGPTL1	9068
ALG8	79053	ALDH9A1	223	ANGPTL2	23452
ALG9	79796	ALDOA	226	ANGPTL3	27329
ALK	238	ALDOB	229	ANGPTL4	51129
ALKBH1	8846	ALDOC	230	ANGPTL6	83854
ALKBH2	121642	ALG1	56052	ANGPTL7	10218
ALKBH3	221120	ALG10	84920	ANK1	286
ALKBH4	54784	ALG10B	144245	ANK2	287
ALKBH5	54890	ALG11	440138	ANK3	288
ALKBH6	84964	ALG12	79087	ANKAR	150709
ALKBH7	84266	ALG13	79868	ANKDD1A	348094
ALKBH8	91801	ALG14	199857	ANKFN1	162282
ALLC	55821	ALG1L	200810	ANKFY1	51479
ALMS1	7840	ALG1L2	644974	ANKH	56172
ALOX12	239	ALG2	85365	ANKLE1	126549
ALOX12B	242	ALG3	10195	ANKLE2	23141
ALOX12P2	245	ALG5	29880	ANKMY1	51281
ALOX15	246	ALG6	29929	ANKMY2	57037
ALOX15B	247	ALG8	79053	ANKRA2	57763
ALOX5	240	ALG9	79796	ANKRD1	27063
ALOX5AP	241	ALK	238	ANKRD10	55608
ALOXE3	59344	ALKBH1	8846	ANKRD11	29123
ALPI	248	ALKBH2	121642	ANKRD12	23253
ALPK1	80216	ALKBH3	221120	ANKRD13A	88455
ALPK2	115701	ALKBH4	54784	ANKRD13B	124930
ALPK3	57538	ALKBH5	54890	ANKRD13C	81573
ALPL	249	ALKBH6	84964	ANKRD13D	338692
ALPP	250	ALKBH7	84266	ANKRD16	54522
ALPPL2	251	ALKBH8	91801	ANKRD17	26057
ALS2CL	259173	ALLC	55821	ANKRD2	26287
ALX1	8092	ALMS1	7840	ANKRD22	118932
ALX3	257	ALMS1P	200420	ANKRD23	200539
ALX4	60529	ALOX12	239	ANKRD26	22852
ALYREF	10189	ALOX12B	242	ANKRD27	84079
AMACR	23600	ALOX12P2	245	ANKRD28	23243
AMBN	258	ALOX15	246	ANKRD29	147463
AMBP	259	ALOX15B	247	ANKRD30A	91074
AMBRA1	55626	ALOX5	240	ANKRD34A	284615
AMD1	262	ALOX5AP	241	ANKRD35	148741
AMDHD1	144193	ALOXE3	59344	ANKRD36B	57730
AMDHD2	51005	ALPI	248	ANKRD37	353322
AMELX	265	ALPK1	80216	ANKRD40	91369
AMELY	266	ALPK2	115701	ANKRD45	339416
AMER1	139285	ALPK3	57538	ANKRD46	157567
AMER2	219287	ALPL	249	ANKRD49	54851
AMFR	267	ALPP	250	ANKRD53	79998
AMH	268	ALPPL2	251	ANKRD54	129138
AMHR2	269	ALS2	57679	ANKRD55	79722
AMICA1	120425	ALS2CL	259173	ANKRD6	22881
AMIGO2	347902	ALS2CR11	151254	ANKRD7	56311
AMMECR1	9949	ALS2CR12	130540	ANKRD9	122416
AMMECR1L	83607	ALS2CR4		ANKS1A	23294
AMN	81693	ALS2CR8		ANKS1B	56899
AMOT	154796	ALX1	8092	ANKS3	124401
AMOTL1	154810	ALX3	257	ANKS4B	257629
AMOTL2	51421	ALX4	60529	ANKS6	203286
AMPD1	270	AMAC1		ANKZF1	55139
AMPD3	272	AMAC1L2		ANLN	54443
AMPH	273	AMAC1L3		ANO1	55107
AMT	275	AMACR	23600	ANO10	55129
AMY1A	276	AMBN	258	ANO2	57101
AMZ1	155185	AMBP	259	ANO3	63982
AMZ2	51321	AMBRA1	55626	ANO4	121601
ANAPC1	64682	AMD1	262	ANO6	196527
ANAPC10	10393	AMDHD1	144193	ANO8	57719
ANAPC13	25847	AMDHD2	51005	ANO9	338440
ANAPC15	25906	AMELX	265	ANP32A	8125
ANAPC16	119504	AMELY	266	ANP32B	10541
ANAPC2	29882	AMFR	267	ANP32C	23520
ANAPC4	29945	AMH	268	ANP32D	23519
ANAPC5	51433	AMHR2	269	ANP32E	81611
ANG	283	AMICA1	120425	ANPEP	290
ANGEL1	23357	AMIGO1	57463	ANTXR1	84168
ANGEL2	90806	AMIGO2	347902	ANXA1	301
ANGPT1	284	AMIGO3	386724	ANXA10	11199
ANGPT2	285	AMMECR1	9949	ANXA11	311
ANGPT4	51378	AMMECR1L	83607	ANXA13	312
ANGPTL1	9068	AMN	81693	ANXA2	302
ANGPTL2	23452	AMN1	196394	ANXA3	306
ANGPTL3	27329	AMOT	154796	ANXA4	307
ANGPTL4	51129	AMOTL1	154810	ANXA5	308
ANGPTL6	83854	AMOTL2	51421	ANXA6	309
ANGPTL7	10218	AMPD1	270	ANXA7	310
ANK1	286	AMPD2	271	ANXA9	8416
ANK2	287	AMPD3	272	AOAH	313
ANK3	288	AMPH	273	AOC2	314
ANKAR	150709	AMT	275	AOC3	8639
ANKDD1A	348094	AMTN	401138	AOX1	316
ANKEF1	63926	AMY1A	276	AP1AR	55435
ANKFN1	162282	AMY2A	279	AP1B1	162
ANKFY1	51479	AMY2B	280	AP1G1	164
ANKH	56172	AMZ1	155185	AP1G2	8906
ANKHD1-EIF4EBP3	404734	AMZ2	51321	AP1M2	10053
ANKLE1	126549	AMZ2P1	201283	AP1S1	1174
ANKLE2	23141	ANAPC1	64682	AP1S2	8905
ANKMY1	51281	ANAPC10	10393	AP1S3	130340
ANKMY2	57037	ANAPC11	51529	AP2A1	160
ANKRA2	57763	ANAPC13	25847	AP2A2	161
ANKRD1	27063	ANAPC16	119504	AP2B1	163
ANKRD10	55608	ANAPC2	29882	AP2M1	1173
ANKRD11	29123	ANAPC4	29945	AP2S1	1175
ANKRD12	23253	ANAPC5	51433	AP3B1	8546
ANKRD13A	88455	ANAPC7	51434	AP3B2	8120
ANKRD13B	124930	ANG	283	AP3D1	8943
ANKRD13C	81573	ANGEL1	23357	AP3M1	26985
ANKRD13D	338692	ANGEL2	90806	AP3M2	10947
ANKRD16	54522	ANGPT1	284	AP3S2	10239
ANKRD17	26057	ANGPT2	285	AP4B1	10717
ANKRD2	26287	ANGPT4	51378	AP4E1	23431
ANKRD22	118932	ANGPTL1	9068	AP4M1	9179
ANKRD23	200539	ANGPTL2	23452	AP4S1	11154
ANKRD26	22852	ANGPTL3	27329	APAF1	317
ANKRD27	84079	ANGPTL4	51129	APBA1	320
ANKRD28	23243	ANGPTL5	253935	APBA2	321
ANKRD29	147463	ANGPTL6	83854	APBA3	9546
ANKRD30A	91074	ANGPTL7	10218	APBB1	322
ANKRD34A	284615	ANK1	286	APBB1IP	54518
ANKRD35	148741	ANK2	287	APBB2	323
ANKRD36B	57730	ANK3	288	APC	324
ANKRD36BP2	645784	ANKAR	150709	APC2	10297
ANKRD37	353322	ANKDD1A	348094	APCDD1	147495
ANKRD40	91369	ANKFN1	162282	APCDD1L	164284
ANKRD45	339416	ANKFY1	51479	APCS	325
ANKRD46	157567	ANKH	56172	APEH	327
ANKRD49	54851	ANKHD1	54882	APEX1	328
ANKRD53	79998	ANKHD1.EIF4EBP3		APEX2	27301
ANKRD54	129138	ANKIB1	54467	APH1A	51107
ANKRD55	79722	ANKK1	255239	APH1B	83464
ANKRD6	22881	ANKLE1	126549	API5	8539
ANKRD7	56311	ANKLE2	23141	APIP	51074
ANKRD9	122416	ANKMY1	51281	APITD1	378708
ANKS1A	23294	ANKMY2	57037	APLN	8862
ANKS1B	56899	ANKRA2	57763	APLNR	187
ANKS3	124401	ANKRD1	27063	APLP1	333
ANKS4B	257629	ANKRD10	55608	APLP2	334
ANKS6	203286	ANKRD11	29123	APOA1	335
ANKZF1	55139	ANKRD12	23253	APOA1BP	128240
ANLN	54443	ANKRD13A	88455	APOA2	336
ANO1	55107	ANKRD13B	124930	APOA4	337
ANO10	55129	ANKRD13C	81573	APOB	338
ANO2	57101	ANKRD13D	338692	APOBEC1	339
ANO3	63982	ANKRD16	54522	APOBEC2	10930
ANO4	121601	ANKRD17	26057	APOBEC3A	200315
ANO6	196527	ANKRD19		APOBEC3C	27350
ANO8	57719	ANKRD2	26287	APOBEC3D	140564
ANO9	338440	ANKRD20A3	441425	APOBEC3F	200316
ANOS1	3730	ANKRD20A4	728747	APOBEC3G	60489
ANP32A	8125	ANKRD20B		APOC1	341
ANP32A-IT1	80035	ANKRD22	118932	APOC2	344
ANP32B	10541	ANKRD23	200539	APOC3	345
ANP32C	23520	ANKRD24	170961	APOD	347
ANP32D	23519	ANKRD26	22852	APOE	348
ANP32E	81611	ANKRD26P1	124149	APOF	319
ANPEP	290	ANKRD27	84079	APOH	350
ANTXR1	84168	ANKRD28	23243	APOL1	8542
ANXA1	301	ANKRD29	147463	APOL2	23780
ANXA10	11199	ANKRD30A	91074	APOL3	80833
ANXA11	311	ANKRD30B	374860	APOL4	80832
ANXA13	312	ANKRD31	256006	APOL5	80831
ANXA2	302	ANKRD32		APOL6	80830
ANXA2R	389289	ANKRD33	341405	APOLD1	81575
ANXA3	306	ANKRD34A	284615	APOM	55937
ANXA4	307	ANKRD34B	340120	APOO	79135
ANXA5	308	ANKRD34C	390616	APOOL	139322
ANXA6	309	ANKRD35	148741	APP	351
ANXA7	310	ANKRD36	375248	APPBP2	10513
ANXA9	8416	ANKRD36B	57730	APPL1	26060
AOAH	313	ANKRD36BP1	84832	APPL2	55198
AOC1	26	ANKRD37	353322	APRT	353
AOC2	314	ANKRD39	51239	APTX	54840
AOC3	8639	ANKRD40	91369	AQP1	358
AOC4P	90586	ANKRD42	338699	AQP10	89872
AOX1	316	ANKRD43		AQP11	282679
AP1AR	55435	ANKRD44	91526	AQP2	359
AP1B1	162	ANKRD45	339416	AQP3	360
AP1G1	164	ANKRD46	157567	AQP4	361
AP1G2	8906	ANKRD49	54851	AQP5	362
AP1M2	10053	ANKRD5		AQP6	363
AP1S1	1174	ANKRD50	57182	AQP7	364
AP1S2	8905	ANKRD52	283373	AQP8	343
AP1S3	130340	ANKRD53	79998	AQP9	366
AP2A1	160	ANKRD54	129138	AQR	9716
AP2A2	161	ANKRD55	79722	AR	367
AP2B1	163	ANKRD56		ARAF	369
AP2M1	1173	ANKRD57		ARAP1	116985
AP2S1	1175	ANKRD58		ARAP2	116984
AP3B1	8546	ANKRD6	22881	ARAP3	64411
AP3B2	8120	ANKRD7	56311	ARC	23237
AP3D1	8943	ANKRD9	122416	ARCN1	372
AP3M1	26985	ANKS1A	23294	AREG	374
AP3M2	10947	ANKS1B	56899	ARF1	375
AP3S2	10239	ANKS3	124401	ARF3	377
AP4B1	10717	ANKS4B	257629	ARF4	378
AP4E1	23431	ANKS6	203286	ARF6	382
AP4M1	9179	ANKZF1	55139	ARFGAP1	55738
AP4S1	11154	ANLN	54443	ARFGAP2	84364
AP5B1	91056	ANO1	55107	ARFGAP3	26286
AP5M1	55745	ANO10	55129	ARFGEF1	10565
AP5S1	55317	ANO2	57101	ARFGEF2	10564
AP5Z1	9907	ANO3	63982	ARFIP1	27236
APAF1	317	ANO4	121601	ARFIP2	23647
APBA1	320	ANO5	203859	ARFRP1	10139
APBA2	321	ANO6	196527	ARG1	383
APBA3	9546	ANO7	50636	ARG2	384
APBB1	322	ANO8	57719	ARGLU1	55082
APBB1IP	54518	ANO9	338440	ARHGAP1	392
APBB2	323	ANP32A	8125	ARHGAP10	79658
APC	324	ANP32B	10541	ARHGAP11A	9824
APC2	10297	ANP32C	23520	ARHGAP12	94134
APCDD1	147495	ANP32D	23519	ARHGAP15	55843
APCDD1L	164284	ANP32E	81611	ARHGAP17	55114
APCS	325	ANPEP	290	ARHGAP18	93663
APEH	327	ANTXR1	84168	ARHGAP19	84986
APEX1	328	ANTXR2	118429	ARHGAP20	57569
APEX2	27301	ANTXRL	195977	ARHGAP21	57584
APH1A	51107	ANUBL1		ARHGAP22	58504
APH1B	83464	ANXA1	301	ARHGAP24	83478
API5	8539	ANXA10	11199	ARHGAP25	9938
APIP	51074	ANXA11	311	ARHGAP26	23092
APITD1	378708	ANXA13	312	ARHGAP28	79822
APLN	8862	ANXA2	302	ARHGAP29	9411
APLNR	187	ANXA2P1	303	ARHGAP30	257106
APLP1	333	ANXA2P2	304	ARHGAP31	57514
APLP2	334	ANXA2P3	305	ARHGAP32	9743
APMAP	57136	ANXA3	306	ARHGAP33	115703
APOA1	335	ANXA4	307	ARHGAP36	158763
APOA1BP	128240	ANXA5	308	ARHGAP4	393
APOA2	336	ANXA6	309	ARHGAP5	394
APOA4	337	ANXA7	310	ARHGAP6	395
APOB	338	ANXA8	653145	ARHGAP9	64333
APOBEC1	339	ANXA8L1	728113	ARHGDIA	396
APOBEC2	10930	ANXA8L2		ARHGDIB	397
APOBEC3A	200315	ANXA9	8416	ARHGDIG	398
APOBEC3C	27350	AOAH	313	ARHGEF1	9138
APOBEC3D	140564	AOC2	314	ARHGEF10	9639
APOBEC3F	200316	AOC3	8639	ARHGEF10L	55160
APOBEC3G	60489	AOX1	316	ARHGEF11	9826
APOBR	55911	AOX2P	344454	ARHGEF12	23365
APOC1	341	AP1AR	55435	ARHGEF15	22899
APOC2	344	AP1B1	162	ARHGEF16	27237
APOC3	345	AP1G1	164	ARHGEF17	9828
APOD	347	AP1G2	8906	ARHGEF18	23370
APOE	348	AP1M1	8907	ARHGEF19	128272
APOF	319	AP1M2	10053	ARHGEF2	9181
APOH	350	AP1S1	1174	ARHGEF3	50650
APOL1	8542	AP1S2	8905	ARHGEF37	389337
APOL2	23780	AP1S3	130340	ARHGEF38	54848
APOL3	80833	AP2A1	160	ARHGEF4	50649
APOL4	80832	AP2A2	161	ARHGEF5	7984
APOL5	80831	AP2B1	163	ARHGEF6	9459
APOL6	80830	AP2M1	1173	ARHGEF7	8874
APOLD1	81575	AP2S1	1175	ARHGEF9	23229
APOM	55937	AP3B1	8546	ARID1A	8289
APOO	79135	AP3B2	8120	ARID1B	57492
APOOL	139322	AP3D1	8943	ARID2	196528
APOPT1	84334	AP3M1	26985	ARID3A	1820
APP	351	AP3M2	10947	ARID3B	10620
APPBP2	10513	AP3S1	1176	ARID4A	5926
APPL1	26060	AP3S2	10239	ARID4B	51742
APPL2	55198	AP4B1	10717	ARID5A	10865
APRT	353	AP4E1	23431	ARID5B	84159
APTX	54840	AP4M1	9179	ARIH1	25820
AQP1	358	AP4S1	11154	ARIH2	10425
AQP10	89872	APAF1	317	ARL1	400
AQP11	282679	APBA1	320	ARL10	285598
AQP2	359	APBA2	321	ARL11	115761
AQP3	360	APBA3	9546	ARL14	80117
AQP4	361	APBB1	322	ARL15	54622
AQP5	362	APBB1IP	54518	ARL17A	51326
AQP6	363	APBB2	323	ARL2	402
AQP7	364	APBB3	10307	ARL2BP	23568
AQP8	343	APC	324	ARL3	403
AQP9	366	APC2	10297	ARL4C	10123
AQR	9716	APCDD1	147495	ARL4D	379
AR	367	APCDD1L	164284	ARL5A	26225
ARAF	369	APCS	325	ARL5B	221079
ARAP1	116985	APEH	327	ARL6	84100
ARAP2	116984	APEX1	328	ARL6IP1	23204
ARAP3	64411	APEX2	27301	ARL6IP5	10550
ARC	23237	APH1A	51107	ARL6IP6	151188
ARCN1	372	APH1B	83464	ARL8A	127829
AREG	374	API5	8539	ARL8B	55207
AREL1	9870	APIP	51074	ARMC1	55156
ARF1	375	APITD1	378708	ARMC2	84071
ARF3	377	APLF	200558	ARMC4	55130
ARF4	378	APLN	8862	ARMC6	93436
ARF6	382	APLNR	187	ARMC7	79637
ARFGAP1	55738	APLP1	333	ARMC8	25852
ARFGAP2	84364	APLP2	334	ARMC9	80210
ARFGAP3	26286	APOA1	335	ARMCX1	51309
ARFGEF1	10565	APOA1BP	128240	ARMCX2	9823
ARFGEF2	10564	APOA2	336	ARMCX3	51566
ARFGEF3	57221	APOA4	337	ARMCX5	64860
ARFIP1	27236	APOA5	116519	ARNT	405
ARFIP2	23647	APOB	338	ARNT2	9915
ARFRP1	10139	APOB48R		ARNTL	406
ARG1	383	APOBEC1	339	ARNTL2	56938
ARG2	384	APOBEC2	10930	ARPC1A	10552
ARGLU1	55082	APOBEC3A	200315	ARPC2	10109
ARHGAP1	392	APOBEC3B	9582	ARPC3	10094
ARHGAP10	79658	APOBEC3C	27350	ARPC4	10093
ARHGAP11A	9824	APOBEC3D	140564	ARPC5	10092
ARHGAP12	94134	APOBEC3F	200316	ARPC5L	81873
ARHGAP15	55843	APOBEC3G	60489	ARPP19	10776
ARHGAP17	55114	APOBEC3H	164668	ARPP21	10777
ARHGAP18	93663	APOBEC4	403314	ARR3	407
ARHGAP19	84986	APOC1	341	ARRB1	408
ARHGAP20	57569	APOC1P1	342	ARRB2	409
ARHGAP21	57584	APOC2	344	ARRDC1	92714
ARHGAP22	58504	APOC3	345	ARRDC2	27106
ARHGAP24	83478	APOC4	346	ARRDC3	57561
ARHGAP25	9938	APOD	347	ARRDC4	91947
ARHGAP26	23092	APOE	348	ARSA	410
ARHGAP28	79822	APOF	319	ARSB	411
ARHGAP29	9411	APOH	350	ARSD	414
ARHGAP30	257106	APOL1	8542	ARSE	415
ARHGAP31	57514	APOL2	23780	ARSF	416
ARHGAP32	9743	APOL3	80833	ARSG	22901
ARHGAP33	115703	APOL4	80832	ARSJ	79642
ARHGAP35	2909	APOL5	80831	ARSK	153642
ARHGAP36	158763	APOL6	80830	ART1	417
ARHGAP4	393	APOLD1	81575	ART3	419
ARHGAP44	9912	APOM	55937	ART4	420
ARHGAP5	394	APOO	79135	ART5	116969
ARHGAP6	395	APOOL	139322	ARTN	9048
ARHGAP9	64333	APP	351	ARV1	64801
ARHGDIA	396	APPBP2	10513	ARVCF	421
ARHGDIB	397	APPL1	26060	ARX	170302
ARHGDIG	398	APPL2	55198	AS3MT	57412
ARHGEF1	9138	APRT	353	ASAH1	427
ARHGEF10	9639	APTX	54840	ASAP1	50807
ARHGEF10L	55160	AQP1	358	ASAP2	8853
ARHGEF11	9826	AQP10	89872	ASAP3	55616
ARHGEF12	23365	AQP11	282679	ASB1	51665
ARHGEF15	22899	AQP12A	375318	ASB11	140456
ARHGEF16	27237	AQP12B	653437	ASB12	142689
ARHGEF17	9828	AQP2	359	ASB13	79754
ARHGEF18	23370	AQP3	360	ASB16	92591
ARHGEF19	128272	AQP4	361	ASB17	127247
ARHGEF2	9181	AQP5	362	ASB2	51676
ARHGEF26	26084	AQP6	363	ASB3	51130
ARHGEF28	64283	AQP7	364	ASB4	51666
ARHGEF3	50650	AQP7P1	375719	ASB5	140458
ARHGEF37	389337	AQP7P3	441432	ASB6	140459
ARHGEF38	54848	AQP8	343	ASB7	140460
ARHGEF39	84904	AQP9	366	ASB8	140461
ARHGEF4	50649	AQPEP		ASB9	140462
ARHGEF40	55701	AQR	9716	ASCC1	51008
ARHGEF5	7984	AR	367	ASCC2	84164
ARHGEF6	9459	ARAF	369	ASCC3	10973
ARHGEF7	8874	ARAP1	116985	ASCL1	429
ARHGEF9	23229	ARAP2	116984	ASCL2	430
ARID1A	8289	ARAP3	64411	ASCL3	56676
ARID1B	57492	ARC	23237	ASF1A	25842
ARID2	196528	ARCN1	372	ASF1B	55723
ARID3A	1820	AREG	374	ASGR1	432
ARID3B	10620	ARF1	375	ASGR2	433
ARID4A	5926	ARF3	377	ASH1L	55870
ARID4B	51742	ARF4	378	ASH2L	9070
ARID5A	10865	ARF5	381	ASIP	434
ARID5B	84159	ARF6	382	ASL	435
ARIH1	25820	ARFGAP1	55738	ASMT	438
ARIH2	10425	ARFGAP2	84364	ASMTL	8623
ARL1	400	ARFGAP3	26286	ASNA1	439
ARL10	285598	ARFGEF1	10565	ASNS	440
ARL11	115761	ARFGEF2	10564	ASNSD1	54529
ARL14	80117	ARFIP1	27236	ASPA	443
ARL15	54622	ARFIP2	23647	ASPDH	554235
ARL17A	51326	ARFRP1	10139	ASPH	444
ARL2	402	ARG1	383	ASPHD1	253982
ARL2BP	23568	ARG2	384	ASPHD2	57168
ARL3	403	ARGFX	503582	ASPM	259266
ARL4C	10123	ARGFXP2	503640	ASPN	54829
ARL4D	379	ARGLU1	55082	ASPRV1	151516
ARL5A	26225	ARHGAP1	392	ASPSCR1	79058
ARL5B	221079	ARHGAP10	79658	ASRGL1	80150
ARL6	84100	ARHGAP11A	9824	ASS1	445
ARL6IP1	23204	ARHGAP11B	89839	ASTE1	28990
ARL6IP5	10550	ARHGAP12	94134	ASTN1	460
ARL6IP6	151188	ARHGAP15	55843	ASTN2	23245
ARL8A	127829	ARHGAP17	55114	ASXL1	171023
ARL8B	55207	ARHGAP18	93663	ASXL2	55252
ARMC1	55156	ARHGAP19	84986	ASXL3	80816
ARMC12	221481	ARHGAP20	57569	ASZ1	136991
ARMC2	84071	ARHGAP21	57584	ATAD1	84896
ARMC4	55130	ARHGAP22	58504	ATAD2	29028
ARMC6	93436	ARHGAP23	57636	ATAD3A	55210
ARMC7	79637	ARHGAP24	83478	ATAD3B	83858
ARMC8	25852	ARHGAP25	9938	ATAD3C	219293
ARMC9	80210	ARHGAP26	23092	ATAD5	79915
ARMCX1	51309	ARHGAP27	201176	ATCAY	85300
ARMCX2	9823	ARHGAP28	79822	ATE1	11101
ARMCX3	51566	ARHGAP29	9411	ATF1	466
ARMCX4	100131755	ARHGAP30	257106	ATF2	1386
ARMCX5	64860	ARHGAP31	57514	ATF3	467
ARMT1	79624	ARHGAP32	9743	ATF4	468
ARNT	405	ARHGAP33	115703	ATF6	22926
ARNT2	9915	ARHGAP36	158763	ATF7	11016
ARNTL	406	ARHGAP39	80728	ATF7IP	55729
ARNTL2	56938	ARHGAP4	393	ATF7IP2	80063
ARPC1A	10552	ARHGAP42	143872	ATG10	83734
ARPC2	10109	ARHGAP5	394	ATG12	9140
ARPC3	10094	ARHGAP6	395	ATG16L1	55054
ARPC4	10093	ARHGAP8	23779	ATG16L2	89849
ARPC5	10092	ARHGAP9	64333	ATG2A	23130
ARPC5L	81873	ARHGDIA	396	ATG2B	55102
ARPIN	348110	ARHGDIB	397	ATG3	64422
ARPP19	10776	ARHGDIG	398	ATG4A	115201
ARPP21	10777	ARHGEF1	9138	ATG4B	23192
ARR3	407	ARHGEF10	9639	ATG5	9474
ARRB1	408	ARHGEF10L	55160	ATG7	10533
ARRB2	409	ARHGEF11	9826	ATG9A	79065
ARRDC1	92714	ARHGEF12	23365	ATG9B	285973
ARRDC1-AS1	85026	ARHGEF15	22899	ATHL1	80162
ARRDC2	27106	ARHGEF16	27237	ATIC	471
ARRDC3	57561	ARHGEF17	9828	ATL2	64225
ARRDC4	91947	ARHGEF18	23370	ATL3	25923
ARSA	410	ARHGEF19	128272	ATM	472
ARSB	411	ARHGEF2	9181	ATMIN	23300
ARSD	414	ARHGEF3	50650	ATN1	1822
ARSE	415	ARHGEF33	100271715	ATOH1	474
ARSF	416	ARHGEF35	445328	ATOH7	220202
ARSG	22901	ARHGEF37	389337	ATOH8	84913
ARSJ	79642	ARHGEF38	54848	ATOX1	475
ARSK	153642	ARHGEF4	50649	ATP10A	57194
ART1	417	ARHGEF5	7984	ATP10B	23120
ART3	419	ARHGEF6	9459	ATP10D	57205
ART4	420	ARHGEF7	8874	ATP11A	23250
ART5	116969	ARHGEF9	23229	ATP11B	23200
ARTN	9048	ARID1A	8289	ATP11C	286410
ARV1	64801	ARID1B	57492	ATP12A	479
ARVCF	421	ARID2	196528	ATP13A1	57130
ARX	170302	ARID3A	1820	ATP13A2	23400
AS3MT	57412	ARID3B	10620	ATP13A3	79572
ASAH1	427	ARID3C	138715	ATP13A4	84239
ASAP1	50807	ARID4A	5926	ATP13A5	344905
ASAP2	8853	ARID4B	51742	ATP1A1	476
ASAP3	55616	ARID5A	10865	ATP1A2	477
ASB1	51665	ARID5B	84159	ATP1A3	478
ASB11	140456	ARIH1	25820	ATP1A4	480
ASB12	142689	ARIH2	10425	ATP1B1	481
ASB13	79754	ARL1	400	ATP1B2	482
ASB16	92591	ARL10	285598	ATP1B3	483
ASB16-AS1	339201	ARL11	115761	ATP1B4	23439
ASB17	127247	ARL13A	392509	ATP2A1	487
ASB2	51676	ARL13B	200894	ATP2A2	488
ASB3	51130	ARL14	80117	ATP2A3	489
ASB4	51666	ARL15	54622	ATP2B1	490
ASB5	140458	ARL16	339231	ATP2B2	491
ASB6	140459	ARL17A	51326	ATP2B3	492
ASB7	140460	ARL17B	100506084	ATP2B4	493
ASB8	140461	ARL2	402	ATP2C1	27032
ASB9	140462	ARL2BP	23568	ATP2C2	9914
ASCC1	51008	ARL3	403	ATP4A	495
ASCC2	84164	ARL4A	10124	ATP4B	496
ASCC3	10973	ARL4C	10123	ATP5A1	498
ASCL1	429	ARL4D	379	ATP5B	506
ASCL2	430	ARL5A	26225	ATP5C1	509
ASCL3	56676	ARL5B	221079	ATP5D	513
ASF1A	25842	ARL5C	390790	ATP5E	514
ASF1B	55723	ARL6	84100	ATP5F1	515
ASGR1	432	ARL6IP1	23204	ATP5G1	516
ASGR2	433	ARL6IP4	51329	ATP5G2	517
ASH1L	55870	ARL6IP5	10550	ATP5G3	518
ASH2L	9070	ARL6IP6	151188	ATP5H	10476
ASIC1	41	ARL8A	127829	ATP5I	521
ASIC2	40	ARL8B	55207	ATP5J	522
ASIC3	9311	ARL9	132946	ATP5J2	9551
ASIC4	55515	ARMC1	55156	ATP5L	10632
ASIC5	51802	ARMC10	83787	ATP5O	539
ASIP	434	ARMC2	84071	ATP5S	27109
ASL	435	ARMC3	219681	ATP5SL	55101
ASMT	438	ARMC4	55130	ATP6AP1	537
ASMTL	8623	ARMC5	79798	ATP6AP2	10159
ASMTL-AS1	80161	ARMC6	93436	ATP6V0A1	535
ASNA1	439	ARMC7	79637	ATP6V0A2	23545
ASNS	440	ARMC8	25852	ATP6V0A4	50617
ASNSD1	54529	ARMC9	80210	ATP6V0B	533
ASPA	443	ARMCX1	51309	ATP6V0C	527
ASPDH	554235	ARMCX2	9823	ATP6V0D1	9114
ASPH	444	ARMCX3	51566	ATP6V0D2	245972
ASPHD1	253982	ARMCX5	64860	ATP6V0E1	8992
ASPHD2	57168	ARMCX6	54470	ATP6V0E2	155066
ASPM	259266	ARMS2	387715	ATP6V1A	523
ASPN	54829	ARNT	405	ATP6V1B1	525
ASPRV1	151516	ARNT2	9915	ATP6V1B2	526
ASPSCR1	79058	ARNTL	406	ATP6V1C1	528
ASRGL1	80150	ARNTL2	56938	ATP6V1C2	245973
ASS1	445	ARPC1A	10552	ATP6V1D	51382
ASTE1	28990	ARPC1B	10095	ATP6V1E1	529
ASTN1	460	ARPC2	10109	ATP6V1E2	90423
ASTN2	23245	ARPC3	10094	ATP6V1F	9296
ASUN	55726	ARPC4	10093	ATP6V1G1	9550
ASXL1	171023	ARPC5	10092	ATP6V1G2	534
ASXL2	55252	ARPC5L	81873	ATP6V1G3	127124
ASXL3	80816	ARPM1		ATP6V1H	51606
ASZ1	136991	ARPP19	10776	ATP7A	538
ATAD1	84896	ARPP21	10777	ATP7B	540
ATAD2	29028	ARR3	407	ATP8A1	10396
ATAD3A	55210	ARRB1	408	ATP8A2	51761
ATAD3B	83858	ARRB2	409	ATP8B1	5205
ATAD3C	219293	ARRDC1	92714	ATP8B2	57198
ATAD5	79915	ARRDC2	27106	ATP8B3	148229
ATAT1	79969	ARRDC3	57561	ATP8B4	79895
ATCAY	85300	ARRDC4	91947	ATP9A	10079
ATE1	11101	ARRDC5	645432	ATP9B	374868
ATF1	466	ARSA	410	ATPAF1	64756
ATF2	1386	ARSB	411	ATPAF2	91647
ATF3	467	ARSD	414	ATPIF1	93974
ATF4	468	ARSE	415	ATR	545
ATF6	22926	ARSF	416	ATRN	8455
ATF7	11016	ARSG	22901	ATRNL1	26033
ATF7IP	55729	ARSH	347527	ATRX	546
ATF7IP2	80063	ARSI	340075	ATXN1	6310
ATG10	83734	ARSJ	79642	ATXN10	25814
ATG101	60673	ARSK	153642	ATXN2	6311
ATG12	9140	ART1	417	ATXN2L	11273
ATG13	9776	ART3	419	ATXN3	4287
ATG14	22863	ART4	420	ATXN3L	92552
ATG16L1	55054	ART5	116969	ATXN7	6314
ATG16L2	89849	ARTN	9048	ATXN7L1	222255
ATG2A	23130	ARV1	64801	ATXN7L2	127002
ATG2B	55102	ARVCF	421	ATXN7L3	56970
ATG3	64422	ARX	170302	ATXN7L3B	552889
ATG4A	115201	AS3MT	57412	AUH	549
ATG4B	23192	ASAH1	427	AUP1	550
ATG5	9474	ASAH2	56624	AURKA	6790
ATG7	10533	ASAH2B	653308	AURKAIP1	54998
ATG9A	79065	ASAM		AURKB	9212
ATG9B	285973	ASAP1	50807	AUTS2	26053
ATHL1	80162	ASAP1IT1		AVEN	57099
ATIC	471	ASAP2	8853	AVIL	10677
ATL2	64225	ASAP3	55616	AVL9	23080
ATL3	25923	ASB1	51665	AVP	551
ATM	472	ASB10	136371	AVPI1	60370
ATMIN	23300	ASB11	140456	AVPR1A	552
ATN1	1822	ASB12	142689	AVPR1B	553
ATOH1	474	ASB13	79754	AVPR2	554
ATOH7	220202	ASB14	142686	AWAT1	158833
ATOH8	84913	ASB15	142685	AXIN1	8312
ATOX1	475	ASB16	92591	AXIN2	8313
ATP10A	57194	ASB17	127247	AXL	558
ATP10B	23120	ASB18	401036	AZGP1	563
ATP10D	57205	ASB2	51676	AZI2	64343
ATP11A	23250	ASB3	51130	AZIN1	51582
ATP11B	23200	ASB4	51666	AZU1	566
ATP11C	286410	ASB5	140458	B2M	567
ATP12A	479	ASB6	140459	B3GALNT1	8706
ATP13A1	57130	ASB7	140460	B3GALT1	8708
ATP13A2	23400	ASB8	140461	B3GALT2	8707
ATP13A3	79572	ASB9	140462	B3GALT4	8705
ATP13A4	84239	ASCC1	51008	B3GALT5	10317
ATP13A5	344905	ASCC2	84164	B3GALT6	126792
ATP1A1	476	ASCC3	10973	B3GAT1	27087
ATP1A2	477	ASCL1	429	B3GAT3	26229
ATP1A3	478	ASCL2	430	B3GNT2	10678
ATP1A4	480	ASCL3	56676	B3GNT3	10331
ATP1B1	481	ASCL4	121549	B3GNT4	79369
ATP1B2	482	ASF1A	25842	B3GNT5	84002
ATP1B3	483	ASF1B	55723	B3GNT6	192134
ATP1B4	23439	ASFMR1		B3GNT7	93010
ATP2A1	487	ASGR1	432	B3GNT8	374907
ATP2A2	488	ASGR2	433	B3GNT9	84752
ATP2A3	489	ASH1L	55870	B3GNTL1	146712
ATP2B1	490	ASH2L	9070	B4GALNT1	2583
ATP2B2	491	ASIP	434	B4GALNT3	283358
ATP2B3	492	ASL	435	B4GALNT4	338707
ATP2B4	493	ASMT	438	B4GALT1	2683
ATP2C1	27032	ASMTL	8623	B4GALT2	8704
ATP2C2	9914	ASNA1	439	B4GALT3	8703
ATP4A	495	ASNS	440	B4GALT4	8702
ATP4B	496	ASNSD1	54529	B4GALT5	9334
ATP5A1	498	ASPA	443	B4GALT6	9331
ATP5B	506	ASPDH	554235	B4GALT7	11285
ATP5C1	509	ASPG	374569	B9D1	27077
ATP5D	513	ASPH	444	B9D2	80776
ATP5E	514	ASPHD1	253982	BAALC	79870
ATP5F1	515	ASPHD2	57168	BAAT	570
ATP5G1	516	ASPM	259266	BACE1	23621
ATP5G2	517	ASPN	54829	BACE2	25825
ATP5G3	518	ASPRV1	151516	BACH1	571
ATP5H	10476	ASPSCR1	79058	BACH2	60468
ATP5I	521	ASRGL1	80150	BAD	572
ATP5J	522	ASS1	445	BAG1	573
ATP5J2	9551	ASTE1	28990	BAG3	9531
ATP5L	10632	ASTL	431705	BAG4	9530
ATP5O	539	ASTN1	460	BAG5	9529
ATP5S	27109	ASTN2	23245	BAGE	574
ATP5SL	55101	ASXL1	171023	BAHD1	22893
ATP6AP1	537	ASXL2	55252	BAIAP2	10458
ATP6AP2	10159	ASXL3	80816	BAIAP2L1	55971
ATP6V0A1	535	ASZ1	136991	BAIAP2L2	80115
ATP6V0A2	23545	ATAD1	84896	BAIAP3	8938
ATP6V0A4	50617	ATAD2	29028	BAK1	578
ATP6V0B	533	ATAD2B	54454	BAMBI	25805
ATP6V0C	527	ATAD3A	55210	BANF1	8815
ATP6V0D1	9114	ATAD3B	83858	BANF2	140836
ATP6V0D2	245972	ATAD3C	219293	BANK1	55024
ATP6V0E1	8992	ATAD5	79915	BANP	54971
ATP6V0E2	155066	ATCAY	85300	BAP1	8314
ATP6V1A	523	ATE1	11101	BARD1	580
ATP6V1B1	525	ATF1	466	BARHL1	56751
ATP6V1B2	526	ATF2	1386	BARX1	56033
ATP6V1C1	528	ATF3	467	BARX2	8538
ATP6V1C2	245973	ATF4	468	BASP1	10409
ATP6V1D	51382	ATF5	22809	BATF	10538
ATP6V1E1	529	ATF6	22926	BATF2	116071
ATP6V1E2	90423	ATF6B	1388	BATF3	55509
ATP6V1F	9296	ATF7	11016	BAX	581
ATP6V1G1	9550	ATF7IP	55729	BAZ1A	11177
ATP6V1G2	534	ATF7IP2	80063	BAZ1B	9031
ATP6V1G3	127124	ATG10	83734	BAZ2A	11176
ATP6V1H	51606	ATG12	9140	BAZ2B	29994
ATP7A	538	ATG16L1	55054	BBC3	27113
ATP7B	540	ATG16L2	89849	BBOX1	8424
ATP8A1	10396	ATG2A	23130	BBS1	582
ATP8A2	51761	ATG2B	55102	BBS10	79738
ATP8B1	5205	ATG3	64422	BBS2	583
ATP8B2	57198	ATG4A	115201	BBS4	585
ATP8B3	148229	ATG4B	23192	BBS5	129880
ATP8B4	79895	ATG4C	84938	BBS7	55212
ATP9A	10079	ATG4D	84971	BBS9	27241
ATP9B	374868	ATG5	9474	BBX	56987
ATPAF1	64756	ATG7	10533	BCAM	4059
ATPAF2	91647	ATG9A	79065	BCAN	63827
ATPIF1	93974	ATG9B	285973	BCAP29	55973
ATR	545	ATHL1	80162	BCAP31	10134
ATRAID	51374	ATIC	471	BCAR3	8412
ATRN	8455	ATL1	51062	BCAS1	8537
ATRNL1	26033	ATL2	64225	BCAS2	10286
ATRX	546	ATL3	25923	BCAS3	54828
ATXN1	6310	ATM	472	BCAS4	55653
ATXN10	25814	ATMIN	23300	BCAT1	586
ATXN2	6311	ATN1	1822	BCAT2	587
ATXN2L	11273	ATOH1	474	BCCIP	56647
ATXN3	4287	ATOH7	220202	BCDIN3D	144233
ATXN3L	92552	ATOH8	84913	BCHE	590
ATXN7	6314	ATOX1	475	BCKDHA	593
ATXN7L1	222255	ATP10A	57194	BCKDHB	594
ATXN7L2	127002	ATP10B	23120	BCKDK	10295
ATXN7L3	56970	ATP10D	57205	BCL10	8915
ATXN7L3B	552889	ATP11A	23250	BCL11A	53335
AUH	549	ATP11B	23200	BCL11B	64919
AUNIP	79000	ATP11C	286410	BCL2	596
AUP1	550	ATP12A	479	BCL2A1	597
AURKA	6790	ATP13A1	57130	BCL2L1	598
AURKAIP1	54998	ATP13A2	23400	BCL2L10	10017
AURKB	9212	ATP13A3	79572	BCL2L11	10018
AUTS2	26053	ATP13A4	84239	BCL2L12	83596
AVEN	57099	ATP13A5	344905	BCL2L13	23786
AVIL	10677	ATP1A1	476	BCL2L14	79370
AVL9	23080	ATP1A2	477	BCL2L15	440603
AVP	551	ATP1A3	478	BCL2L2	599
AVPI1	60370	ATP1A4	480	BCL3	602
AVPR1A	552	ATP1B1	481	BCL6	604
AVPR1B	553	ATP1B2	482	BCL6B	255877
AVPR2	554	ATP1B3	483	BCL7A	605
AWAT1	158833	ATP1B4	23439	BCL7B	9275
AXDND1	126859	ATP2A1	487	BCL7C	9274
AXIN1	8312	ATP2A2	488	BCL9	607
AXIN2	8313	ATP2A3	489	BCL9L	283149
AXL	558	ATP2B1	490	BCLAF1	9774
AZGP1	563	ATP2B2	491	BCO2	83875
AZI2	64343	ATP2B3	492	BCOR	54880
AZIN1	51582	ATP2B4	493	BCORL1	63035
AZIN2	113451	ATP2C1	27032	BCR	613
AZU1	566	ATP2C2	9914	BCS1L	617
B2M	567	ATP4A	495	BDH1	622
B3GALNT1	8706	ATP4B	496	BDH2	56898
B3GALT1	8708	ATP5A1	498	BDKRB1	623
B3GALT2	8707	ATP5B	506	BDKRB2	624
B3GALT4	8705	ATP5C1	509	BDNF	627
B3GALT5	10317	ATP5D	513	BDP1	55814
B3GALT5-AS1	114041	ATP5E	514	BECN1	8678
B3GALT6	126792	ATP5EP2	432369	BEGAIN	57596
B3GAT1	27087	ATP5F1	515	BEND5	79656
B3GAT3	26229	ATP5G1	516	BEND6	221336
B3GLCT	145173	ATP5G2	517	BEND7	222389
B3GNT2	10678	ATP5G3	518	BEST1	7439
B3GNT3	10331	ATP5H	10476	BEST2	54831
B3GNT4	79369	ATP5I	521	BEST3	144453
B3GNT5	84002	ATP5J	522	BEST4	266675
B3GNT6	192134	ATP5J2	9551	BET1	10282
B3GNT7	93010	ATP5L	10632	BET1L	51272
B3GNT8	374907	ATP5L2	267020	BEX1	55859
B3GNT9	84752	ATP5O	539	BEX4	56271
B3GNTL1	146712	ATP5S	27109	BEX5	340542
B4GALNT1	2583	ATP5SL	55101	BFAR	51283
B4GALNT3	283358	ATP6AP1	537	BFSP1	631
B4GALNT4	338707	ATP6AP1L	92270	BFSP2	8419
B4GALT1	2683	ATP6AP2	10159	BGN	633
B4GALT2	8704	ATP6V0A1	535	BHLHB9	80823
B4GALT3	8703	ATP6V0A2	23545	BHLHE22	27319
B4GALT4	8702	ATP6V0A4	50617	BHLHE23	128408
B4GALT5	9334	ATP6V0B	533	BHLHE40	8553
B4GALT6	9331	ATP6V0C	527	BHLHE41	79365
B4GALT7	11285	ATP6V0D1	9114	BHMT	635
B4GAT1	11041	ATP6V0D2	245972	BHMT2	23743
B9D1	27077	ATP6V0E1	8992	BICC1	80114
B9D2	80776	ATP6V0E2	155066	BICD1	636
BAALC	79870	ATP6V1A	523	BICD2	23299
BAAT	570	ATP6V1B1	525	BID	637
BABAM1	29086	ATP6V1B2	526	BIK	638
BACE1	23621	ATP6V1C1	528	BIN1	274
BACE2	25825	ATP6V1C2	245973	BIN2	51411
BACH1	571	ATP6V1D	51382	BIN3	55909
BACH2	60468	ATP6V1E1	529	BIRC2	329
BAD	572	ATP6V1E2	90423	BIRC3	330
BAG1	573	ATP6V1F	9296	BIRC5	332
BAG3	9531	ATP6V1G1	9550	BIRC6	57448
BAG4	9530	ATP6V1G2	534	BLCAP	10904
BAG5	9529	ATP6V1G3	127124	BLID	414899
BAG6	7917	ATP6V1H	51606	BLK	640
BAGE	574	ATP7A	538	BLM	641
BAHD1	22893	ATP7B	540	BLMH	642
BAIAP2	10458	ATP8A1	10396	BLNK	29760
BAIAP2L1	55971	ATP8A2	51761	BLOC1S1	2647
BAIAP2L2	80115	ATP8B1	5205	BLOC1S2	282991
BAIAP3	8938	ATP8B2	57198	BLVRA	644
BAK1	578	ATP8B3	148229	BLVRB	645
BAMBI	25805	ATP8B4	79895	BLZF1	8548
BANF1	8815	ATP8B5P	158381	BMF	90427
BANF2	140836	ATP9A	10079	BMI1	648
BANK1	55024	ATP9B	374868	BMP1	649
BANP	54971	ATPAF1	64756	BMP10	27302
BAP1	8314	ATPAF2	91647	BMP15	9210
BARD1	580	ATPBD4		BMP2	650
BARHL1	56751	ATPIF1	93974	BMP2K	55589
BARX1	56033	ATR	545	BMP3	651
BARX2	8538	ATRIP	84126	BMP4	652
BASP1	10409	ATRN	8455	BMP5	653
BATF	10538	ATRNL1	26033	BMP6	654
BATF2	116071	ATRX	546	BMP7	655
BATF3	55509	ATXN1	6310	BMP8A	353500
BAX	581	ATXN10	25814	BMP8B	656
BAZ1A	11177	ATXN1L	342371	BMPER	168667
BAZ1B	9031	ATXN2	6311	BMPR1A	657
BAZ2A	11176	ATXN2L	11273	BMPR1B	658
BAZ2B	29994	ATXN3	4287	BMPR2	659
BBC3	27113	ATXN3L	92552	BMS1	9790
BBOX1	8424	ATXN7	6314	BMX	660
BBS1	582	ATXN7L1	222255	BNC1	646
BBS10	79738	ATXN7L2	127002	BNC2	54796
BBS2	583	ATXN7L3	56970	BNIP1	662
BBS4	585	ATXN7L3B	552889	BNIP2	663
BBS5	129880	ATXN8OS	6315	BNIP3	664
BBS7	55212	AUH	549	BNIP3L	665
BBS9	27241	AUP1	550	BOC	91653
BBX	56987	AURKA	6790	BOK	666
BCAM	4059	AURKAIP1	54998	BOLA1	51027
BCAN	63827	AURKAPS1	6791	BOLA3	388962
BCAP29	55973	AURKB	9212	BOLL	66037
BCAP31	10134	AURKC	6795	BOP1	23246
BCAR3	8412	AUTS2	26053	BPESC1	60467
BCAS1	8537	AVEN	57099	BPGM	669
BCAS2	10286	AVIL	10677	BPHL	670
BCAS3	54828	AVL9	23080	BPI	671
BCAS4	55653	AVP	551	BPNT1	10380
BCAT1	586	AVPI1	60370	BPTF	2186
BCAT2	587	AVPR1A	552	BRAF	673
BCCIP	56647	AVPR1B	553	BRAP	8315
BCDIN3D	144233	AVPR2	554	BRCA1	672
BCHE	590	AWAT1	158833	BRCA2	675
BCKDHA	593	AWAT2	158835	BRCC3	79184
BCKDHB	594	AXIN1	8312	BRD1	23774
BCKDK	10295	AXIN2	8313	BRD2	6046
BCL10	8915	AXL	558	BRD3	8019
BCL11A	53335	AZGP1	563	BRD4	23476
BCL11B	64919	AZI1		BRD7	29117
BCL2	596	AZI2	64343	BRD8	10902
BCL2A1	597	AZIN1	51582	BRD9	65980
BCL2L1	598	AZU1	566	BRDT	676
BCL2L10	10017	B2M	567	BRE	9577
BCL2L11	10018	B3GALNT1	8706	BRF1	2972
BCL2L12	83596	B3GALNT2	148789	BRF2	55290
BCL2L13	23786	B3GALT1	8708	BRIP1	83990
BCL2L14	79370	B3GALT2	8707	BRIX1	55299
BCL2L15	440603	B3GALT4	8705	BRMS1	25855
BCL2L2	599	B3GALT5	10317	BRMS1L	84312
BCL3	602	B3GALT6	126792	BRPF1	7862
BCL6	604	B3GALTL		BRPF3	27154
BCL6B	255877	B3GAT1	27087	BRS3	680
BCL7A	605	B3GAT2	135152	BRSK1	84446
BCL7B	9275	B3GAT3	26229	BRSK2	9024
BCL7C	9274	B3GNT1		BRWD1	54014
BCL9	607	B3GNT2	10678	BRWD3	254065
BCL9L	283149	B3GNT3	10331	BSDC1	55108
BCLAF1	9774	B3GNT4	79369	BSG	682
BCO1	53630	B3GNT5	84002	BSN	8927
BCO2	83875	B3GNT6	192134	BSND	7809
BCOR	54880	B3GNT7	93010	BST1	683
BCORL1	63035	B3GNT8	374907	BST2	684
BCR	613	B3GNT9	84752	BTAF1	9044
BCS1L	617	B3GNTL1	146712	BTBD1	53339
BDH1	622	B4GALNT1	2583	BTBD10	84280
BDH2	56898	B4GALNT2	124872	BTBD11	121551
BDKRB1	623	B4GALNT3	283358	BTBD16	118663
BDKRB2	624	B4GALNT4	338707	BTBD3	22903
BDNF	627	B4GALT1	2683	BTBD6	90135
BDP1	55814	B4GALT2	8704	BTBD7	55727
BEAN1	146227	B4GALT3	8703	BTBD8	284697
BECN1	8678	B4GALT4	8702	BTBD9	114781
BEGAIN	57596	B4GALT5	9334	BTC	685
BEND5	79656	B4GALT6	9331	BTD	686
BEND6	221336	B4GALT7	11285	BTF3	689
BEND7	222389	B9D1	27077	BTG1	694
BEST1	7439	B9D2	80776	BTG2	7832
BEST2	54831	BAALC	79870	BTG3	10950
BEST3	144453	BAAT	570	BTG4	54766
BEST4	266675	BACE1	23621	BTLA	151888
BET1	10282	BACE2	25825	BTN1A1	696
BET1L	51272	BACH1	571	BTN2A1	11120
BEX1	55859	BACH2	60468	BTN2A2	10385
BEX4	56271	BAD	572	BTN3A1	11119
BEX5	340542	BAG1	573	BTN3A2	11118
BFAR	51283	BAG2	9532	BTN3A3	10384
BFSP1	631	BAG3	9531	BTNL2	56244
BFSP2	8419	BAG4	9530	BTNL3	10917
BGN	633	BAG5	9529	BTNL8	79908
BHLHB9	80823	BAGE	574	BTNL9	153579
BHLHE22	27319	BAGE2	85319	BTRC	8945
BHLHE23	128408	BAHCC1	57597	BUB1	699
BHLHE40	8553	BAHD1	22893	BUB3	9184
BHLHE41	79365	BAI1		BUD31	8896
BHMT	635	BAI2		BVES	11149
BHMT2	23743	BAI3		BYSL	705
BICC1	80114	BAIAP2	10458	BZRAP1	9256
BICD1	636	BAIAP2L1	55971	BZW1	9689
BICD2	23299	BAIAP2L2	80115	BZW2	28969
BID	637	BAIAP3	8938	C10orf10	11067
BIK	638	BAK1	578	C10orf11	83938
BIN1	274	BAMBI	25805	C10orf12	26148
BIN2	51411	BANF1	8815	C10orf2	56652
BIN3	55909	BANF2	140836	C10orf35	219738
BIRC2	329	BANK1	55024	C10orf54	64115
BIRC3	330	BANP	54971	C10orf62	414157
BIRC5	332	BAP1	8314	C10orf67	256815
BIRC6	57448	BARD1	580	C10orf76	79591
BLCAP	10904	BARHL1	56751	C10orf82	143379
BLID	414899	BARHL2	343472	C10orf88	80007
BLK	640	BARX1	56033	C10orf90	118611
BLM	641	BARX2	8538	C10orf95	79946
BLMH	642	BASE		C11orf1	64776
BLNK	29760	BASP1	10409	C11orf16	56673
BLOC1S1	2647	BAT1		C11orf24	53838
BLOC1S2	282991	BAT2		C11orf30	56946
BLOC1S4	55330	BAT2L1		C11orf31	280636
BLOC1S5	63915	BAT2L2		C11orf40	143501
BLOC1S6	26258	BAT3		C11orf42	160298
BLVRA	644	BAT4		C11orf45	219833
BLVRB	645	BAT5		C11orf49	79096
BLZF1	8548	BATF	10538	C11orf52	91894
BMF	90427	BATF2	116071	C11orf54	28970
BMI1	648	BATF3	55509	C11orf57	55216
BMP1	649	BAX	581	C11orf58	10944
BMP10	27302	BAZ1A	11177	C11orf63	79864
BMP15	9210	BAZ1B	9031	C11orf65	160140
BMP2	650	BAZ2A	11176	C11orf68	83638
BMP2K	55589	BAZ2B	29994	C11orf71	54494
BMP3	651	BBC3	27113	C11orf73	51501
BMP4	652	BBOX1	8424	C11orf74	119710
BMP5	653	BBS1	582	C11orf80	79703
BMP6	654	BBS10	79738	C11orf84	144097
BMP7	655	BBS12	166379	C11orf87	399947
BMP8A	353500	BBS2	583	C11orf88	399949
BMP8B	656	BBS4	585	C11orf95	65998
BMPER	168667	BBS5	129880	C12orf10	60314
BMPR1A	657	BBS7	55212	C12orf29	91298
BMPR1B	658	BBS9	27241	C12orf4	57102
BMPR2	659	BBX	56987	C12orf40	283461
BMS1	9790	BCAM	4059	C12orf42	374470
BMX	660	BCAN	63827	C12orf43	64897
BNC1	646	BCAP29	55973	C12orf45	121053
BNC2	54796	BCAP31	10134	C12orf49	79794
BNIP1	662	BCAR1	9564	C12orf50	160419
BNIP2	663	BCAR3	8412	C12orf54	121273
BNIP3	664	BCAR4	400500	C12orf57	113246
BNIP3L	665	BCAS1	8537	C12orf60	144608
BOC	91653	BCAS2	10286	C12orf66	144577
BOD1L1	259282	BCAS3	54828	C14orf1	11161
BOK	666	BCAS4	55653	C14orf105	55195
BOLA1	51027	BCAT1	586	C14orf119	55017
BOLA2B	654483	BCAT2	587	C14orf142	84520
BOLA3	388962	BCCIP	56647	C14orf159	80017
BOLL	66037	BCDIN3D	144233	C14orf166	51637
BOP1	23246	BCHE	590	C14orf169	79697
BORA	79866	BCKDHA	593	C14orf2	9556
BORCS5	118426	BCKDHB	594	C14orf28	122525
BORCS6	54785	BCKDK	10295	C14orf37	145407
BPESC1	60467	BCL10	8915	C14orf39	317761
BPGM	669	BCL11A	53335	C14orf79	122616
BPHL	670	BCL11B	64919	C14orf93	60686
BPI	671	BCL2	596	C15orf26	161502
BPIFA1	51297	BCL2A1	597	C15orf27	123591
BPIFA3	128861	BCL2L1	598	C15orf39	56905
BPIFB1	92747	BCL2L10	10017	C15orf43	145645
BPIFB2	80341	BCL2L11	10018	C15orf57	90416
BPIFB4	149954	BCL2L12	83596	C15orf59	388135
BPIFB6	128859	BCL2L13	23786	C16orf13	84326
BPNT1	10380	BCL2L14	79370	C16orf45	89927
BPTF	2186	BCL2L15	440603	C16orf46	123775
BPY2B	442867	BCL2L2	599	C16orf54	283897
BRAF	673	BCL3	602	C16orf58	64755
BRAP	8315	BCL6	604	C16orf62	57020
BRAT1	221927	BCL6B	255877	C16orf70	80262
BRCA1	672	BCL7A	605	C16orf71	146562
BRCA2	675	BCL7B	9275	C16orf72	29035
BRCC3	79184	BCL7C	9274	C16orf74	404550
BRD1	23774	BCL8		C16orf78	123970
BRD2	6046	BCL9	607	C16orf86	388284
BRD3	8019	BCL9L	283149	C16orf87	388272
BRD4	23476	BCLAF1	9774	C16orf89	146556
BRD7	29117	BCMO1		C16orf93	90835
BRD8	10902	BCO2	83875	C17orf47	284083
BRD9	65980	BCOR	54880	C17orf50	146853
BRDT	676	BCORL1	63035	C17orf53	78995
BRE	9577	BCORL2		C17orf58	284018
BRF1	2972	BCR	613	C17orf62	79415
BRF2	55290	BCS1L	617	C17orf64	124773
BRICD5	283870	BCYRN1	618	C17orf67	339210
BRINP1	1620	BDH1	622	C17orf74	201243
BRINP2	57795	BDH2	56898	C17orf75	64149
BRINP3	339479	BDKRB1	623	C17orf78	284099
BRIP1	83990	BDKRB2	624	C17orf80	55028
BRIX1	55299	BDNF	627	C17orf85	55421
BRK1	55845	BDNFOS		C17orf97	400566
BRMS1	25855	BDP1	55814	C17orf98	388381
BRMS1L	84312	BEAN		C18orf21	83608
BROX	148362	BECN1	8678	C18orf25	147339
BRPF1	7862	BEGAIN	57596	C18orf54	162681
BRPF3	27154	BEND2	139105	C18orf8	29919
BRS3	680	BEND3	57673	C19orf12	83636
BRSK1	84446	BEND4	389206	C19orf18	147685
BRSK2	9024	BEND5	79656	C19orf24	55009
BRWD1	54014	BEND6	221336	C19orf25	148223
BRWD3	254065	BEND7	222389	C19orf43	79002
BSDC1	55108	BEST1	7439	C19orf44	84167
BSG	682	BEST2	54831	C19orf47	126526
BSN	8927	BEST3	144453	C19orf52	90580
BSND	7809	BEST4	266675	C19orf53	28974
BST1	683	BET1	10282	C19orf54	284325
BST2	684	BET1L	51272	C19orf57	79173
BTAF1	9044	BET3L		C19orf60	55049
BTBD1	53339	BEX1	55859	C19orf66	55337
BTBD10	84280	BEX2	84707	C19orf70	125988
BTBD11	121551	BEX4	56271	C19orf73	55150
BTBD16	118663	BEX5	340542	C1GALT1	56913
BTBD3	22903	BEYLA		C1GALT1C1	29071
BTBD6	90135	BFAR	51283	C1QA	712
BTBD7	55727	BFSP1	631	C1QB	713
BTBD8	284697	BFSP2	8419	C1QBP	708
BTBD9	114781	BGLAP	632	C1QL1	10882
BTC	685	BGN	633	C1QTNF1	114897
BTD	686	BHLHA15	168620	C1QTNF2	114898
BTF3	689	BHLHB9	80823	C1QTNF3	114899
BTG1	694	BHLHE22	27319	C1QTNF4	114900
BTG2	7832	BHLHE23	128408	C1QTNF6	114904
BTG3	10950	BHLHE40	8553	C1QTNF9	338872
BTG4	54766	BHLHE41	79365	C1R	715
BTLA	151888	BHMT	635	C1RL	51279
BTN1A1	696	BHMT2	23743	C1S	716
BTN2A1	11120	BICC1	80114	C1orf100	200159
BTN2A2	10385	BICD1	636	C1orf105	92346
BTN2A3P	54718	BICD2	23299	C1orf106	55765
BTN3A1	11119	BID	637	C1orf109	54955
BTN3A2	11118	BIK	638	C1orf110	339512
BTN3A3	10384	BIN1	274	C1orf111	284680
BTNL2	56244	BIN2	51411	C1orf112	55732
BTNL3	10917	BIN3	55909	C1orf115	79762
BTNL8	79908	BIRC2	329	C1orf116	79098
BTNL9	153579	BIRC3	330	C1orf123	54987
BTRC	8945	BIRC5	332	C1orf131	128061
BUB1	699	BIRC6	57448	C1orf158	93190
BUB3	9184	BIRC7	79444	C1orf159	54991
BUD31	8896	BIRC8	112401	C1orf162	128346
BVES	11149	BIVM	54841	C1orf168	199920
BYSL	705	BLCAP	10904	C1orf186	440712
BZRAP1	9256	BLID	414899	C1orf21	81563
BZW1	9689	BLK	640	C1orf216	127703
BZW2	28969	BLM	641	C1orf27	54953
C10orf10	11067	BLMH	642	C1orf35	79169
C10orf11	83938	BLNK	29760	C1orf43	25912
C10orf12	26148	BLOC1S1	2647	C1orf50	79078
C10orf2	56652	BLOC1S2	282991	C1orf52	148423
C10orf35	219738	BLOC1S3	388552	C1orf53	388722
C10orf54	64115	BLVRA	644	C1orf54	79630
C10orf62	414157	BLVRB	645	C1orf56	54964
C10orf67	256815	BLZF1	8548	C1orf61	10485
C10orf76	79591	BMF	90427	C1orf64	149563
C10orf82	143379	BMI1	648	C1orf87	127795
C10orf88	80007	BMP1	649	C1orf95	375057
C10orf90	118611	BMP10	27302	C20orf144	128864
C10orf95	79946	BMP15	9210	C20orf194	25943
C11orf1	64776	BMP2	650	C20orf195	79025
C11orf16	56673	BMP2K	55589	C20orf196	149840
C11orf24	53838	BMP3	651	C20orf203	284805
C11orf30	56946	BMP4	652	C20orf24	55969
C11orf31	280636	BMP5	653	C20orf27	54976
C11orf40	143501	BMP6	654	C20orf85	128602
C11orf42	160298	BMP7	655	C20orf96	140680
C11orf45	219833	BMP8A	353500	C21orf2	755
C11orf49	79096	BMP8B	656	C21orf33	8209
C11orf52	91894	BMPER	168667	C21orf58	54058
C11orf54	28970	BMPR1A	657	C21orf59	56683
C11orf57	55216	BMPR1B	658	C21orf62	56245
C11orf58	10944	BMPR2	659	C21orf91	54149
C11orf63	79864	BMS1	9790	C22orf15	150248
C11orf65	160140	BMS1P4	729096	C22orf23	84645
C11orf68	83638	BMS1P5	399761	C22orf29	79680
C11orf71	54494	BMX	660	C22orf31	25770
C11orf73	51501	BNC1	646	C22orf46	79640
C11orf74	119710	BNC2	54796	C2CD2	25966
C11orf80	79703	BNIP1	662	C2CD2L	9854
C11orf84	144097	BNIP2	663	C2CD3	26005
C11orf87	399947	BNIP3	664	C2CD4A	145741
C11orf88	399949	BNIP3L	665	C2CD4B	388125
C11orf95	65998	BNIPL	149428	C2orf15	150590
C12orf10	60314	BOC	91653	C2orf40	84417
C12orf29	91298	BOD1	91272	C2orf42	54980
C12orf4	57102	BOD1L		C2orf44	80304
C12orf40	283461	BOK	666	C2orf47	79568
C12orf42	374470	BOLA1	51027	C2orf49	79074
C12orf43	64897	BOLA2	552900	C2orf50	130813
C12orf45	121053	BOLA3	388962	C2orf54	79919
C12orf49	79794	BOLL	66037	C2orf57	165100
C12orf50	160419	BOP1	23246	C2orf68	388969
C12orf54	121273	BPESC1	60467	C2orf69	205327
C12orf57	113246	BPGM	669	C2orf73	129852
C12orf60	144608	BPHL	670	C2orf76	130355
C12orf66	144577	BPI	671	C2orf82	389084
C14orf1	11161	BPIL1		C2orf83	56918
C14orf105	55195	BPIL2		C2orf88	84281
C14orf119	55017	BPIL3		C3	718
C14orf142	84520	BPNT1	10380	C3AR1	719
C14orf159	80017	BPTF	2186	C3orf14	57415
C14orf166	51637	BPY2	9083	C3orf17	25871
C14orf169	79697	BRAF	673	C3orf18	51161
C14orf2	9556	BRAP	8315	C3orf22	152065
C14orf28	122525	BRCA1	672	C3orf30	152405
C14orf37	145407	BRCA2	675	C3orf33	285315
C14orf39	317761	BRCC3	79184	C3orf36	80111
C14orf79	122616	BRD1	23774	C3orf38	285237
C14orf93	60686	BRD2	6046	C3orf52	79669
C15orf26	161502	BRD3	8019	C3orf62	375341
C15orf27	123591	BRD4	23476	C3orf70	285382
C15orf39	56905	BRD7	29117	C4BPA	722
C15orf43	145645	BRD7P3	23629	C4BPB	725
C15orf57	90416	BRD8	10902	C4orf17	84103
C15orf59	388135	BRD9	65980	C4orf19	55286
C16orf13	84326	BRDT	676	C4orf22	255119
C16orf45	89927	BRE	9577	C4orf26	152816
C16orf46	123775	BREA2	286076	C4orf27	54969
C16orf54	283897	BRF1	2972	C4orf29	80167
C16orf58	64755	BRF2	55290	C4orf3	401152
C16orf62	57020	BRI3	25798	C4orf32	132720
C16orf70	80262	BRI3BP	140707	C4orf33	132321
C16orf71	146562	BRIP1	83990	C4orf36	132989
C16orf72	29035	BRIX1	55299	C4orf45	152940
C16orf74	404550	BRMS1	25855	C4orf46	201725
C16orf78	123970	BRMS1L	84312	C5	727
C16orf86	388284	BRP44		C5AR1	728
C16orf87	388272	BRP44L		C5orf15	56951
C16orf89	146556	BRPF1	7862	C5orf22	55322
C16orf93	90835	BRPF3	27154	C5orf28	64417
C17orf47	284083	BRS3	680	C5orf30	90355
C17orf50	146853	BRSK1	84446	C5orf34	375444
C17orf53	78995	BRSK2	9024	C5orf42	65250
C17orf58	284018	BRWD1	54014	C5orf45	51149
C17orf62	79415	BRWD3	254065	C5orf46	389336
C17orf64	124773	BSCL2	26580	C5orf51	285636
C17orf67	339210	BSDC1	55108	C6	729
C17orf74	201243	BSG	682	C6orf1	221491
C17orf75	64149	BSN	8927	C6orf10	10665
C17orf78	284099	BSND	7809	C6orf106	64771
C17orf80	55028	BSPH1	100131137	C6orf118	168090
C17orf85	55421	BSPRY	54836	C6orf120	387263
C17orf97	400566	BST1	683	C6orf15	29113
C17orf98	388381	BST2	684	C6orf201	404220
C18orf21	83608	BSX	390259	C6orf25	80739
C18orf25	147339	BTAF1	9044	C6orf47	57827
C18orf54	162681	BTBD1	53339	C6orf48	50854
C18orf8	29919	BTBD10	84280	C6orf58	352999
C19orf12	83636	BTBD11	121551	C6orf62	81688
C19orf18	147685	BTBD12		C6orf89	221477
C19orf24	55009	BTBD16	118663	C7	730
C19orf25	148223	BTBD17	388419	C7orf26	79034
C19orf43	79002	BTBD18	643376	C7orf31	136895
C19orf44	84167	BTBD19	149478	C7orf33	202865
C19orf47	126526	BTBD2	55643	C7orf34	135927
C19orf52	90580	BTBD3	22903	C7orf43	55262
C19orf53	28974	BTBD6	90135	C7orf49	78996
C19orf54	284325	BTBD7	55727	C7orf60	154743
C19orf57	79173	BTBD8	284697	C7orf61	402573
C19orf60	55049	BTBD9	114781	C7orf69	80099
C19orf66	55337	BTC	685	C8A	731
C19orf70	125988	BTD	686	C8B	732
C19orf73	55150	BTF3	689	C8G	733
C19orf80	55908	BTF3L1		C8orf22	492307
C1GALT1	56913	BTF3L4	91408	C8orf33	65265
C1GALT1C1	29071	BTG1	694	C8orf4	56892
C1orf100	200159	BTG2	7832	C8orf44	56260
C1orf105	92346	BTG3	10950	C8orf46	254778
C1orf106	55765	BTG4	54766	C8orf58	541565
C1orf109	54955	BTK	695	C8orf59	401466
C1orf110	339512	BTLA	151888	C9	735
C1orf111	284680	BTN1A1	696	C9orf114	51490
C1orf112	55732	BTN2A1	11120	C9orf116	138162
C1orf115	79762	BTN2A2	10385	C9orf131	138724
C1orf116	79098	BTN2A3		C9orf135	138255
C1orf123	54987	BTN3A1	11119	C9orf142	286257
C1orf131	128061	BTN3A2	11118	C9orf156	51531
C1orf158	93190	BTN3A3	10384	C9orf16	79095
C1orf159	54991	BTNL2	56244	C9orf24	84688
C1orf162	128346	BTNL3	10917	C9orf3	84909
C1orf168	199920	BTNL8	79908	C9orf40	55071
C1orf186	440712	BTNL9	153579	C9orf43	257169
C1orf21	81563	BTRC	8945	C9orf50	375759
C1orf216	127703	BUB1	699	C9orf64	84267
C1orf27	54953	BUB1B	701	C9orf66	157983
C1orf35	79169	BUB3	9184	C9orf72	203228
C1orf43	25912	BUD13	84811	C9orf78	51759
C1orf50	79078	BUD31	8896	C9orf84	158401
C1orf52	148423	BVES	11149	C9orf85	138241
C1orf53	388722	BYSL	705	C9orf89	84270
C1orf54	79630	BZRAP1	9256	C9orf9	11092
C1orf56	54964	BZW1	9689	C9orf91	203197
C1orf61	10485	BZW2	28969	CA1	759
C1orf64	149563	C10orf10	11067	CA10	56934
C1orf87	127795	C10orf105	414152	CA11	770
C1orf95	375057	C10orf107	219621	CA12	771
C1QA	712	C10orf108		CA13	377677
C1QB	713	C10orf11	83938	CA14	23632
C1QBP	708	C10orf110		CA2	760
C1QL1	10882	C10orf111	221060	CA3	761
C1QTNF1	114897	C10orf113	387638	CA4	762
C1QTNF2	114898	C10orf114		CA5A	763
C1QTNF3	114899	C10orf116		CA5B	11238
C1QTNF4	114900	C10orf118		CA6	765
C1QTNF6	114904	C10orf119		CA7	766
C1QTNF9	338872	C10orf12	26148	CA8	767
C1R	715	C10orf120	399814	CA9	768
C1RL	51279	C10orf122		CAB39	51719
C1S	716	C10orf125		CAB39L	81617
C20orf144	128864	C10orf128	170371	CABIN1	23523
C20orf194	25943	C10orf129		CABLES2	81928
C20orf195	79025	C10orf131	100127889	CABP1	9478
C20orf196	149840	C10orf137		CABP2	51475
C20orf203	284805	C10orf140		CABP4	57010
C20orf24	55969	C10orf18		CABP5	56344
C20orf27	54976	C10orf2	56652	CABP7	164633
C20orf85	128602	C10orf25	220979	CABYR	26256
C20orf96	140680	C10orf26		CACHD1	57685
C21orf2	755	C10orf27		CACNA1A	773
C21orf33	8209	C10orf28		CACNA1B	774
C21orf58	54058	C10orf32		CACNA1C	775
C21orf59	56683	C10orf35	219738	CACNA1D	776
C21orf62	56245	C10orf4		CACNA1E	777
C21orf91	54149	C10orf40		CACNA1F	778
C22orf15	150248	C10orf41		CACNA1G	8913
C22orf23	84645	C10orf46		CACNA1H	8912
C22orf29	79680	C10orf47		CACNA1I	8911
C22orf31	25770	C10orf50		CACNA1S	779
C22orf46	79640	C10orf53	282966	CACNA2D1	781
C2CD2	25966	C10orf54	64115	CACNA2D2	9254
C2CD2L	9854	C10orf55	414236	CACNA2D3	55799
C2CD3	26005	C10orf57		CACNA2D4	93589
C2CD4A	145741	C10orf58		CACNB1	782
C2CD4B	388125	C10orf62	414157	CACNB2	783
C2CD5	9847	C10orf67	256815	CACNB3	784
C2orf15	150590	C10orf68		CACNB4	785
C2orf40	84417	C10orf71	118461	CACNG1	786
C2orf42	54980	C10orf72		CACNG2	10369
C2orf44	80304	C10orf75		CACNG3	10368
C2orf47	79568	C10orf76	79591	CACNG4	27092
C2orf49	79074	C10orf78		CACNG5	27091
C2orf50	130813	C10orf79		CACNG6	59285
C2orf54	79919	C10orf81		CACNG7	59284
C2orf57	165100	C10orf82	143379	CACYBP	27101
C2orf68	388969	C10orf84		CAD	790
C2orf69	205327	C10orf88	80007	CADM1	23705
C2orf73	129852	C10orf90	118611	CADM3	57863
C2orf76	130355	C10orf91	170393	CADM4	199731
C2orf82	389084	C10orf93		CADPS	8618
C2orf83	56918	C10orf95	79946	CADPS2	93664
C2orf88	84281	C10orf96		CALB1	793
C3	718	C10orf99	387695	CALB2	794
C3AR1	719	C11orf1	64776	CALCA	796
C3orf14	57415	C11orf10		CALCB	797
C3orf17	25871	C11orf16	56673	CALCOCO1	57658
C3orf18	51161	C11orf17		CALCOCO2	10241
C3orf22	152065	C11orf2		CALCR	799
C3orf30	152405	C11orf20		CALCRL	10203
C3orf33	285315	C11orf21	29125	CALD1	800
C3orf36	80111	C11orf24	53838	CALHM1	255022
C3orf38	285237	C11orf30	56946	CALHM2	51063
C3orf52	79669	C11orf31	280636	CALM1	801
C3orf62	375341	C11orf34		CALM2	805
C3orf70	285382	C11orf35		CALML3	810
C4BPA	722	C11orf36		CALML4	91860
C4BPB	725	C11orf40	143501	CALML5	51806
C4orf17	84103	C11orf41		CALML6	163688
C4orf19	55286	C11orf42	160298	CALN1	83698
C4orf22	255119	C11orf45	219833	CALR	811
C4orf26	152816	C11orf46		CALR3	125972
C4orf27	54969	C11orf48		CALU	813
C4orf29	80167	C11orf49	79096	CALY	50632
C4orf3	401152	C11orf51		CAMK1	8536
C4orf32	132720	C11orf52	91894	CAMK1D	57118
C4orf33	132321	C11orf53	341032	CAMK1G	57172
C4orf36	132989	C11orf54	28970	CAMK2A	815
C4orf45	152940	C11orf57	55216	CAMK2B	816
C4orf46	201725	C11orf58	10944	CAMK2D	817
C5	727	C11orf59		CAMK2G	818
C5AR1	728	C11orf61		CAMK2N1	55450
C5AR2	27202	C11orf63	79864	CAMK2N2	94032
C5orf15	56951	C11orf64		CAMK4	814
C5orf22	55322	C11orf65	160140	CAMKK1	84254
C5orf28	64417	C11orf66		CAMKK2	10645
C5orf30	90355	C11orf67		CAMKV	79012
C5orf34	375444	C11orf68	83638	CAMLG	819
C5orf42	65250	C11orf70	85016	CAMP	820
C5orf45	51149	C11orf71	54494	CAMSAP1	157922
C5orf46	389336	C11orf73	51501	CAMTA1	23261
C5orf51	285636	C11orf74	119710	CAND1	55832
C5orf64	285668	C11orf75		CAND2	23066
C6	729	C11orf80	79703	CANT1	124583
C6orf1	221491	C11orf82		CANX	821
C6orf10	10665	C11orf83		CAP1	10487
C6orf106	64771	C11orf84	144097	CAP2	10486
C6orf118	168090	C11orf85	283129	CAPG	822
C6orf120	387263	C11orf86	254439	CAPN1	823
C6orf15	29113	C11orf87	399947	CAPN10	11132
C6orf201	404220	C11orf88	399949	CAPN11	11131
C6orf25	80739	C11orf9		CAPN12	147968
C6orf47	57827	C11orf90		CAPN13	92291
C6orf48	50854	C11orf92		CAPN2	824
C6orf58	352999	C11orf93		CAPN3	825
C6orf62	81688	C11orf94	143678	CAPN5	726
C6orf89	221477	C11orf95	65998	CAPN7	23473
C7	730	C12orf10	60314	CAPN9	10753
C7orf26	79034	C12orf11		CAPNS1	826
C7orf31	136895	C12orf12		CAPNS2	84290
C7orf33	202865	C12orf23		CAPRIN1	4076
C7orf34	135927	C12orf24		CAPRIN2	65981
C7orf43	55262	C12orf26		CAPS	828
C7orf49	78996	C12orf27		CAPS2	84698
C7orf60	154743	C12orf29	91298	CAPSL	133690
C7orf61	402573	C12orf32		CAPZA1	829
C7orf62	219557	C12orf34		CAPZA2	830
C7orf69	80099	C12orf35		CAPZA3	93661
C8A	731	C12orf36		CAPZB	832
C8B	732	C12orf39		CARD10	29775
C8G	733	C12orf4	57102	CARD11	84433
C8orf22	492307	C12orf40	283461	CARD14	79092
C8orf33	65265	C12orf41		CARD18	59082
C8orf4	56892	C12orf42	374470	CARD6	84674
C8orf44	56260	C12orf43	64897	CARD8	22900
C8orf46	254778	C12orf44		CARD9	64170
C8orf58	541565	C12orf45	121053	CARHSP1	23589
C8orf59	401466	C12orf47		CARKD	55739
C9	735	C12orf48		CARM1	10498
C9orf114	51490	C12orf49	79794	CARS	833
C9orf116	138162	C12orf5		CARS2	79587
C9orf131	138724	C12orf50	160419	CARTPT	9607
C9orf135	138255	C12orf51		CASC1	55259
C9orf142	286257	C12orf52		CASC3	22794
C9orf156	51531	C12orf53		CASC4	113201
C9orf16	79095	C12orf54	121273	CASC5	57082
C9orf24	84688	C12orf56	115749	CASD1	64921
C9orf3	84909	C12orf57	113246	CASK	8573
C9orf40	55071	C12orf59		CASKIN1	57524
C9orf43	257169	C12orf60	144608	CASKIN2	57513
C9orf50	375759	C12orf61		CASP1	834
C9orf64	84267	C12orf62		CASP10	843
C9orf66	157983	C12orf63		CASP14	23581
C9orf72	203228	C12orf65	91574	CASP2	835
C9orf78	51759	C12orf66	144577	CASP3	836
C9orf84	158401	C12orf68		CASP4	837
C9orf85	138241	C12orf69		CASP5	838
C9orf89	84270	C12orf70		CASP6	839
C9orf9	11092	C12orf71	728858	CASP7	840
C9orf91	203197	C12orf72		CASP8	841
CA1	759	C12orf73	728568	CASP8AP2	9994
CA10	56934	C12orf74	338809	CASP9	842
CA11	770	C12orf75	387882	CASQ1	844
CA12	771	C12orf76	400073	CASQ2	845
CA13	377677	C12orf77	196415	CASR	846
CA14	23632	C13orf1		CASS4	57091
CA2	760	C13orf15		CAST	831
CA3	761	C13orf16		CASZ1	54897
CA4	762	C13orf18		CAT	847
CA5A	763	C13orf23		CATSPER1	117144
CA5B	11238	C13orf26		CATSPER2	117155
CA6	765	C13orf27		CATSPER3	347732
CA7	766	C13orf28		CATSPERB	79820
CA8	767	C13orf29		CATSPERG	57828
CA9	768	C13orf30		CAV1	857
CAAP1	79886	C13orf31		CAV2	858
CAB39	51719	C13orf33		CAV3	859
CAB39L	81617	C13orf34		CBFA2T2	9139
CABIN1	23523	C13orf35		CBFA2T3	863
CABLES2	81928	C13orf36		CBFB	865
CABP1	9478	C13orf37		CBL	867
CABP2	51475	C13orf38		CBLB	868
CABP4	57010	C13orf39		CBLC	23624
CABP5	56344	C14orf1	11161	CBLL1	79872
CABP7	164633	C14orf101		CBLN1	869
CABS1	85438	C14orf102		CBLN2	147381
CABYR	26256	C14orf104		CBLN3	643866
CACFD1	11094	C14orf105	55195	CBLN4	140689
CACHD1	57685	C14orf106		CBR1	873
CACNA1A	773	C14orf109		CBR3	874
CACNA1B	774	C14orf115		CBR4	84869
CACNA1C	775	C14orf118		CBS	875
CACNA1D	776	C14orf119	55017	CBWD2	150472
CACNA1E	777	C14orf126		CBX1	10951
CACNA1F	778	C14orf128		CBX2	84733
CACNA1G	8913	C14orf129		CBX3	11335
CACNA1H	8912	C14orf132	56967	CBX4	8535
CACNA1I	8911	C14orf135		CBX5	23468
CACNA1S	779	C14orf138		CBX6	23466
CACNA2D1	781	C14orf139		CBX7	23492
CACNA2D2	9254	C14orf142	84520	CBX8	57332
CACNA2D3	55799	C14orf143		CBY1	25776
CACNA2D4	93589	C14orf145		CC2D1A	54862
CACNB1	782	C14orf147		CC2D1B	200014
CACNB2	783	C14orf148		CC2D2A	57545
CACNB3	784	C14orf149		CC2D2B	387707
CACNB4	785	C14orf153		CCAR1	55749
CACNG1	786	C14orf156		CCBE1	147372
CACNG2	10369	C14orf159	80017	CCBL1	883
CACNG3	10368	C14orf162		CCBL2	56267
CACNG4	27092	C14orf165		CCDC102A	92922
CACNG5	27091	C14orf166	51637	CCDC102B	79839
CACNG6	59285	C14orf166B		CCDC105	126402
CACNG7	59284	C14orf167		CCDC106	29903
CACTIN	58509	C14orf169	79697	CCDC108	255101
CACUL1	143384	C14orf174		CCDC109B	55013
CACYBP	27101	C14orf176		CCDC112	153733
CAD	790	C14orf177	283598	CCDC114	93233
CADM1	23705	C14orf178	283579	CCDC115	84317
CADM3	57863	C14orf179		CCDC116	164592
CADM4	199731	C14orf180	400258	CCDC117	150275
CADPS	8618	C14orf181		CCDC12	151903
CADPS2	93664	C14orf182		CCDC121	79635
CALB1	793	C14orf183		CCDC125	202243
CALB2	794	C14orf184		CCDC126	90693
CALCA	796	C14orf19		CCDC127	133957
CALCB	797	C14orf2	9556	CCDC13	152206
CALCOCO1	57658	C14orf21		CCDC130	81576
CALCOCO2	10241	C14orf23		CCDC134	79879
CALCR	799	C14orf28	122525	CCDC136	64753
CALCRL	10203	C14orf33		CCDC137	339230
CALD1	800	C14orf34		CCDC138	165055
CALHM1	255022	C14orf37	145407	CCDC14	64770
CALHM2	51063	C14orf39	317761	CCDC140	151278
CALM1	801	C14orf4		CCDC142	84865
CALM2	805	C14orf43		CCDC146	57639
CALML3	810	C14orf45		CCDC15	80071
CALML4	91860	C14orf48		CCDC150	284992
CALML5	51806	C14orf49		CCDC151	115948
CALML6	163688	C14orf50		CCDC155	147872
CALN1	83698	C14orf53		CCDC158	339965
CALR	811	C14orf64		CCDC22	28952
CALR3	125972	C14orf68		CCDC24	149473
CALU	813	C14orf70		CCDC25	55246
CALY	50632	C14orf72		CCDC27	148870
CAMK1	8536	C14orf73		CCDC28A	25901
CAMK1D	57118	C14orf79	122616	CCDC28B	79140
CAMK1G	57172	C14orf80	283643	CCDC3	83643
CAMK2A	815	C14orf86		CCDC30	728621
CAMK2B	816	C14orf93	60686	CCDC34	91057
CAMK2D	817	C15orf17		CCDC37	348807
CAMK2G	818	C15orf2		CCDC38	120935
CAMK2N1	55450	C15orf21		CCDC40	55036
CAMK2N2	94032	C15orf23		CCDC43	124808
CAMK4	814	C15orf24		CCDC47	57003
CAMKK1	84254	C15orf26	161502	CCDC50	152137
CAMKK2	10645	C15orf27	123591	CCDC51	79714
CAMKMT	79823	C15orf28		CCDC53	51019
CAMKV	79012	C15orf29		CCDC54	84692
CAMLG	819	C15orf32	145858	CCDC57	284001
CAMP	820	C15orf33		CCDC58	131076
CAMSAP1	157922	C15orf34		CCDC59	29080
CAMSAP2	23271	C15orf37		CCDC6	8030
CAMTA1	23261	C15orf38		CCDC60	160777
CAND1	55832	C15orf39	56905	CCDC62	84660
CAND2	23066	C15orf40	123207	CCDC63	160762
CANT1	124583	C15orf41	84529	CCDC65	85478
CANX	821	C15orf42		CCDC66	285331
CAP1	10487	C15orf43	145645	CCDC67	159989
CAP2	10486	C15orf44		CCDC68	80323
CAPG	822	C15orf48	84419	CCDC69	26112
CAPN1	823	C15orf5		CCDC7	79741
CAPN10	11132	C15orf50		CCDC70	83446
CAPN11	11131	C15orf51		CCDC71	64925
CAPN12	147968	C15orf52	388115	CCDC78	124093
CAPN13	92291	C15orf53	400359	CCDC8	83987
CAPN15	6650	C15orf54	400360	CCDC80	151887
CAPN2	824	C15orf55		CCDC81	60494
CAPN3	825	C15orf56	644809	CCDC82	79780
CAPN5	726	C15orf57	90416	CCDC83	220047
CAPN7	23473	C15orf58		CCDC84	338657
CAPN9	10753	C15orf59	388135	CCDC85B	11007
CAPNS1	826	C15orf60		CCDC85C	317762
CAPNS2	84290	C15orf61	145853	CCDC86	79080
CAPRIN1	4076	C15orf62	643338	CCDC87	55231
CAPRIN2	65981	C15orf63		CCDC88A	55704
CAPS	828	C16orf11		CCDC88B	283234
CAPS2	84698	C16orf13	84326	CCDC89	220388
CAPSL	133690	C16orf3		CCDC9	26093
CAPZA1	829	C16orf42		CCDC90B	60492
CAPZA2	830	C16orf45	89927	CCDC91	55297
CAPZA3	93661	C16orf46	123775	CCDC92	80212
CAPZB	832	C16orf48		CCDC93	54520
CARD10	29775	C16orf5		CCDC94	55702
CARD11	84433	C16orf52	730094	CCDC96	257236
CARD14	79092	C16orf53		CCDC97	90324
CARD18	59082	C16orf54	283897	CCHCR1	54535
CARD6	84674	C16orf55		CCIN	881
CARD8	22900	C16orf57		CCK	885
CARD9	64170	C16orf58	64755	CCKAR	886
CARF	79800	C16orf59	80178	CCKBR	887
CARHSP1	23589	C16orf61		CCL1	6346
CARKD	55739	C16orf62	57020	CCL11	6356
CARM1	10498	C16orf63		CCL13	6357
CARNMT1	138199	C16orf68		CCL16	6360
CARS	833	C16orf7		CCL17	6361
CARS2	79587	C16orf70	80262	CCL18	6362
CARTPT	9607	C16orf71	146562	CCL19	6363
CASC1	55259	C16orf72	29035	CCL2	6347
CASC3	22794	C16orf73		CCL20	6364
CASC4	113201	C16orf74	404550	CCL21	6366
CASC5	57082	C16orf75		CCL22	6367
CASD1	64921	C16orf78	123970	CCL23	6368
CASK	8573	C16orf79		CCL24	6369
CASKIN1	57524	C16orf80		CCL25	6370
CASKIN2	57513	C16orf81		CCL26	10344
CASP1	834	C16orf82	162083	CCL27	10850
CASP10	843	C16orf86	388284	CCL28	56477
CASP14	23581	C16orf87	388272	CCL3	6348
CASP2	835	C16orf88		CCL4	6351
CASP3	836	C16orf89	146556	CCL5	6352
CASP4	837	C16orf90	646174	CCL7	6354
CASP5	838	C16orf91	283951	CCL8	6355
CASP6	839	C16orf92	146378	CCM2	83605
CASP7	840	C16orf93	90835	CCNA1	8900
CASP8	841	C17orf100	388327	CCNA2	890
CASP8AP2	9994	C17orf101		CCNB1	891
CASP9	842	C17orf102	400591	CCNB1IP1	57820
CASQ1	844	C17orf103		CCNB2	9133
CASQ2	845	C17orf104	284071	CCNB3	85417
CASR	846	C17orf105	284067	CCNC	892
CASS4	57091	C17orf106		CCND1	595
CAST	831	C17orf107	100130311	CCND2	894
CASZ1	54897	C17orf108		CCND3	896
CAT	847	C17orf28		CCNDBP1	23582
CATSPER1	117144	C17orf37		CCNE1	898
CATSPER2	117155	C17orf39		CCNE2	9134
CATSPER3	347732	C17orf42		CCNF	899
CATSPERB	79820	C17orf44		CCNG1	900
CATSPERD	257062	C17orf46		CCNG2	901
CATSPERG	57828	C17orf47	284083	CCNH	902
CAV1	857	C17orf48		CCNI	10983
CAV2	858	C17orf49	124944	CCNJ	54619
CAV3	859	C17orf50	146853	CCNJL	79616
CBARP	255057	C17orf51	339263	CCNK	8812
CBFA2T2	9139	C17orf53	78995	CCNL1	57018
CBFA2T3	863	C17orf54		CCNL2	81669
CBFB	865	C17orf55		CCNO	10309
CBL	867	C17orf56		CCNT1	904
CBLB	868	C17orf57		CCNT2	905
CBLC	23624	C17orf58	284018	CCNY	219771
CBLL1	79872	C17orf59		CCPG1	9236
CBLN1	869	C17orf60		CCR1	1230
CBLN2	147381	C17orf61		CCR10	2826
CBLN3	643866	C17orf62	79415	CCR2	729230
[truncated: 18,533 more rows]

## Sheet: Groups
C1-TCGA-1		C1-TCGA-2		C2-TCGA-1		C2-TCGA-2		C2-TCGA-3
Gene name	Gene Entrez ID	Gene name	Gene Entrez ID	Gene name	Gene Entrez ID	Gene name	Gene Entrez ID	Gene name	Gene Entrez ID
ABCE1	6059	ABCF1	23	AASDH	132949	ACOT9	23597	ABTB1	80325
ABHD5	51099	ACD	65057	AKAP10	11216	ADORA2B	136	ACP5	54
ACLY	47	AHSA1	10598	ANKMY2	57037	AGTPBP1	23287	ACTR1B	10120
ADAT1	23536	AIFM1	9131	ANKRA2	57763	ALDOC	230	ADPRHL2	54936
ALDH1B1	219	AIMP2	7965	ANKRD12	23253	ANGPTL4	51129	AGPAT2	10555
BRD7	29117	ALKBH2	121642	ANKS1A	23294	ANKRD11	29123	ALDOA	226
CAD	790	ALKBH6	84964	ANO6	196527	ANXA1	301	ALKBH5	54890
CBFB	865	ANAPC5	51433	APAF1	317	ANXA2	302	AMZ2	51321
CCT2	10576	ARPC5	10092	ARFGEF1	10565	ANXA3	306	ANKZF1	55139
CENPJ	55835	ARPC5L	81873	ARHGAP12	94134	ATP2C1	27032	ARID3A	1820
CHN1	1123	ATAD3A	55210	ARHGAP19	84986	BACE2	25825	ARID5A	10865
CPT1A	1374	ATP13A1	57130	ARID5B	84159	BAIAP2L1	55971	ARL8A	127829
DDX10	1662	ATP5D	513	ARMCX2	9823	BTG1	694	ARPC3	10094
DDX20	11218	ATP5G1	516	ATG12	9140	C1GALT1	56913	ARTN	9048
DDX21	9188	AURKAIP1	54998	ATRN	8455	C7orf60	154743	ATP6V1D	51382
DDX46	9879	AVEN	57099	ATXN3	4287	CA9	768	BCKDHA	593
DHX33	56919	BCL2L12	83596	BBX	56987	CCDC90B	60492	BCKDK	10295
DNAJA2	10294	BCS1L	617	BHLHE40	8553	CCNY	219771	BNIP3	664
DNMT1	1786	BIRC5	332	BNIP3L	665	CD68	968	BRF2	55290
DNTTIP2	30836	BOLA3	388962	BPTF	2186	CEP57	9702	C11orf68	83638
DOCK10	55619	BOP1	23246	BRAF	673	CLDND1	56650	C16orf58	64755
DYNLL2	140735	BRIX1	55299	CACNA1D	776	CRHR1	1394	C17orf58	284018
EIF3J	8669	BRMS1	25855	CALCOCO1	57658	CSRP2	1466	C6orf48	50854
EML4	27436	BYSL	705	CALCOCO2	10241	DARS	1615	C8orf58	541565
ESCO2	157570	C10orf2	56652	CAPN7	23473	DOCK7	85440	CAMLG	819
ETF1	2107	C12orf45	121053	CCNG2	901	DSC2	1824	CCDC115	84317
FAM35A	54537	C1QBP	708	CCNI	10983	EEF1G	1937	CCDC130	81576
FECH	2235	C20orf24	55969	CD2AP	23607	EGFR	1956	CCDC28A	25901
FOXRED2	80020	C20orf27	54976	CDKN1B	1027	EGLN1	54583	CDK18	5129
GCH1	2643	C7orf26	79034	CEACAM5	1048	EIF3E	3646	CDK3	1018
GEMIN5	25929	C9orf78	51759	CHSY1	22856	ENO1	2023	CHRNB1	1140
GNA12	2768	CC2D1A	54862	CITED2	10370	ERRFI1	54206	CHST5	23563
GNPNAT1	64841	CCDC137	339230	CLCN6	1185	FGF11	2256	CIR1	9541
GPATCH2	55105	CCDC86	79080	CLK1	1195	FTH1	2495	CLIC1	1192
GPR63	81491	CCNA2	890	CNOT8	9337	FYN	2534	CLK3	1198
GSG2	83903	CCT3	7203	COL4A3BP	10087	GLG1	2734	CRADD	8738
HARBI1	283254	CCT5	22948	COPB1	1315	GLRX	2745	CTRB2	440387
HCCS	3052	CCT6A	908	CRBN	51185	HECA	51696	DAPK3	1613
HIATL1	84641	CD3EAP	10849	CSNK1A1	1452	IGFBP3	3486	DDB2	1643
HIRA	7290	CDC123	8872	CUL4B	8450	MALL	7851	DHDH	27294
HNRNPR	10236	CDC25B	994	DAAM1	23002	MAST1	22983	DNAJB2	3300
HSP90AA1	3320	CDK5	1020	DCAF5	8816	MET	4233	DNAJC4	3338
HSPH1	10808	CDK5RAP1	51654	DDHD2	23259	MEX3C	51320	DNAL4	10126
IDH3A	3419	CENPA	1058	DENND5A	23258	MT1X	4501	DNASE1	1773
IPO5	3843	CENPB	1059	DET1	55070	MYO7A	4647	DNM2	1785
IPPK	64768	CENPV	201161	DSP	1832	NDRG1	10397	DPCD	25911
ISG20L2	81875	CHCHD3	54927	EFHC1	114327	NDRG4	65009	EFNA1	1942
KPNB1	3837	CHCHD4	131474	ELP3	55140	NTAN1	123803	EFNA3	1944
LARS2	23395	CHKA	1119	ESCO1	114799	OPTN	10133	EFNA4	1945
MAK16	84549	CIRH1A	84916	EXD2	55218	OSBPL3	26031	ENO3	2027
MAMLD1	10046	CLN6	54982	EXOC1	55763	PANX1	24145	FAM117A	81558
MARC1	64757	COMMD7	149951	FAM117B	150864	PERP	64065	FAM127A	8933
MARVELD2	153562	COPS3	8533	FAM168A	23201	PFKP	5214	FAM134A	79137
MCM4	4173	COQ3	51805	FAM172A	83989	PGM1	5236	FAM162A	26355
MCM8	84515	CRELD2	79174	FBXO38	81545	PLOD1	5351	FTL	2512
METTL13	51603	CSK	1445	FBXO8	26269	PLOD2	5352	GABARAP	11337
MRPL30	51263	CTU2	348180	FEM1C	56929	RASAL1	8437	GAPDH	2597
NAA16	79612	DBF4	10926	FLRT3	23767	RIOK3	8780	GLTP	51228
NAA50	80218	DCXR	51181	FNBP1L	54874	RLF	6018	GPI	2821
NEK4	6787	DGUOK	1716	FNIP2	57600	RNF122	79845	GRIN3B	116444
NIPA2	81614	DHRS7B	25979	FOXN3	1112	RNF24	11237	GYS1	2997
NOC3L	64318	DKC1	1736	FOXO3	2309	RRAGD	58528	HDAC3	8841
NOLC1	9221	DNAJB11	51726	FYCO1	79443	S100A10	6281	HMGCL	3155
NOP14	8602	DNAJC9	23234	GAB1	2549	SAP30	8819	HS1BP3	64342
NUP160	23279	DNMT3B	1789	GBE1	2632	SH3GL3	6457	IER5	51278
NUP188	23511	DPH2	1802	GIT2	9815	SLC29A4	222962	ILVBL	10994
NUP205	23165	DRG1	4733	GMCL1	64395	SLC2A1	6513	ING2	3622
NUP98	4928	DUS1L	64118	GOLPH3L	55204	SLC2A14	144195	INHA	3623
OGFOD1	55239	DUSP2	1844	GPBP1L1	60313	SLC45A3	85414	IRF7	3665
OXCT1	5019	E2F1	1869	GPR160	26996	SLC6A8	6535	IRF9	10379
PARP1	142	EBNA1BP2	10969	HERC3	8916	SMAP1	60682	JAG2	3714
PDIK1L	149420	EIF2B1	1967	HMBOX1	79618	SMYD2	56950	JUP	3728
PLXNA1	5361	EIF2B4	8890	HOOK1	51361	SNAPC1	6617	KCTD11	147040
POLD3	10714	EIF5B	9669	IL17RD	54756	STEAP3	55240	KIAA0895L	653319
POLDIP3	84271	EXOSC2	23404	IQGAP1	8826	TCP11L1	55346	KIFC2	90990
POLE3	54107	EXOSC7	23016	IRF6	3664	TES	26136	LCAT	3931
PSMD1	5707	FANCA	2175	JAG1	182	TET1	80312	LETMD1	25875
PSMD11	5717	FANCE	2178	JMJD1C	221037	TMEM123	114908	LGALS1	3956
PSME3	10197	FARSA	2193	JMY	133746	TMEM43	79188	LONP1	9361
QTRTD1	79691	FBXL6	26233	KAT2B	8850	TMEM65	157378	LSR	51599
R3HDM1	23518	FH	2271	KCTD12	115207	TRIM29	23650	MAPK7	5598
RANBP17	64901	FLAD1	80308	KCTD9	54793	TSPAN6	7105	MBD6	114785
RRP15	51018	FOXM1	2305	KDM3B	51780	TULP3	7289	MED15	51586
RRP1B	23076	FPGS	2356	KDM4B	23030	UGP2	7360	MIF	4282
SDAD1	55153	FXN	2395	KDM5B	10765	UPF2	26019	MNT	4335
SERBP1	26135	GADD45GIP1	90480	KHNYN	23351	VEGFA	7422	MPI	4351
SLC20A1	6574	GALR2	8811	KIAA0355	9710	YEATS2	55689	MT1F	4494
SLC25A15	10166	GGCT	79017	KIAA0430	9665	ZNF695	57116	MUC20	200958
SLC7A6	9057	GLRX2	51022	KIAA1715	80856			NAB2	4665
SNRNP40	9410	GMNN	51053	KIFAP3	22920			NAIF1	203245
SNX12	29934	GRHPR	9380	KLF3	51274			NARF	26502
SOAT1	6646	GRWD1	83743	KLHDC7A	127707			NCKIPSD	51517
SRPK1	6732	GSTO1	9446	KLHL12	59349			NDUFC1	4717
SRRM1	10250	HAUS8	93323	KTN1	3895			NLRX1	79671
STAG1	10274	HMBS	3145	LDB3	11155			NOL3	8996
TATDN2	9797	HNRNPD	3184	LMBRD1	55788			ORAI3	93129
TCERG1	10915	HSCB	150274	LPIN2	9663			OS9	10956
TEX2	55852	HSD17B10	3028	LRP4	4038			PCBP1	5093
TEX261	113419	HSPBP1	23640	LSM11	134353			PDZD7	79955
TFB2M	64216	ICT1	3396	LZIC	84328			PER1	5187
TM7SF3	51768	ILF2	3608	MAP1B	4131			PGAP2	27315
TRMT6	51605	IMP4	92856	MBNL2	10150			PIGP	51227
TTC27	55622	IRAK1	3654	MEF2A	4205			PKD1	5310
TUBGCP4	27229	IRF3	3661	MGEA5	10724			PLCD1	5333
TWISTNB	221830	ISOC2	79763	MLLT10	8028			PMM1	5372
UBP1	7342	ITGAE	3682	MOSPD2	158747			POLD4	57804
URB2	9816	ITPA	3704	MSH3	4437			POLL	27343
WDR3	10885	ITPK1	3705	MYO1B	4430			POLR2H	5437
WDR43	23160	JMJD4	65094	MYO9A	4649			PPFIA4	8497
XPNPEP3	63929	KARS	3735	NEBL	10529			PPME1	51400
XPO4	64328	LAD1	3898	NPEPPS	9520			PPP1R11	6992
ZC3H8	84524	LRP8	7804	NPHP3	27031			PPP1R13L	10848
ZMPSTE24	10269	LRWD1	222229	NUMB	8650			PPP2R5B	5526
ZNF618	114991	LSM10	84967	OCIAD1	54940			PRPH	5630
ZNHIT6	54680	LSM2	57819	OXR1	55074			PRPSAP2	5636
ZNRF3	84133	LTV1	84946	OXSR1	9943			PRSS53	339105
		LY6E	4061	PAFAH2	5051			PRSS8	5652
		MARS	4141	PAN3	255967			PTK6	5753
		MCM7	4176	PEX19	5824			PTOV1	53635
		METTL1	4234	PGM2L1	283209			PVRL4	81607
		MICALL1	85377	PGRMC2	10424			RALGDS	5900
		MPDU1	9526	PHF3	23469			RASSF7	8045
		MPV17L2	84769	PIK3C2A	5286			RBCK1	10616
		MRPL11	65003	PIK3C3	5289			RGL2	5863
		MRPL12	6182	PJA2	9867			RNF113A	7737
		MRPL14	64928	PRKAB2	5565			RTN3	10313
		MRPL21	219927	PUM1	9698			SCARB1	949
		MRPL22	29093	RAB33B	83452			SCNN1B	6338
		MRPL3	11222	RAB6C	84084			SH2B2	10603
		MRPL34	64981	RB1CC1	9821			SH3BP2	6452
		MRPL36	64979	RBMS2	5939			SH3GL1	6455
		MRPL37	51253	RCOR3	55758			SIRT5	23408
		MRPL47	57129	REPS2	9185			SIRT7	51547
		MRPL9	65005	RHPN2	85415			SLC27A1	376497
		MRPS11	64963	RIT1	6016			SPAG4	6676
		MRPS12	6183	RNF111	54778			SPINT1	6692
		MRPS15	64960	RNF19A	25897			SPSB3	90864
		MRPS25	64432	RNF20	56254			SRD5A3	79644
		MRPS7	51081	RNMT	8731			STAT6	6778
		MRPS9	64965	RORA	6095			SUMF2	25870
		MRTO4	51154	RSBN1	54665			SUPT5H	6829
		MTX1	4580	RSF1	51773			SYF2	25949
		NAE1	8883	RSPH3	83861			SYNGR3	9143
		NCL	4691	RYBP	23429			TBC1D22A	25771
		NDUFA4	4697	SAV1	60485			TH	7054
		NDUFA9	4704	SCAPER	49855			THAP8	199745
		NDUFAB1	4706	SEC24A	10802			TMEM18	129787
		NDUFAF1	51103	SENP7	57337			TMSB10	9168
		NDUFAF4	29078	SERINC1	57515			TNIP1	10318
		NDUFC2	4718	SERINC3	10955			TPI1	7167
		NHP2	55651	SERPINB1	1992			TRIB3	57761
		NIP7	51388	SLC38A2	54407			TRIM46	80128
		NME1	4830	SLU7	10569			TSKU	25987
		NOC4L	79050	SMC2	10592			TSPAN31	6302
		NOL10	79954	SNX1	6642			UAP1L1	91373
		NOL7	51406	SNX25	83891			UBC	7316
		NOP2	4839	SORL1	6653			UBE2O	63893
		NPRL3	8131	SP4	6671			UBXN6	80700
		NQO2	4835	SPATA7	55812			UPK1A	11045
		NUBP2	10101	SPG11	80208			VKORC1	79001
		NUP85	79902	STC2	8614			VPS37D	155382
		NUP93	9688	SUCLG2	8801			WBSCR27	155368
		NXT1	29107	TANC2	26115			ZFYVE19	84936
		ORAI1	84876	TBC1D20	128637			ZNF205	7755
		PA2G4	5036	TBC1D23	55773			ZNF212	7988
		PAK1IP1	55003	TCP11L2	255394			ZNF581	51545
		PCYT2	5833	TESK2	10420			ZNF775	285971
		PDE6D	5147	TMEM144	55314			ZNHIT3	9326
		PDSS1	23590	TMEM59	9528
		PFDN4	5203	TMF1	7110
		PGP	283871	TPBG	7162
		PHB	5245	TRAK1	22906
		PHB2	11331	TRPC1	7220
		PHF5A	84844	UBA6	55236
		PHRF1	57661	UBTD2	92181
		PIGU	128869	UFSP2	55325
		PNO1	56902	USO1	8615
		PNP	4860	USP3	9960
		POLDIP2	26073	USP53	54532
		POLR1E	64425	VAMP4	8674
		POLR2F	5435	WASF2	10163
		POLR2K	5440	WEE1	7465
		POP4	10775	WSB1	26118
		PPA1	5464	ZBTB25	7597
		PPIL1	51645	ZDHHC17	23390
		PPP2R5D	5528	ZFP90	146198
		PRELID1	27166	ZFYVE1	53349
		PRMT1	3276	ZFYVE26	23503
		PSMB2	5690	ZKSCAN1	7586
		PSMB6	5694	ZKSCAN4	387032
		PSMB7	5695	ZMYM2	7750
		PSMD14	10213	ZNF136	7695
		PSMD3	5709	ZNF148	7707
		PSMD7	5713	ZNF292	23036
		PSMD8	5714	ZNF33A	7581
		PSMG1	8624	ZNF33B	7582
		PTDSS1	9791	ZNF350	59348
		PTS	5805	ZNF395	55893
		PUF60	22827	ZNF516	9658
		PWP2	5822	ZNF570	148268
		PYCRL	65263	ZNF573	126231
		RABEPK	10244	ZNF585B	92285
		RAD51	5888	ZNF654	55279
		RANGAP1	5905	ZNF766	90321
		RBM14	10432
		RBM28	55131
		RNFT2	84900
		ROGDI	79641
		RPL22L1	200916
		RPL29	6159
		RPP40	10799
		RPS4X	6191
		RPUSD1	113000
		RPUSD2	27079
		RRP7A	27341
		RTN4IP1	84816
		RUVBL1	8607
		SAC3D1	29901
		SARS2	54938
		SIGMAR1	10280
		SLC25A22	79751
		SLC25A28	81894
		SLC25A5	292
		SLC2A6	11182
		SLC5A6	8884
		SNAPC4	6621
		SNRNP25	79622
		SNRPD1	6632
		SNRPD3	6634
		SPR	6697
		SRM	6723
		SS18L2	51188
		SSSCA1	10534
		STIP1	10963
		STRA13	201254
		SURF2	6835
		TACO1	51204
		TBL3	10607
		TCP1	6950
		TELO2	9894
		THOP1	7064
		TIMM10	26519
		TIMM17A	10440
		TMEM138	51524
		TMEM147	10430
		TMEM177	80775
		TMEM183A	92703
		TOMM40	10452
		TRAP1	10131
		TRAPPC3	27095
		TRMT1	55621
		TSEN54	283989
		TSSC1	7260
		TSSC4	10078
		TUSC1	286319
		TUSC2	11334
		UBB	7314
		UCHL3	7347
		UCK2	7371
		UFD1L	7353
		USP39	10713
		WBSCR22	114049
		WDR4	10785
		WDR46	9277
		WDR5	11091
		WDR53	348793
		WDR62	284403
		WDR77	79084
		XRCC6BP1	91419
		YDJC	150223
		YRDC	79693
		ZMYND19	116225
		ZNF593	51042

## Sheet: C1-TCGA-1 GO
Id	Items	Items_Details	Support	List size	Reference Support	Reference size	Hyp	Hyp_c	Genes
81	GO:0000278	mitotic cell cycle (BP)	12	116	304	34208	5.89847e-10	2.00548e-07	10197;5717;3320;84515;27229;4928;4173;23279;55835;5707;10714;10274
83	GO:0000084	S phase of mitotic cell cycle (BP)	6	116	112	34208	2.38276e-06	0.000405069	10197;5717;84515;4173;5707;10714
197	GO:0010827	regulation of glucose transport (BP)	4	116	31	34208	3.67967e-06	0.00041703	4928;23511;23279;23165
115	GO:0000216	M/G1 transition of mitotic cell cycle (BP)	5	116	78	34208	7.12305e-06	0.000605459	10197;5717;84515;4173;5707
199	GO:0008645	hexose transport (BP)	4	116	42	34208	1.27184e-05	0.000720708	4928;23511;23279;23165
312	GO:0000059	protein import into nucleus; docking (BP)	2	116	2	34208	1.14002e-05	0.000775215	4928;23165
108	GO:0016032	viral reproduction (BP)	8	116	329	34208	1.73563e-05	0.000843019	3837;10197;5717;4928;23511;23279;5707;23165
200	GO:0051028	mRNA transport (BP)	4	116	51	34208	2.77355e-05	0.00117876	64901;4928;23511;23165
30	GO:0008380	RNA splicing (BP)	7	116	267	34208	3.68704e-05	0.00139288	9410;25929;10236;11218;10250;6732;9879
198	GO:0015758	glucose transport (BP)	4	116	61	34208	5.64261e-05	0.00191849	4928;23511;23279;23165
265	GO:0006474	N-terminal protein amino acid acetylation (BP)	2	116	4	34208	6.80977e-05	0.00192944	80218;79612
337	GO:0006610	ribosomal protein import into nucleus (BP)	2	116	4	34208	6.80977e-05	0.00192944	3837;3843
118	GO:0000075	cell cycle checkpoint (BP)	5	116	131	34208	8.70559e-05	0.00227685	10197;5717;84515;4173;5707
186	GO:0006271	DNA strand elongation involved in DNA replication (BP)	3	116	30	34208	0.00014428	0.00327035	84515;4173;10714
82	GO:0000082	G1/S transition of mitotic cell cycle (BP)	5	116	145	34208	0.000140349	0.00340849	10197;5717;84515;4173;5707
162	GO:0006260	DNA replication (BP)	5	116	152	34208	0.000174916	0.00371697	84515;4928;4173;10714;54107
102	GO:0016070	RNA metabolic process (BP)	6	116	257	34208	0.000252489	0.00504978	10197;25929;5717;2107;11218;5707
266	GO:0007020	microtubule nucleation (BP)	2	116	10	34208	0.00050397	0.00901841	27229;55835
42	GO:0005975	carbohydrate metabolic process (BP)	6	116	290	34208	0.000479496	0.00905714	4928;219;3419;23511;23279;23165
63	GO:0015031	protein transport (BP)	7	116	413	34208	0.000536149	0.00911454	64328;29934;4928;23511;23279;55153;23165
155	GO:0006461	protein complex assembly (BP)	4	116	111	34208	0.000568508	0.00920441	25929;27229;2643;9057
177	GO:0006520	cellular amino acid metabolic process (BP)	3	116	49	34208	0.000624741	0.00923531	10166;9057;790
111	GO:0034641	cellular nitrogen compound metabolic process (BP)	5	116	200	34208	0.000616362	0.00952559	10197;5717;10166;5707;9057
117	GO:0006521	regulation of cellular amino acid metabolic process (BP)	3	116	51	34208	0.000702686	0.00995471	10197;5717;5707
301	GO:0006607	NLS-bearing substrate import into nucleus (BP)	2	116	14	34208	0.00101013	0.0137378	3837;3843
107	GO:0051436	negative regulation of ubiquitin-protein ligase activity involved in mitotic cell cycle (BP)	3	116	65	34208	0.00142395	0.0186209	10197;5717;5707
114	GO:0006977	DNA damage response; signal transduction by p53 class mediator resulting in cell cycle arrest (BP)	3	116	66	34208	0.00148809	0.018739	10197;5717;5707
260	GO:0007017	microtubule-based process (BP)	2	116	18	34208	0.00168337	0.0204409	27436;140735
109	GO:0051437	positive regulation of ubiquitin-protein ligase activity involved in mitotic cell cycle (BP)	3	116	71	34208	0.00183596	0.021525	10197;5717;5707
113	GO:0051439	regulation of ubiquitin-protein ligase activity involved in mitotic cell cycle (BP)	3	116	75	34208	0.00214787	0.0243425	10197;5717;5707
222	GO:0006913	nucleocytoplasmic transport (BP)	2	116	26	34208	0.00351302	0.0265429	4928;23165
283	GO:0000387	spliceosomal snRNP assembly (BP)	2	116	26	34208	0.00351302	0.0265429	25929;11218
112	GO:0031145	anaphase-promoting complex-dependent proteasomal ubiquitin-dependent protein catabolic process (BP)	3	116	80	34208	0.00258152	0.0265974	10197;5717;5707
148	GO:0006364	rRNA processing (BP)	3	116	90	34208	0.00360191	0.0266228	23076;9221;8602
232	GO:0010878	cholesterol storage (BP)	1	116	1	34208	0.00339102	0.0268127	6646
296	GO:0052746	inositol phosphorylation (BP)	1	116	1	34208	0.00339102	0.0268127	64768
327	GO:0042559	pteridine-containing compound biosynthetic process (BP)	1	116	1	34208	0.00339102	0.0268127	2643
328	GO:0046654	tetrahydrofolate biosynthetic process (BP)	1	116	1	34208	0.00339102	0.0268127	2643
335	GO:0008039	synaptic target recognition (BP)	1	116	1	34208	0.00339102	0.0268127	140735
336	GO:0072355	histone H3-T3 phosphorylation (BP)	1	116	1	34208	0.00339102	0.0268127	83903
339	GO:0033979	box H/ACA snoRNA metabolic process (BP)	1	116	1	34208	0.00339102	0.0268127	9221
29	GO:0000398	nuclear mRNA splicing; via spliceosome (BP)	4	116	167	34208	0.00256629	0.0272668	9410;25929;10236;10250
44	GO:0010467	gene expression (BP)	6	116	408	34208	0.00273738	0.0273738	9410;23395;10236;2107;10250;8669
284	GO:0034660	ncRNA metabolic process (BP)	2	116	22	34208	0.00251914	0.0276293	25929;11218
195	GO:0006396	RNA processing (BP)	3	116	92	34208	0.00383145	0.0277168	9410;11218;23536
62	GO:0002474	antigen processing and presentation of peptide antigen via MHC class I (BP)	3	116	94	34208	0.00406971	0.0282388	10197;5717;5707
71	GO:0007243	intracellular protein kinase cascade (BP)	3	116	94	34208	0.00406971	0.0282388	83903;6732;2768
235	GO:0000087	M phase of mitotic cell cycle (BP)	3	116	95	34208	0.00419214	0.0285066	4928;23279;10274
234	GO:0000236	mitotic prometaphase (BP)	3	116	85	34208	0.0030656	0.0297801	4928;23279;10274
40	GO:0008152	metabolic process (BP)	5	116	316	34208	0.0045374	0.0302493	5019;80218;64841;51603;10269
247	GO:0042254	ribosome biogenesis (BP)	2	116	30	34208	0.00466067	0.0304736	81875;54680
78	GO:0000375	RNA splicing; via transesterification reactions (BP)	2	116	25	34208	0.00324997	0.0306942	9410;10250
74	GO:0006397	mRNA processing (BP)	4	116	202	34208	0.00505095	0.0324023	10236;11218;10250;9879
149	GO:0000480	endonucleolytic cleavage in 5'-ETS of tricistronic rRNA transcript (SSU-rRNA; 5.8S rRNA; LSU-rRNA) (BP)	1	116	2	34208	0.00677064	0.0324228	8602
151	GO:0000472	endonucleolytic cleavage to generate mature 5'-end of SSU-rRNA from (SSU-rRNA; 5.8S rRNA; LSU-rRNA) (BP)	1	116	2	34208	0.00677064	0.0324228	8602
203	GO:0014916	regulation of lung blood pressure (BP)	1	116	2	34208	0.00677064	0.0324228	2643
231	GO:0042986	positive regulation of amyloid precursor protein biosynthetic process (BP)	1	116	2	34208	0.00677064	0.0324228	6646
273	GO:0042306	regulation of protein import into nucleus (BP)	1	116	2	34208	0.00677064	0.0324228	9221
279	GO:0051410	detoxification of nitrogen compound (BP)	1	116	2	34208	0.00677064	0.0324228	64757
280	GO:0042126	nitrate metabolic process (BP)	1	116	2	34208	0.00677064	0.0324228	64757
294	GO:0008616	queuosine biosynthetic process (BP)	1	116	2	34208	0.00677064	0.0324228	79691
300	GO:0030327	prenylated protein catabolic process (BP)	1	116	2	34208	0.00677064	0.0324228	10269
306	GO:0006429	leucyl-tRNA aminoacylation (BP)	1	116	2	34208	0.00677064	0.0324228	23395
321	GO:0051066	dihydrobiopterin metabolic process (BP)	1	116	2	34208	0.00677064	0.0324228	2643
333	GO:0000066	mitochondrial ornithine transport (BP)	1	116	2	34208	0.00677064	0.0324228	10166
338	GO:0007000	nucleolus organization (BP)	1	116	2	34208	0.00677064	0.0324228	9221
116	GO:0016071	mRNA metabolic process (BP)	4	116	223	34208	0.00712781	0.033198	10197;5717;2107;5707
9	GO:0044419	interspecies interaction between organisms (BP)	5	116	328	34208	0.00530161	0.0333805	3837;3843;4928;6732;6059
188	GO:0000086	G2/M transition of mitotic cell cycle (BP)	3	116	115	34208	0.00712129	0.0336283	3320;27229;55835
70	GO:0000209	protein polyubiquitination (BP)	3	116	107	34208	0.00583765	0.0354429	10197;5717;5707
139	GO:0006284	base-excision repair (BP)	2	116	34	34208	0.00595782	0.0355379	142;10714
13	GO:0055085	transmembrane transport (BP)	7	116	630	34208	0.00576825	0.0356582	4928;6574;23511;84641;23279;23165;9057
276	GO:0006606	protein import into nucleus (BP)	2	116	35	34208	0.00630498	0.0369602	3837;64901
152	GO:0000462	maturation of SSU-rRNA from tricistronic rRNA transcript (SSU-rRNA; 5.8S rRNA; LSU-rRNA) (BP)	1	116	3	34208	0.0101389	0.0383025	8602
215	GO:0034421	post-translational protein acetylation (BP)	1	116	3	34208	0.0101389	0.0383025	157570
229	GO:0034435	cholesterol esterification (BP)	1	116	3	34208	0.0101389	0.0383025	6646
230	GO:0010742	macrophage derived foam cell differentiation (BP)	1	116	3	34208	0.0101389	0.0383025	6646
248	GO:0000492	box C/D snoRNP assembly (BP)	1	116	3	34208	0.0101389	0.0383025	54680
264	GO:0050684	regulation of mRNA processing (BP)	1	116	3	34208	0.0101389	0.0383025	6732
285	GO:0046501	protoporphyrinogen IX metabolic process (BP)	1	116	3	34208	0.0101389	0.0383025	2235
305	GO:0090231	regulation of spindle checkpoint (BP)	1	116	3	34208	0.0101389	0.0383025	83903
310	GO:0006391	transcription initiation from mitochondrial promoter (BP)	1	116	3	34208	0.0101389	0.0383025	64216
313	GO:0071459	protein localization to chromosome; centromeric region (BP)	1	116	3	34208	0.0101389	0.0383025	83903
316	GO:0015936	coenzyme A metabolic process (BP)	1	116	3	34208	0.0101389	0.0383025	47
318	GO:0010216	maintenance of DNA methylation (BP)	1	116	3	34208	0.0101389	0.0383025	1786
324	GO:0006999	nuclear pore organization (BP)	1	116	3	34208	0.0101389	0.0383025	4928
326	GO:0010950	positive regulation of endopeptidase activity (BP)	1	116	3	34208	0.0101389	0.0383025	10197
331	GO:0070212	protein poly-ADP-ribosylation (BP)	1	116	3	34208	0.0101389	0.0383025	142
334	GO:0040009	regulation of growth rate (BP)	1	116	3	34208	0.0101389	0.0383025	142
35	GO:0090116	C-5 methylation of cytosine (BP)	1	116	4	34208	0.0134958	0.0432885	1786
36	GO:0051573	negative regulation of histone H3-K9 methylation (BP)	1	116	4	34208	0.0134958	0.0432885	1786
150	GO:0000447	endonucleolytic cleavage in ITS1 to separate SSU-rRNA from 5.8S rRNA and LSU-rRNA from tricistronic rRNA transcript (SSU-rRNA; 5.8S rRNA; LSU-rRNA) (BP)	1	116	4	34208	0.0134958	0.0432885	8602
171	GO:0006207	'de novo' pyrimidine base biosynthetic process (BP)	1	116	4	34208	0.0134958	0.0432885	790
189	GO:0046952	ketone body catabolic process (BP)	1	116	4	34208	0.0134958	0.0432885	5019
191	GO:0045345	positive regulation of MHC class I biosynthetic process (BP)	1	116	4	34208	0.0134958	0.0432885	10808
218	GO:0035092	sperm chromatin condensation (BP)	1	116	4	34208	0.0134958	0.0432885	6732
263	GO:0045040	protein import into mitochondrial outer membrane (BP)	1	116	4	34208	0.0134958	0.0432885	3320
272	GO:0006449	regulation of translational termination (BP)	1	116	4	34208	0.0134958	0.0432885	2107
291	GO:0046785	microtubule polymerization (BP)	1	116	4	34208	0.0134958	0.0432885	55835
307	GO:0046796	viral genome transport in host cell (BP)	1	116	4	34208	0.0134958	0.0432885	3837
322	GO:0045767	regulation of anti-apoptosis (BP)	1	116	4	34208	0.0134958	0.0432885	26135
332	GO:0010891	negative regulation of sequestering of triglyceride (BP)	1	116	4	34208	0.0134958	0.0432885	51099
167	GO:0044255	cellular lipid metabolic process (BP)	3	116	128	34208	0.00953897	0.0438277	5019;47;1374
41	GO:0010923	negative regulation of phosphatase activity (BP)	2	116	50	34208	0.0125592	0.0464146	23076;55105
185	GO:0000723	telomere maintenance (BP)	2	116	50	34208	0.0125592	0.0464146	142;10714
11	GO:0006986	response to unfolded protein (BP)	2	116	51	34208	0.0130432	0.0476847	3320;10808
103	GO:0048024	regulation of nuclear mRNA splicing; via spliceosome (BP)	1	116	5	34208	0.0168415	0.0481185	6732
190	GO:0051135	positive regulation of NK T cell activation (BP)	1	116	5	34208	0.0168415	0.0481185	10808
282	GO:0006654	phosphatidic acid biosynthetic process (BP)	1	116	5	34208	0.0168415	0.0481185	51099
289	GO:0033085	negative regulation of T cell differentiation in thymus (BP)	1	116	5	34208	0.0168415	0.0481185	84524
299	GO:0046599	regulation of centriole replication (BP)	1	116	5	34208	0.0168415	0.0481185	55835
304	GO:0046950	cellular ketone body metabolic process (BP)	1	116	5	34208	0.0168415	0.0481185	5019
308	GO:0071229	cellular response to acid (BP)	1	116	5	34208	0.0168415	0.0481185	5019
311	GO:0060666	dichotomous subdivision of terminal units involved in salivary gland branching (BP)	1	116	5	34208	0.0168415	0.0481185	5361
317	GO:0006048	UDP-N-acetylglucosamine biosynthetic process (BP)	1	116	5	34208	0.0168415	0.0481185	64841
329	GO:2000134	negative regulation of G1/S transition of mitotic cell cycle (BP)	1	116	5	34208	0.0168415	0.0481185	29117
159	GO:0007059	chromosome segregation (BP)	2	116	59	34208	0.0171989	0.0483275	6732;10274
257	GO:0006406	mRNA export from nucleus (BP)	2	116	59	34208	0.0171989	0.0483275	10250;23279

## Sheet: C1-TCGA-2 GO
Id	Items	Items_Details	Support	List size	Reference Support	Reference size	Hyp	Hyp_c	Genes
107	GO:0006412	translation (BP)	24	272	241	34208	2.29956e-19	1.51081e-16	64928;51081;23;219927;57129;64432;200916;6191;64965;64979;64963;65003;11222;6182;65005;29093;1967;8890;51253;64960;6159;64981;6183;9669
114	GO:0000278	mitotic cell cycle (BP)	19	272	304	34208	6.26474e-12	2.05797e-09	994;7314;51433;5690;5694;5714;890;5713;10213;5695;10926;51053;1058;4176;1869;5905;332;79902;5709
166	GO:0016070	RNA metabolic process (BP)	17	272	257	34208	3.41417e-11	5.60778e-09	3184;6634;7314;5690;5694;6191;5714;79084;5713;10213;5695;6632;23016;23404;57819;6159;5709
179	GO:0000216	M/G1 transition of mitotic cell cycle (BP)	11	272	78	34208	3.18682e-11	6.97913e-09	7314;5690;5694;5714;5713;10213;5695;10926;51053;4176;5709
238	GO:0006364	rRNA processing (BP)	11	272	90	34208	1.567e-10	2.05904e-08	10775;79050;55651;1736;5036;4839;23246;92856;23016;23404;10607
51	GO:0010467	gene expression (BP)	19	272	408	34208	9.33108e-10	1.02175e-07	3184;6634;3735;84967;2193;5440;7965;6191;84844;6632;1967;54938;8890;5464;4141;5435;57819;6159;9669
171	GO:0051436	negative regulation of ubiquitin-protein ligase activity involved in mitotic cell cycle (BP)	9	272	65	34208	2.41177e-09	2.26362e-07	7314;51433;5690;5694;5714;5713;10213;5695;5709
184	GO:0006457	protein folding (BP)	13	272	182	34208	2.87602e-09	2.36193e-07	908;10598;5203;10131;51645;22948;6950;9526;23234;7203;23640;51726;150274
180	GO:0016071	mRNA metabolic process (BP)	14	272	223	34208	3.74523e-09	2.73402e-07	3184;7314;5690;5694;6191;5714;5713;10213;5695;23016;23404;57819;6159;5709
173	GO:0051437	positive regulation of ubiquitin-protein ligase activity involved in mitotic cell cycle (BP)	9	272	71	34208	5.39005e-09	3.54126e-07	7314;51433;5690;5694;5714;5713;10213;5695;5709
182	GO:0000075	cell cycle checkpoint (BP)	11	272	131	34208	8.96681e-09	4.90933e-07	7314;51433;5690;5694;5714;5713;10213;5695;10926;4176;5709
177	GO:0051439	regulation of ubiquitin-protein ligase activity involved in mitotic cell cycle (BP)	9	272	75	34208	8.84166e-09	5.28088e-07	7314;51433;5690;5694;5714;5713;10213;5695;5709
155	GO:0042981	regulation of apoptotic process (BP)	13	272	205	34208	1.20823e-08	6.10622e-07	5245;7314;1844;5690;5694;5714;5713;10213;5695;1020;8883;4830;5709
176	GO:0031145	anaphase-promoting complex-dependent proteasomal ubiquitin-dependent protein catabolic process (BP)	9	272	80	34208	1.57698e-08	7.40055e-07	7314;51433;5690;5694;5714;5713;10213;5695;5709
116	GO:0000084	S phase of mitotic cell cycle (BP)	10	272	112	34208	2.37672e-08	1.041e-06	7314;84967;5690;5694;5714;5713;10213;5695;4176;5709
115	GO:0000082	G1/S transition of mitotic cell cycle (BP)	11	272	145	34208	2.59244e-08	1.06452e-06	7314;5690;5694;5714;5713;10213;5695;10926;4176;1869;5709
178	GO:0006977	DNA damage response; signal transduction by p53 class mediator resulting in cell cycle arrest (BP)	8	272	66	34208	5.55672e-08	2.14751e-06	7314;5690;5694;5714;5713;10213;5695;5709
172	GO:0016032	viral reproduction (BP)	15	272	329	34208	7.484e-08	2.73166e-06	7314;5440;5690;5694;6191;5714;5713;10213;5695;9688;5435;79902;6159;292;5709
415	GO:0042254	ribosome biogenesis (BP)	6	272	30	34208	1.20983e-07	4.18346e-06	51154;23;10969;705;23246;55299
181	GO:0006521	regulation of cellular amino acid metabolic process (BP)	7	272	51	34208	1.59739e-07	5.24743e-06	5690;5694;5714;5713;10213;5695;5709
40	GO:0008380	RNA splicing (BP)	13	272	267	34208	2.65655e-07	8.3112e-06	3184;6634;22827;84967;5440;51645;79622;84844;55131;6632;10713;5435;57819
105	GO:0008033	tRNA processing (BP)	7	272	64	34208	7.84868e-07	2.3439e-05	10775;55621;3735;64118;348180;3028;10799
79	GO:0002474	antigen processing and presentation of peptide antigen via MHC class I (BP)	8	272	94	34208	8.88891e-07	2.53914e-05	7314;5690;5694;5714;5713;10213;5695;5709
50	GO:0006418	tRNA aminoacylation for protein translation (BP)	6	272	43	34208	1.13907e-06	3.1182e-05	3735;2193;7965;54938;5464;4141
92	GO:0000209	protein polyubiquitination (BP)	8	272	107	34208	2.38126e-06	6.25794e-05	7314;5690;5694;5714;5713;10213;5695;5709
175	GO:0034641	cellular nitrogen compound metabolic process (BP)	10	272	200	34208	5.11406e-06	0.000129228	9380;5690;5694;5714;5713;10213;5695;6723;3028;5709
139	GO:0006120	mitochondrial electron transport; NADH to ubiquinone (BP)	5	272	36	34208	9.43974e-06	0.000221497	51103;4706;4718;4697;4704
349	GO:0051084	'de novo' posttranslational protein folding (BP)	5	272	36	34208	9.43974e-06	0.000221497	908;5203;22948;6950;7203
117	GO:0051301	cell division (BP)	11	272	286	34208	2.06797e-05	0.000438277	994;29901;51433;93323;890;8607;1020;10534;8872;201161;332
91	GO:0006281	DNA repair (BP)	11	272	285	34208	2.00233e-05	0.00043851	2175;2178;7314;201254;5888;5440;2305;8607;121642;5435;10432
81	GO:0044267	cellular protein metabolic process (BP)	11	272	284	34208	1.9385e-05	0.00043917	908;5203;6191;22948;6950;128869;1967;7203;8890;6159;9669
452	GO:0006268	DNA unwinding involved in replication (BP)	3	272	8	34208	2.70339e-05	0.00052239	5888;56652;4176
502	GO:0006400	tRNA modification (BP)	3	272	8	34208	2.70339e-05	0.00052239	4234;10785;51654
1	GO:0006915	apoptotic process (BP)	16	272	594	34208	2.57222e-05	0.000528109	7314;22827;25855;7965;5690;5694;5714;83596;5713;57099;10213;51022;5695;1869;332;5709
149	GO:0006626	protein targeting to mitochondrion (BP)	4	272	26	34208	5.09254e-05	0.000955943	26519;4580;10452;10440
39	GO:0000398	nuclear mRNA splicing; via spliceosome (BP)	8	272	167	34208	6.13876e-05	0.00112032	3184;6634;5440;51645;84844;6632;5435;57819
138	GO:0022904	respiratory electron transport chain (BP)	6	272	86	34208	6.60206e-05	0.00117231	513;4706;516;4718;4697;4704
156	GO:0007067	mitosis (BP)	8	272	187	34208	0.000134895	0.00233227	994;29901;93323;890;8607;10534;201161;332
102	GO:0006397	mRNA processing (BP)	8	272	202	34208	0.000228439	0.00375211	6634;22827;84967;283989;79622;57661;55131;10713
255	GO:0006260	DNA replication (BP)	7	272	152	34208	0.000225698	0.00380214	5245;222229;56652;10926;4176;8883;10432
108	GO:0006413	translational initiation (BP)	4	272	41	34208	0.000314125	0.00503366	23;1967;8890;9669
13	GO:0044419	interspecies interaction between organisms (BP)	10	272	328	34208	0.000324981	0.00508364	708;3735;79080;5690;5694;5695;90480;1058;292;3661
551	GO:0021819	layer formation in cerebral cortex (BP)	2	272	4	34208	0.000373995	0.00558442	7804;1020
616	GO:0071156	regulation of cell cycle arrest (BP)	2	272	4	34208	0.000373995	0.00558442	2305;1020
582	GO:0051716	cellular response to stimulus (BP)	2	272	5	34208	0.000620049	0.00905271	1967;8890
517	GO:0034660	ncRNA metabolic process (BP)	3	272	22	34208	0.000684588	0.0097777	6634;79084;6632
66	GO:0007049	cell cycle (BP)	11	272	435	34208	0.000792518	0.0110784	29901;93323;2305;8607;90480;1020;10534;11334;8883;8872;201161
386	GO:0043928	exonucleolytic nuclear-transcribed mRNA catabolic process involved in deadenylation-dependent decay (BP)	3	272	24	34208	0.000889239	0.0121715	23016;23404;57819
607	GO:0006729	tetrahydrobiopterin biosynthetic process (BP)	2	272	6	34208	0.000925188	0.0124051	6697;5805
378	GO:0000087	M phase of mitotic cell cycle (BP)	5	272	95	34208	0.000991056	0.0130225	994;1058;5905;332;79902
47	GO:0008152	metabolic process (BP)	9	272	316	34208	0.00103601	0.0133463	3705;9380;114049;7371;5464;201161;51805;9446;3704
484	GO:0000080	G1 phase of mitotic cell cycle (BP)	3	272	26	34208	0.00112898	0.013995	222229;1869;8872
514	GO:0000387	spliceosomal snRNP assembly (BP)	3	272	26	34208	0.00112898	0.013995	6634;79084;6632
472	GO:0071243	cellular response to arsenic-containing substance (BP)	2	272	7	34208	0.00128846	0.0151165	3145;9446
587	GO:0006390	transcription from mitochondrial promoter (BP)	2	272	7	34208	0.00128846	0.0151165	56652;6182
90	GO:0006511	ubiquitin-dependent protein catabolic process (BP)	6	272	150	34208	0.0013164	0.0151733	7353;51433;5694;10213;10713;7347
423	GO:0051603	proteolysis involved in cellular protein catabolic process (BP)	3	272	27	34208	0.00126267	0.0153625	5690;5694;5695
44	GO:0045892	negative regulation of transcription; DNA-dependent (BP)	10	272	401	34208	0.00150508	0.017049	5245;25855;5036;2305;1020;51053;1869;3654;149951;11331
528	GO:0042769	DNA damage response; detection of DNA damage (BP)	2	272	8	34208	0.00170894	0.0190301	64965;64963
508	GO:0006744	ubiquinone biosynthetic process (BP)	2	272	9	34208	0.00218569	0.023541	23590;51805
611	GO:0006119	oxidative phosphorylation (BP)	2	272	9	34208	0.00218569	0.023541	2395;513
271	GO:0000086	G2/M transition of mitotic cell cycle (BP)	5	272	115	34208	0.00230921	0.0240817	994;51433;890;2305;332
223	GO:0045860	positive regulation of protein kinase activity (BP)	3	272	33	34208	0.00227394	0.0240965	994;7804;1020
60	GO:0006366	transcription from RNA polymerase II promoter (BP)	8	272	294	34208	0.00258103	0.0264959	6634;6621;84967;5440;2305;57661;5435;3661
503	GO:0016226	iron-sulfur cluster assembly (BP)	2	272	10	34208	0.0027178	0.0270545	2395;150274
249	GO:0006383	transcription from RNA polymerase III promoter (BP)	3	272	35	34208	0.0026961	0.0272514	6621;5440;5435
53	GO:0055086	nucleobase-containing small molecule metabolic process (BP)	4	272	77	34208	0.00335767	0.0329252	7371;4860;1716;4830
15	GO:0006810	transport (BP)	12	272	604	34208	0.0035162	0.0339727	4706;10280;516;4718;51022;6182;8884;4697;79751;9688;292;4704
273	GO:0043101	purine-containing compound salvage (BP)	2	272	12	34208	0.0039445	0.0350208	4860;1716
390	GO:0032981	mitochondrial respiratory chain complex I assembly (BP)	2	272	12	34208	0.0039445	0.0350208	617;29078
482	GO:0048255	mRNA stabilization (BP)	2	272	12	34208	0.0039445	0.0350208	3184;1869
490	GO:0006385	transcription elongation from RNA polymerase III promoter (BP)	2	272	12	34208	0.0039445	0.0350208	5440;5435
491	GO:0006386	termination of RNA polymerase III transcription (BP)	2	272	12	34208	0.0039445	0.0350208	5440;5435
516	GO:0008334	histone mRNA metabolic process (BP)	2	272	12	34208	0.0039445	0.0350208	6634;84967
297	GO:0030163	protein catabolic process (BP)	3	272	41	34208	0.00424006	0.037143	54938;54982;7347
193	GO:0042776	mitochondrial ATP synthesis coupled proton transport (BP)	2	272	13	34208	0.00463731	0.038566	513;516
364	GO:0001522	pseudouridine synthesis (BP)	2	272	13	34208	0.00463731	0.038566	1736;27079
526	GO:0030833	regulation of actin filament polymerization (BP)	2	272	13	34208	0.00463731	0.038566	81873;10092
61	GO:0045893	positive regulation of transcription; DNA-dependent (BP)	10	272	468	34208	0.00453363	0.0391921	3608;3184;5245;890;2305;113000;84844;6182;1869;3654
377	GO:0000236	mitotic prometaphase (BP)	4	272	85	34208	0.00478199	0.0392721	1058;5905;332;79902
326	GO:0045358	negative regulation of interferon-beta biosynthetic process (BP)	1	272	1	34208	0.00795136	0.0408128	3661
442	GO:0002762	negative regulation of myeloid leukocyte differentiation (BP)	1	272	1	34208	0.00795136	0.0408128	4830
541	GO:0034508	centromere complex assembly (BP)	1	272	1	34208	0.00795136	0.0408128	201161
552	GO:0046070	dGTP metabolic process (BP)	1	272	1	34208	0.00795136	0.0408128	1716
553	GO:0008617	guanosine metabolic process (BP)	1	272	1	34208	0.00795136	0.0408128	1716
554	GO:0046122	purine deoxyribonucleoside metabolic process (BP)	1	272	1	34208	0.00795136	0.0408128	1716
556	GO:0034356	NAD biosynthesis via nicotinamide riboside salvage pathway (BP)	1	272	1	34208	0.00795136	0.0408128	4860
559	GO:0006148	inosine catabolic process (BP)	1	272	1	34208	0.00795136	0.0408128	4860
567	GO:0043647	inositol phosphate metabolic process (BP)	1	272	1	34208	0.00795136	0.0408128	8811
570	GO:0044265	cellular macromolecule catabolic process (BP)	1	272	1	34208	0.00795136	0.0408128	54982
573	GO:0032853	positive regulation of Ran GTPase activity (BP)	1	272	1	34208	0.00795136	0.0408128	5905
596	GO:0035511	oxidative DNA demethylation (BP)	1	272	1	34208	0.00795136	0.0408128	121642
597	GO:0060381	positive regulation of single-stranded telomeric DNA binding (BP)	1	272	1	34208	0.00795136	0.0408128	65057
600	GO:0035282	segmentation (BP)	1	272	1	34208	0.00795136	0.0408128	65057
617	GO:0021697	cerebellar cortex formation (BP)	1	272	1	34208	0.00795136	0.0408128	1020
622	GO:0015887	pantothenate transmembrane transport (BP)	1	272	1	34208	0.00795136	0.0408128	8884
624	GO:0015878	biotin transport (BP)	1	272	1	34208	0.00795136	0.0408128	8884
629	GO:0046901	tetrahydrofolylpolyglutamate biosynthetic process (BP)	1	272	1	34208	0.00795136	0.0408128	2356
631	GO:2000781	positive regulation of double-strand break repair (BP)	1	272	1	34208	0.00795136	0.0408128	2305
633	GO:0006747	FAD biosynthetic process (BP)	1	272	1	34208	0.00795136	0.0408128	80308
635	GO:0033124	regulation of GTP catabolic process (BP)	1	272	1	34208	0.00795136	0.0408128	5147
636	GO:0033617	mitochondrial respiratory chain complex IV assembly (BP)	1	272	1	34208	0.00795136	0.0408128	617
637	GO:0006106	fumarate metabolic process (BP)	1	272	1	34208	0.00795136	0.0408128	2271
638	GO:0006696	ergosterol biosynthetic process (BP)	1	272	1	34208	0.00795136	0.0408128	10280
639	GO:0090312	positive regulation of protein deacetylation (BP)	1	272	1	34208	0.00795136	0.0408128	25855
640	GO:2000210	positive regulation of anoikis (BP)	1	272	1	34208	0.00795136	0.0408128	25855
641	GO:0070126	mitochondrial translational termination (BP)	1	272	1	34208	0.00795136	0.0408128	3396
642	GO:0051106	positive regulation of DNA ligation (BP)	1	272	1	34208	0.00795136	0.0408128	5888
643	GO:2000323	negative regulation of glucocorticoid receptor signaling pathway (BP)	1	272	1	34208	0.00795136	0.0408128	5245
645	GO:0006430	lysyl-tRNA aminoacylation (BP)	1	272	1	34208	0.00795136	0.0408128	3735
646	GO:0018160	peptidyl-pyrromethane cofactor linkage (BP)	1	272	1	34208	0.00795136	0.0408128	3145
647	GO:0071284	cellular response to lead ion (BP)	1	272	1	34208	0.00795136	0.0408128	3145
648	GO:0042795	snRNA transcription from RNA polymerase II promoter (BP)	1	272	1	34208	0.00795136	0.0408128	6621
649	GO:0042796	snRNA transcription from RNA polymerase III promoter (BP)	1	272	1	34208	0.00795136	0.0408128	6621
650	GO:0005997	xylulose metabolic process (BP)	1	272	1	34208	0.00795136	0.0408128	51181
653	GO:0010722	regulation of ferrochelatase activity (BP)	1	272	1	34208	0.00795136	0.0408128	2395
654	GO:0019230	proprioception (BP)	1	272	1	34208	0.00795136	0.0408128	2395
655	GO:0031118	rRNA pseudouridine synthesis (BP)	1	272	1	34208	0.00795136	0.0408128	55651
656	GO:0048242	epinephrine secretion (BP)	1	272	1	34208	0.00795136	0.0408128	4061
208	GO:0045862	positive regulation of proteolysis (BP)	2	272	14	34208	0.00538192	0.043121	54998;54982
387	GO:0009303	rRNA transcription (BP)	2	272	14	34208	0.00538192	0.043121	64425;10849
33	GO:0008284	positive regulation of cell proliferation (BP)	8	272	361	34208	0.00866223	0.044117	2395;994;79641;6191;79084;4839;2305;8872
14	GO:0006401	RNA catabolic process (BP)	2	272	18	34208	0.00886139	0.0444422	3184;23016
76	GO:0006783	heme biosynthetic process (BP)	2	272	18	34208	0.00886139	0.0444422	2395;3145
236	GO:0032088	negative regulation of NF-kappaB transcription factor activity (BP)	3	272	46	34208	0.0058646	0.0464222	25855;3654;149951
343	GO:0009165	nucleotide biosynthetic process (BP)	2	272	15	34208	0.00617749	0.0483168	7371;1716
479	GO:0016575	histone deacetylation (BP)	2	272	19	34208	0.00985233	0.048669	5245;10432
515	GO:0000245	spliceosome assembly (BP)	2	272	19	34208	0.00985233	0.048669	6632;10713
375	GO:0006766	vitamin metabolic process (BP)	3	272	56	34208	0.0101051	0.0495451	80308;2356;8884

## Sheet: C2-TCGA-1 GO
Id	Items	Items_Details	Support	List size	Reference Support	Reference size	Hyp	Hyp_c	Genes
0	GO:0006355	regulation of transcription; DNA-dependent (BP)	37	204	1609	34208	1.55832e-12	8.43053e-10	23036;7582;4205;51274;59348;55279;7581;23030;55758;148268;7750;7695;9337;4287;221037;10370;64395;9663;8028;7597;8553;7586;92285;23429;55893;51780;10765;126231;9821;60313;387032;90321;56254;7110;9658;2186;56987
70	GO:0007049	cell cycle (BP)	11	204	435	34208	6.70859e-05	0.0181467	5289;23607;8450;1027;1112;8850;114799;1452;9821;23503;10592
336	GO:0030216	keratinocyte differentiation (BP)	4	204	44	34208	0.000138295	0.0187044	60485;1832;3664;182
399	GO:0000045	autophagic vacuole assembly (BP)	3	204	17	34208	0.000133608	0.024094	5289;9140;9821
421	GO:0072383	plus-end-directed vesicle transport along microtubule (BP)	2	204	5	34208	0.000349741	0.02703	22920;79443
283	GO:0006351	transcription; DNA-dependent (BP)	5	204	105	34208	0.000427722	0.0289247	4205;23469;57658;7707;2186
65	GO:0045893	positive regulation of transcription; DNA-dependent (BP)	10	204	468	34208	0.000544247	0.0294437	10370;3664;79618;54778;146198;57658;2309;51773;56254;2186
334	GO:0000226	microtubule cytoskeleton organization (BP)	4	204	55	34208	0.000330116	0.0297655	4287;7465;25897;51361
93	GO:0006511	ubiquitin-dependent protein catabolic process (BP)	6	204	150	34208	0.000293087	0.031712	8450;54532;55236;9960;26269;56254
331	GO:0006897	endocytosis (BP)	5	204	110	34208	0.000529286	0.031816	54874;6642;10163;5286;4038
3	GO:0007165	signal transduction (BP)	17	204	1176	34208	0.000733604	0.0330733	60485;8826;10087;94134;23607;84986;23390;85415;6016;5565;1185;4649;6095;1452;57658;11216;22920
49	GO:0045892	negative regulation of transcription; DNA-dependent (BP)	9	204	401	34208	0.000726355	0.0357235	84159;59348;10370;1027;1112;79618;10765;51773;7707
43	GO:0048015	phosphatidylinositol-mediated signaling (BP)	4	204	73	34208	0.000969123	0.0403304	5289;1027;2309;5286
110	GO:0007050	cell cycle arrest (BP)	5	204	129	34208	0.00108668	0.0419923	1027;5565;3664;8850;133746
101	GO:0008543	fibroblast growth factor receptor signaling pathway (BP)	4	204	78	34208	0.00124101	0.0447591	5289;2549;1027;2309

## Sheet: C2-TCGA-2 GO
Id	Items	Items_Details	Support	List size	Reference Support	Reference size	Hyp	Hyp_c	Genes
73	GO:0001666	response to hypoxia (BP)	6	88	175	34208	6.29833e-06	0.000999336	5352;7422;54583;230;51129;5351
75	GO:0006006	glucose metabolic process (BP)	5	88	98	34208	5.64929e-06	0.00134453	2023;230;5236;5214;7360
37	GO:0007275	multicellular organismal development (BP)	12	88	945	34208	5.50983e-06	0.00262268	2534;7422;51696;85440;65009;56913;7289;1466;1956;144195;4233;51129
8	GO:0045766	positive regulation of angiogenesis (BP)	4	88	65	34208	2.45522e-05	0.00292172	7422;694;306;51129
411	GO:0031340	positive regulation of vesicle fusion (BP)	2	88	4	34208	3.91249e-05	0.00372469	302;301
6	GO:0007165	signal transduction (BP)	12	88	1176	34208	4.76521e-05	0.0037804	2256;8437;10133;27032;6281;55971;1956;4233;301;6457;51129;7105
433	GO:0071229	cellular response to acid (BP)	2	88	5	34208	6.5099e-05	0.00442673	302;6281
262	GO:0033138	positive regulation of peptidyl-serine phosphorylation (BP)	3	88	36	34208	0.000110449	0.00477942	7422;85440;4233
53	GO:0005975	carbohydrate metabolic process (BP)	6	88	290	34208	0.000106689	0.0050784	2023;230;6513;5236;5214;7360
361	GO:0030388	fructose 1;6-bisphosphate metabolic process (BP)	2	88	6	34208	9.74849e-05	0.00515587	230;5214
434	GO:0051099	positive regulation of binding (BP)	2	88	6	34208	9.74849e-05	0.00515587	302;6281
426	GO:0010038	response to metal ion (BP)	2	88	7	34208	0.00013625	0.00540459	4501;10397
212	GO:0019255	glucose 1-phosphate metabolic process (BP)	2	88	8	34208	0.000181363	0.00664067	5236;7360
79	GO:0006096	glycolysis (BP)	3	88	45	34208	0.000215865	0.0073394	2023;230;5214
113	GO:0045663	positive regulation of myoblast differentiation (BP)	2	88	9	34208	0.00023279	0.00738721	694;3486
60	GO:0008285	negative regulation of cell proliferation (BP)	6	88	341	34208	0.000256086	0.00761856	56950;694;2495;136;26136;3486
307	GO:0021953	central nervous system neuron differentiation (BP)	2	88	11	34208	0.000354462	0.00992494	7289;4233
407	GO:0071375	cellular response to peptide hormone stimulus (BP)	2	88	13	34208	0.000501011	0.013249	2534;4233
127	GO:0042462	eye photoreceptor cell development (BP)	2	88	14	34208	0.000583535	0.0146191	7422;4647
119	GO:0005978	glycogen biosynthetic process (BP)	2	88	16	34208	0.000766926	0.0182528	5236;7360
84	GO:0007166	cell surface receptor signaling pathway (BP)	4	88	171	34208	0.0010139	0.021937	2534;1956;4233;301
299	GO:0042177	negative regulation of protein catabolic process (BP)	2	88	18	34208	0.000974564	0.0220901	2534;1956
354	GO:0045765	regulation of angiogenesis (BP)	2	88	21	34208	0.00133094	0.0275448	54583;136
305	GO:0046947	hydroxylysine biosynthetic process (BP)	1	88	1	34208	0.0025725	0.028477	5351
415	GO:0070267	oncosis (BP)	1	88	1	34208	0.0025725	0.028477	114908
420	GO:0014812	muscle cell migration (BP)	1	88	1	34208	0.0025725	0.028477	4233
427	GO:0090232	positive regulation of spindle checkpoint (BP)	1	88	1	34208	0.0025725	0.028477	10397
440	GO:0015881	creatine transport (BP)	1	88	1	34208	0.0025725	0.028477	6535
445	GO:0051904	pigment granule transport (BP)	1	88	1	34208	0.0025725	0.028477	4647
448	GO:0051875	pigment granule localization (BP)	1	88	1	34208	0.0025725	0.028477	4647
455	GO:0060434	bronchus morphogenesis (BP)	1	88	1	34208	0.0025725	0.028477	7289
457	GO:0021914	negative regulation of smoothened signaling pathway involved in ventral spinal cord patterning (BP)	1	88	1	34208	0.0025725	0.028477	7289
465	GO:0032468	Golgi calcium ion homeostasis (BP)	1	88	1	34208	0.0025725	0.028477	27032
466	GO:0030026	cellular manganese ion homeostasis (BP)	1	88	1	34208	0.0025725	0.028477	27032
467	GO:0032472	Golgi calcium ion transport (BP)	1	88	1	34208	0.0025725	0.028477	27032
469	GO:0002882	positive regulation of chronic inflammatory response to non-antigenic stimulus (BP)	1	88	1	34208	0.0025725	0.028477	136
472	GO:0045200	establishment of neuroblast polarity (BP)	1	88	1	34208	0.0025725	0.028477	85440
473	GO:0006422	aspartyl-tRNA aminoacylation (BP)	1	88	1	34208	0.0025725	0.028477	1615
474	GO:0002575	basophil chemotaxis (BP)	1	88	1	34208	0.0025725	0.028477	7422
61	GO:0010595	positive regulation of endothelial cell migration (BP)	2	88	22	34208	0.00146159	0.0289883	7422;306
226	GO:0006816	calcium ion transport (BP)	3	88	88	34208	0.00154148	0.0293497	2534;24145;27032
32	GO:0043406	positive regulation of MAP kinase activity (BP)	2	88	30	34208	0.00271582	0.0293803	7422;1956
329	GO:0000184	nuclear-transcribed mRNA catabolic process; nonsense-mediated decay (BP)	2	88	32	34208	0.00308635	0.031937	26019;3646
76	GO:0014070	response to organic cyclic compound (BP)	3	88	112	34208	0.00306283	0.0323979	230;4233;301
218	GO:0048286	lung alveolus development (BP)	2	88	33	34208	0.00327999	0.0332186	54206;7422
11	GO:0006468	protein phosphorylation (BP)	5	88	398	34208	0.00369802	0.036672	2534;22983;8780;1956;3486
336	GO:0006011	UDP-glucose metabolic process (BP)	1	88	2	34208	0.00513845	0.0382172	7360
369	GO:0031284	positive regulation of guanylate cyclase activity (BP)	1	88	2	34208	0.00513845	0.0382172	136
386	GO:0001754	eye photoreceptor cell differentiation (BP)	1	88	2	34208	0.00513845	0.0382172	23287
412	GO:0006880	intracellular sequestering of iron ion (BP)	1	88	2	34208	0.00513845	0.0382172	2495
441	GO:0005992	trehalose biosynthetic process (BP)	1	88	2	34208	0.00513845	0.0382172	5236
443	GO:0042985	negative regulation of amyloid precursor protein biosynthetic process (BP)	1	88	2	34208	0.00513845	0.0382172	25825
451	GO:0043006	activation of phospholipase A2 activity by calcium-mediated signaling (BP)	1	88	2	34208	0.00513845	0.0382172	1956
459	GO:0009294	DNA mediated transformation (BP)	1	88	2	34208	0.00513845	0.0382172	6018
468	GO:0010893	positive regulation of steroid biosynthetic process (BP)	1	88	2	34208	0.00513845	0.0382172	136
470	GO:0050717	positive regulation of interleukin-1 alpha secretion (BP)	1	88	2	34208	0.00513845	0.0382172	24145
471	GO:0043516	regulation of DNA damage response; signal transduction by p53 class mediator (BP)	1	88	2	34208	0.00513845	0.0382172	56950
475	GO:0060319	primitive erythrocyte differentiation (BP)	1	88	2	34208	0.00513845	0.0382172	7422
155	GO:0045740	positive regulation of DNA replication (BP)	2	88	37	34208	0.00410976	0.0383578	1956;4233
342	GO:0071456	cellular response to hypoxia (BP)	2	88	37	34208	0.00410976	0.0383578	7422;10397
357	GO:0007595	lactation (BP)	2	88	37	34208	0.00410976	0.0383578	7422;4233
220	GO:0006094	gluconeogenesis (BP)	2	88	42	34208	0.005269	0.0385853	2023;230
136	GO:0043066	negative regulation of apoptotic process (BP)	4	88	272	34208	0.00540651	0.0389924	7422;1956;301;51129
104	GO:0008643	carbohydrate transport (BP)	2	88	38	34208	0.00433086	0.039644	6513;144195
142	GO:0032330	regulation of chondrocyte differentiation (BP)	1	88	3	34208	0.00769788	0.0411707	2734
145	GO:0010955	negative regulation of protein processing (BP)	1	88	3	34208	0.00769788	0.0411707	2734
161	GO:0051054	positive regulation of DNA metabolic process (BP)	1	88	3	34208	0.00769788	0.0411707	306
269	GO:0090161	Golgi ribbon formation (BP)	1	88	3	34208	0.00769788	0.0411707	10133
332	GO:0036018	cellular response to erythropoietin (BP)	1	88	3	34208	0.00769788	0.0411707	4501
335	GO:0006065	UDP-glucuronate biosynthetic process (BP)	1	88	3	34208	0.00769788	0.0411707	7360
378	GO:0035609	C-terminal protein deglutamylation (BP)	1	88	3	34208	0.00769788	0.0411707	23287
379	GO:0035610	protein side chain deglutamylation (BP)	1	88	3	34208	0.00769788	0.0411707	23287
384	GO:0090310	negative regulation of methylation-dependent chromatin silencing (BP)	1	88	3	34208	0.00769788	0.0411707	80312
385	GO:0001826	inner cell mass cell differentiation (BP)	1	88	3	34208	0.00769788	0.0411707	80312
388	GO:0042063	gliogenesis (BP)	1	88	3	34208	0.00769788	0.0411707	301
391	GO:0051450	myoblast proliferation (BP)	1	88	3	34208	0.00769788	0.0411707	4233
403	GO:0030323	respiratory tube development (BP)	1	88	3	34208	0.00769788	0.0411707	51696
417	GO:0010701	positive regulation of norepinephrine secretion (BP)	1	88	3	34208	0.00769788	0.0411707	136
421	GO:0010828	positive regulation of glucose transport (BP)	1	88	3	34208	0.00769788	0.0411707	4233
425	GO:0032287	peripheral nervous system myelin maintenance (BP)	1	88	3	34208	0.00769788	0.0411707	10397
436	GO:0050966	detection of mechanical stimulus involved in sensory perception of pain (BP)	1	88	3	34208	0.00769788	0.0411707	2534
447	GO:0001845	phagolysosome assembly (BP)	1	88	3	34208	0.00769788	0.0411707	4647
456	GO:0060831	smoothened signaling pathway involved in dorsal/ventral neural tube patterning (BP)	1	88	3	34208	0.00769788	0.0411707	7289
93	GO:0030154	cell differentiation (BP)	6	88	520	34208	0.00227039	0.0415655	85440;65009;56913;1466;144195;51129
163	GO:0031100	organ regeneration (BP)	2	88	53	34208	0.00827998	0.0433106	230;306
162	GO:0001525	angiogenesis (BP)	3	88	160	34208	0.00824173	0.0435896	7422;302;56913
148	GO:0071363	cellular response to growth factor stimulus (BP)	2	88	46	34208	0.00629179	0.0446999	2534;4233
277	GO:0034613	cellular protein localization (BP)	2	88	29	34208	0.002539	0.0447617	10133;58528
40	GO:0046777	protein autophosphorylation (BP)	3	88	148	34208	0.00665798	0.0466059	2534;1956;4233
213	GO:0051289	protein homotetramerization (BP)	2	88	48	34208	0.00683437	0.0471472	230;5214
176	GO:0071731	response to nitric oxide (BP)	1	88	4	34208	0.0102508	0.0473726	54583
253	GO:0042133	neurotransmitter metabolic process (BP)	1	88	4	34208	0.0102508	0.0473726	23287
355	GO:0032966	negative regulation of collagen biosynthetic process (BP)	1	88	4	34208	0.0102508	0.0473726	136
367	GO:0010452	histone H3-K36 methylation (BP)	1	88	4	34208	0.0102508	0.0473726	56950
371	GO:0060547	negative regulation of necrotic cell death (BP)	1	88	4	34208	0.0102508	0.0473726	2495
373	GO:0060428	lung epithelium development (BP)	1	88	4	34208	0.0102508	0.0473726	54206
389	GO:0031077	post-embryonic camera-type eye development (BP)	1	88	4	34208	0.0102508	0.0473726	7422
406	GO:0060571	morphogenesis of an epithelial fold (BP)	1	88	4	34208	0.0102508	0.0473726	1956
422	GO:0010801	negative regulation of peptidyl-threonine phosphorylation (BP)	1	88	4	34208	0.0102508	0.0473726	4233
435	GO:0060087	relaxation of vascular smooth muscle (BP)	1	88	4	34208	0.0102508	0.0473726	136
446	GO:0048563	post-embryonic organ morphogenesis (BP)	1	88	4	34208	0.0102508	0.0473726	4647
450	GO:0070141	response to UV-A (BP)	1	88	4	34208	0.0102508	0.0473726	1956
234	GO:0043312	neutrophil degranulation (BP)	1	88	5	34208	0.0127972	0.0495242	306
315	GO:0018027	peptidyl-lysine dimethylation (BP)	1	88	5	34208	0.0127972	0.0495242	56950
321	GO:0060323	head morphogenesis (BP)	1	88	5	34208	0.0127972	0.0495242	29123
322	GO:0010740	positive regulation of intracellular protein kinase cascade (BP)	1	88	5	34208	0.0127972	0.0495242	7422
351	GO:0060206	estrous cycle phase (BP)	1	88	5	34208	0.0127972	0.0495242	301
365	GO:0071354	cellular response to interleukin-6 (BP)	1	88	5	34208	0.0127972	0.0495242	4233
376	GO:0051005	negative regulation of lipoprotein lipase activity (BP)	1	88	5	34208	0.0127972	0.0495242	51129
383	GO:0048012	hepatocyte growth factor receptor signaling pathway (BP)	1	88	5	34208	0.0127972	0.0495242	4233
394	GO:0034214	protein hexamerization (BP)	1	88	5	34208	0.0127972	0.0495242	24145
395	GO:0006000	fructose metabolic process (BP)	1	88	5	34208	0.0127972	0.0495242	230
410	GO:0031394	positive regulation of prostaglandin biosynthetic process (BP)	1	88	5	34208	0.0127972	0.0495242	301
419	GO:0060665	regulation of branching involved in salivary gland morphogenesis by mesenchymal-epithelial signaling (BP)	1	88	5	34208	0.0127972	0.0495242	4233
424	GO:0045576	mast cell activation (BP)	1	88	5	34208	0.0127972	0.0495242	10397
429	GO:0031659	positive regulation of cyclin-dependent protein kinase activity involved in G1/S (BP)	1	88	5	34208	0.0127972	0.0495242	1956
442	GO:0060754	positive regulation of mast cell chemotaxis (BP)	1	88	5	34208	0.0127972	0.0495242	7422
454	GO:0048702	embryonic neurocranium morphogenesis (BP)	1	88	5	34208	0.0127972	0.0495242	7289
458	GO:2000251	positive regulation of actin cytoskeleton reorganization (BP)	1	88	5	34208	0.0127972	0.0495242	55971
464	GO:0035428	hexose transmembrane transport (BP)	1	88	5	34208	0.0127972	0.0495242	6513

## Sheet: C2-TCGA-3 GO
Id	Items	Items_Details	Support	List size	Reference Support	Reference size	Hyp	Hyp_c	Genes
76	GO:0006096	glycolysis (BP)	5	167	45	34208	2.72415e-06	0.000856747	2821;2027;226;7167;2597
276	GO:0006094	gluconeogenesis (BP)	5	167	42	34208	1.91929e-06	0.00120724	2821;2027;226;7167;2597
73	GO:0006006	glucose metabolic process (BP)	6	167	98	34208	8.98382e-06	0.00188361	2821;2997;2027;226;7167;2597
6	GO:0007165	signal transduction (BP)	18	167	1176	34208	1.9527e-05	0.00204708	51517;5900;5129;1785;9048;819;5863;5526;6452;3956;6455;1140;8738;5598;3622;6778;8045;1192
48	GO:0005975	carbohydrate metabolic process (BP)	9	167	290	34208	1.38906e-05	0.00218429	2821;2997;2027;226;27294;7167;23563;4351;2597
544	GO:0006476	protein deacetylation (BP)	3	167	11	34208	1.83206e-05	0.00230474	8841;23408;51547
159	GO:0042981	regulation of apoptotic process (BP)	7	167	205	34208	7.05845e-05	0.00634252	3714;1613;3956;7316;8738;4335;8996
600	GO:0050982	detection of mechanical stimulus (BP)	2	167	4	34208	0.000141233	0.0111044	5310;3728
316	GO:0045351	type I interferon biosynthetic process (BP)	2	167	5	34208	0.000234632	0.0134167	10379;3665
507	GO:0006654	phosphatidic acid biosynthetic process (BP)	2	167	5	34208	0.000234632	0.0134167	10555;376497
533	GO:0009298	GDP-mannose biosynthetic process (BP)	2	167	5	34208	0.000234632	0.0134167	5372;4351
210	GO:0006289	nucleotide-excision repair (BP)	4	167	67	34208	0.00033049	0.0173232	27343;57804;5437;1643
250	GO:0006488	dolichol-linked oligosaccharide biosynthetic process (BP)	3	167	32	34208	0.000510756	0.0247127	5372;79644;4351
105	GO:0006644	phospholipid metabolic process (BP)	3	167	33	34208	0.000559824	0.0251521	5333;3931;10555
1	GO:0006915	apoptotic process (BP)	10	167	594	34208	0.00071711	0.0281914	1773;10313;10848;203245;57761;3956;7316;11337;5598;664
101	GO:0048011	nerve growth factor receptor signaling pathway (BP)	6	167	215	34208	0.000683116	0.0286453	5900;8841;57761;7316;10126;5598
0	GO:0006355	regulation of transcription; DNA-dependent (BP)	18	167	1609	34208	0.00092528	0.0342354	55290;9326;1613;1785;5187;10848;57761;285971;10379;7755;9541;7988;53635;4335;3622;8045;51545;1820
29	GO:0000122	negative regulation of transcription from RNA polymerase II promoter (BP)	8	167	416	34208	0.00105657	0.034978	8841;5187;1942;10848;6829;3728;3665;6778
39	GO:0050730	regulation of peptidyl-tyrosine phosphorylation (BP)	2	167	11	34208	0.00126583	0.0361911	1942;5526
376	GO:0032922	circadian regulation of gene expression (BP)	2	167	11	34208	0.00126583	0.0361911	8841;5187
425	GO:0016331	morphogenesis of embryonic epithelium (BP)	2	167	10	34208	0.00103901	0.0363075	3714;3728
175	GO:0042127	regulation of cell proliferation (BP)	4	167	101	34208	0.00154832	0.0374574	3714;5333;147040;6778
392	GO:0006656	phosphatidylcholine biosynthetic process (BP)	2	167	12	34208	0.00151412	0.0380953	3931;376497
402	GO:0006702	androgen biosynthetic process (BP)	2	167	12	34208	0.00151412	0.0380953	949;79644
78	GO:0016044	cellular membrane organization (BP)	4	167	95	34208	0.00123487	0.0388367	155382;1785;2512;7316
33	GO:0016477	cell migration (BP)	4	167	105	34208	0.00178565	0.0401133	1942;5753;3728;129787
72	GO:0001666	response to hypoxia (BP)	5	167	175	34208	0.0017304	0.040312	7054;6338;9361;664;8996
195	GO:0071363	cellular response to growth factor stimulus (BP)	3	167	46	34208	0.00148687	0.0406626	7054;5526;5598
399	GO:0034375	high-density lipoprotein particle remodeling (BP)	2	167	14	34208	0.0020743	0.0449909	3931;949
