# Supplementary material for: In vitro downregulated hypoxia transcriptome is associated with poor prognosis in breast cancer
Source: Mol Cancer. 2017 Jun 15;16:105. doi: 10.1186/s12943-017-0673-0 (PMC5472949; doi:10.1186/s12943-017-0673-0)
Supplement: Supplementary file 7 — These Tables show the transcript factor analysis of the various clusters, sub-clusters, and hypoxia signatures. (XLSX 544 kb) [file 12943_2017_673_MOESM7_ESM.xlsx]

## Sheet: RandomClusters
Table (a)			Table (b)				Figure (a)								Figure (b)
Cluster size	median of the top 25 terms combined score (CS)		Cluster	Size	f(Size)
25	5		C1	504	35.0731
25	3		C1a	116	12.2627
25	5		C1b	273	21.4927
25	5		C2	598	40.5994
25	5		C2a	204	17.4362
50	7		C2b	88	10.6166
50	8		C2c	168	15.3198
50	8		51-gene	51	8.44138
50	9		20-gene	20	6.61889
50	9
75	9
75	9
75	9
75	11
75	13
100	10
100	11
100	11
100	14
100	15
125	11
125	13
125	13
125	13
125	13
150	12
150	13
150	13
150	13
150	19
175	18
175	14
175	17
175	16
175	15
200	15
200	16
200	17
200	18
200	18
225	20
225	17
225	16
225	18
225	20
250	17
250	18
250	18
250	20
250	22
275	23
275	22
275	21
275	22
275	19
300	21
300	23
300	24
300	24
300	25
325	25
325	27
325	26
325	26
325	24
350	22
350	25
350	27
350	30
350	31
375	28
375	26
375	29
375	32
375	29
400	28
400	29
400	33
400	33
400	34
425	28
425	30
425	35
425	33
425	30
450	29
450	30
450	30
450	32
450	35
475	37
475	32
475	35
475	36
475	34
500	35
500	37
500	37
500	38
500	39
525	33
525	31
525	34
525	37
525	35
550	31
550	35
550	37
550	37
550	38
575	38
575	43
575	49
575	38
575	43
600	35
600	37
600	37
600	40
600	42
625	43
625	35
625	40
625	43
625	39
650	39
650	42
650	44
650	45
650	48
	0.0587897

## Sheet: C1
Term	Overlap	P-value	Adjusted P-value	Z-score	Combined Score	Adjusted CS	Genes
MYC_19030024_ChIP-ChIP_MESC_Mouse	217/3868	0	0	-1.22804	276.744	7.89048	LTV1;TCERG1;TMEM183A;ARPC5L;PWP2;PHB2;NUBP2;ALKBH2;PSMD7;OGFOD1;PSMD3;CDK5RAP1;STRA13;SNRPD3;JMJD4;METTL1;DNTTIP2;CD3EAP;IMP4;ESCO2;BCS1L;QTRTD1;PASK;WDR77;SRRM1;NUP93;LARS2;CIRH1A;SOAT1;KARS;PPA1;PSME3;GRWD1;CCDC86;NUP98;RPL29;TELO2;NOLC1;MRPL12;MRPL11;ZMPSTE24;DHX33;NUP85;DPH2;WBSCR22;TRAP1;PRELID1;PNO1;SURF2;PA2G4;MRPL22;MRPL30;CCT6A;UCK2;STAG1;TRMT12;DUS1L;FARSA;ITPA;MRPS15;MRPS11;SNX12;MRPL3…
MYC_18358816_ChIP-ChIP_MESC_Mouse	189/3413	0	0	-1.45679	275.214	7.84686	LTV1;TCERG1;NUP188;POP4;GMNN;ARPC5L;BZW2;PHB2;NUBP2;CHCHD4;ALKBH2;TMEM147;CHCHD3;PSMD7;SNRPD1;FLAD1;OGFOD1;FPGS;PSMD3;RUVBL1;CDK5RAP1;SNRPD3;JMJD4;PCYT2;METTL1;DIMT1;CD3EAP;IMP4;BCS1L;QTRTD1;PASK;ATAD3A;WDR77;SRRM1;NUP93;SLC5A6;EBNA1BP2;CIRH1A;KARS;TMEM138;PPA1;NCL;PSME3;GRWD1;CCDC86;GEMIN5;RPL29;KPNB1;TELO2;LY6E;IPPK;UBIAD1;NOLC1;PHB;MRPL12;ZMPSTE24;UBB;DHX33;NUP85;DHRS7B;DPH2;ATP5D;WBSCR22;SAC3…
EKLF_21900194_ChIP-Seq_ERYTHROCYTE_Mouse	118/1239	0	0	-1.5977	262.955	7.49733	LTV1;TCERG1;NUP188;CCNH;PITPNA;NUBP2;CHCHD4;TMEM147;SNRPD1;RUVBL1;FPGS;STRA13;AP1B1;CD3EAP;IMP4;ATAD3A;ILF2;CDC25B;NUP93;ACLY;EBNA1BP2;BRMS1;CIRH1A;KARS;NCL;HMBS;CCDC86;GEMIN5;RPL29;LY6E;NUP205;FECH;ISG20L2;NOLC1;MRPL14;PHB;CORO1A;NUP160;MRPL11;ZMPSTE24;NUP85;HIATL1;EIF2B5;TRAPPC3;EIF2B4;SURF2;PNO1;GOT2;PA2G4;LSM2;SRPK1;TBL3;NOL10;BLMH;FBXL6;AVEN;RBM28;NXT1;ZMYND19;DDX46;MCM7;PYCRL;WDR4;MRPL37;MR…
JARID1A_20064375_ChIP-Seq_MESC_Mouse	146/2171	0	0	-1.43287	235.472	6.71373	TMEM183A;NUP188;POP4;PITPNA;ARPC5L;PWP2;PHB2;PSMD8;PSMD7;TMEM147;SNRPD1;FLAD1;PSMD3;RUVBL1;CDK5RAP1;SNRPD3;JMJD4;DIMT1;HARBI1;DNTTIP2;DDX10;IMP4;BCS1L;PASK;ATAD3A;NUP93;SLC5A6;LARS2;BRMS1;KARS;PSME3;GRWD1;DNAJB11;MRTO4;CCDC86;ANAPC5;AURKAIP1;UBIAD1;ISG20L2;MRPL12;NUP160;ZMPSTE24;RRP7A;DGUOK;DHX33;NUP85;DPH2;ATP5D;WBSCR22;HIATL1;EIF2B5;TRAPPC3;EIF2B4;TRAP1;PRELID1;NEK4;SURF2;PNO1;WDR53;MRPL21;MRPL…
ETS1_20019798_ChIP-Seq_JURKAT_Human	115/1607	0	0	-1.56442	206.997	5.90187	CCNH;POP4;IPO4;LSM10;PSMD8;PSMD7;TMEM147;CHCHD3;SNRPD1;PSMD3;RUVBL1;CDK5RAP1;PSMD1;SNRPD3;JMJD4;DNTTIP2;IMP4;ESCO2;ATAD3A;WDR77;BRMS1;PSME3;GRWD1;MRTO4;CCDC86;ANAPC5;RPL29;AURKAIP1;IPPK;NUP205;PSMD11;CLEC16A;NOLC1;PHB;MRPL12;MRPL11;ZMPSTE24;DGUOK;HSPH1;DHX33;DHRS7B;ZNHIT6;DPH2;ATP5D;EIF2B5;TRAPPC3;EIF2B4;NOP14;RPP40;WDR53;C20ORF24;PA2G4;MRPL21;MRPL30;TBL3;CDK5;TRMT12;FARSA;UFD1L;RBM28;MRPS15;PIGU…
MYC_18555785_ChIP-Seq_MESC_Mouse	87/1200	0	0	-1.99088	197.611	5.63426	LTV1;AVEN;TCERG1;DDX46;MCM7;WDR3;ZC3H8;HSCB;BZW2;PWP2;NUBP2;CHCHD4;ALKBH2;MRPL3;PSMD7;ATIC;SNRPD1;C1QBP;FPGS;TIMM17A;SSSCA1;PRMT6;EIF5B;CCT2;RBM14;PARP1;DIMT1;METTL1;PRMT1;CAD;TIMM23;TFB2M;RANGAP1;ATAD3A;NME1;ACLY;EBNA1BP2;SARS2;CIRH1A;KARS;GRWD1;MRTO4;CCDC86;GEMIN5;ETF1;NUP98;RPL29;FXN;KPNB1;LY6E;CBFB;ATP5A1;NOL7;DDX21;NOLC1;SDAD1;CENPB;MRPL11;EXOSC7;HIRA;PSMB2;TWISTNB;E2F1;PDSS1;EXOSC2;SAC3D1;C…
GABP_19822575_ChIP-Seq_HepG2_Human	139/2639	0	0	-1.25566	159.985	4.56147	LTV1;POP4;ARPC5L;TSEN2;PHRF1;PHB2;IPO4;LSM10;ALKBH2;PSMD7;RUVBL1;CDK5RAP1;JMJD4;PCYT2;AP1B1;DNTTIP2;PASK;ATAD3A;SRRM1;EBNA1BP2;KARS;PPA1;HMBS;RAB35;RPL29;AURKAIP1;IPPK;DNMT1;PSMD11;CBFB;PSMD14;ISG20L2;NOLC1;MRPL14;TEX261;C9ORF78;ABHD5;MRPL12;HSPBP1;NUP160;ZMPSTE24;DGUOK;KLC2;NUP85;DHRS7B;DPH2;THEM4;TRAPPC3;ACD;FANCA;WDR53;C20ORF24;MRPL21;LSM2;SRPK1;YRDC;COPS3;GRHPR;COQ3;STAG1;CDK5;HNRNPF;NOL10;DU…
VDR_23849224_ChIP-Seq_CD4+_Human	124/2231	0	0	-1.32195	155.416	4.4312	TCERG1;POP4;TACO1;GPATCH2;TM7SF3;BZW2;IPO4;LSM10;PSMD8;ALKBH2;SNRPD1;RUVBL1;CDK5RAP1;PSMD1;SNRPD3;JMJD4;METTL1;DNTTIP2;IMP4;BCS1L;QTRTD1;PASK;SRRM1;KARS;PSME3;GRWD1;MRTO4;PGP;CCDC86;RPL29;AURKAIP1;PSMD11;FECH;NOP2;CLEC16A;NOLC1;ABHD5;MRPL12;ZMPSTE24;RPF1;DGUOK;PTDSS1;HSPH1;KLC2;UBB;NUP85;BRIX1;NOP14;PNO1;RPP40;WDR53;MRPL30;COPS3;TBL3;CDK5;TRMT12;NOL10;PSMG1;NDUFAF1;FARSA;CALM2;RBM28;PIGU;PAK1IP1;…
E2F1_18555785_ChIP-Seq_MESC_Mouse	176/4172	0	0	-1.14924	154.952	4.41798	TCERG1;TPMT;TUSC2;PITPNA;ROGDI;GMNN;PWP2;BZW2;NUBP2;CHCHD4;ALKBH2;PSMD7;SNRPD1;FLAD1;FPGS;CDK5RAP1;PSMD1;STRA13;SNRPD3;CPT1A;METTL1;DIMT1;DNTTIP2;IMP4;ESCO2;ATAD3A;WDR77;SRRM1;NUP93;LARS2;ACLY;EBNA1BP2;TMEM138;NCL;GRWD1;HMBS;FDX1;ANAPC5;NUP98;RPL29;KPNB1;LY6E;UBIAD1;PSMD11;FECH;NOLC1;ABHD5;PHB;NUP160;MRPL11;ZMPSTE24;PTDSS1;KLC2;DHRS7B;ATP5D;WBSCR22;HIATL1;SAC3D1;TRAPPC3;EIF2B4;TRAP1;CHKA;PNO1;RAN…
HOXC9_25013753_ChIP-Seq_NEUROBLASTOMA BE2-C_Human	112/2014	0	0	-1.35583	142.905	4.0745	LTV1;POP4;TACO1;GMNN;GPATCH2;ARPC5L;HNRNPR;ALKBH6;C14ORF169;IPO4;TSEN54;ALKBH2;PNP;SNRPD1;FLAD1;RUVBL1;CDK5RAP1;SNRPD3;JMJD4;METTL1;DNTTIP2;BCS1L;ATAD3A;NUP93;SLC5A6;BRMS1;KARS;NCL;FDX1;NHP2;CCDC86;GEMIN5;ANAPC5;KPNB1;IPPK;NUP205;NOP2;CLEC16A;NOLC1;MRPL12;ZMPSTE24;RPF1;DGUOK;UBB;DHRS7B;ZNHIT6;DPH2;ATP5D;THEM4;NAE1;MPDU1;NOP14;WDR53;MRPL30;COPS3;NDUFAF4;ZNF30;TRMT12;NDUFAF1;FARSA;RBM28;MRPS15;DDX4…
MYC_19079543_ChIP-ChIP_MESC_Mouse	81/1458	0	0	-1.91497	142.282	4.05673	NXT1;MCM7;WDR3;WDR4;ARPC5L;ZC3H8;TSEN2;TM7SF3;ALKBH6;ATP5G1;NUBP2;RPS4X;PSMD7;XPO4;FPGS;TIMM17A;STRA13;EIF2B1;HSP90AA1;PCYT2;PARP1;GSTO1;METTL1;PRMT1;CAD;MRPL47;ESCO2;QTRTD1;ATAD3A;WDR77;SRRM1;NME1;ACLY;EBNA1BP2;PSME3;NCL;GRWD1;PCCB;TCP1;BIRC5;GEMIN5;POLR1E;ETF1;RPL29;PRPS1;DNMT1;PSMD14;ATP5A1;ISG20L2;DDX20;DDX21;NOLC1;SRM;PSMB6;STIP1;PTDSS1;NUP85;DHRS7B;DPH2;CCT5;MPDU1;GADD45GIP1;CHKA;ATP13A1;RA…
ZFX_18555785_ChIP-Seq_MESC_Mouse	141/3249	0	0	-1.22652	132.061	3.76531	TCERG1;TMEM183A;GMNN;ARPC5L;GPATCH2;TM7SF3;PHB2;TSEN54;CNDP2;CHCHD4;LSM10;TMEM147;PSMD7;SNRPD1;FPGS;PSMD3;RUVBL1;PSMD1;CD3EAP;ILF2;ATAD3A;SRRM1;ACLY;EBNA1BP2;NCL;PSME3;GRWD1;CCDC86;ANAPC5;NUP98;RPL29;KPNB1;LY6E;UBIAD1;PSMD11;CBFB;PSMD14;FECH;ISG20L2;NOLC1;TEX261;ABHD5;PHB;MRPL12;MRPL11;STIP1;PTDSS1;UBB;IRAK1;NUP85;ATP5D;HIATL1;SAC3D1;EIF2B5;TRAPPC3;TRAP1;NEK4;RANBP17;FANCA;SRPK1;CCT6A;COQ3;YRDC;F…
CREM_20920259_ChIP-Seq_GC1-SPG_Mouse	234/5776	0	0	-0.64624	118.854	3.38875	LTV1;TCERG1;TMEM183A;CCNH;POP4;PITPNA;ARPC5L;HNRNPR;PWP2;TSEN54;NUBP2;PSMD8;ALKBH2;PSMD7;PSMD3;PSMD1;SNRPD3;JMJD4;METTL1;DNTTIP2;DDX10;CD3EAP;BCS1L;QTRTD1;WDR77;SRRM1;NUP93;EML4;CIRH1A;SOAT1;PSME3;BOLA3;GRWD1;HMBS;FDX1;ORAI1;CCDC86;NUP98;RPL29;AURKAIP1;TELO2;NUP205;NOLC1;MRPL14;MRPL12;ZMPSTE24;RRP7A;DGUOK;HSPH1;DHX33;ATP5D;WBSCR22;HIATL1;TRAP1;CHKA;RANBP17;WDR53;PA2G4;SRPK1;AIMP2;UCK2;STAG1;TBL3;…
KDM6A_18722178_ChIP-ChIP_U937 AND SAOS2_Human	42/479	5.83361e-25	5.51276e-24	-2.19285	117.438	3.34837	MRPS15;DDX46;POLDIP2;MCM8;PAK1IP1;MRPS11;MRPL37;PHB;WDR46;SNAPC5;PSMB7;OGFOD1;WBSCR22;SSSCA1;SNRPD3;MRPL9;EIF2B1;POLR2K;MTX1;PNO1;METTL1;MRPL49;TIMM23;TFB2M;BCS1L;MRPS7;ILF2;WDR77;BYSL;NME1;SLC5A6;LARS2;PHF5A;SARS2;KARS;XPNPEP3;PSME3;DNAJA3;DNAJC9;GLA;POLR3K;ITPA
E2F4_21247883_ChIP-Seq_LYMPHOBLASTOID_Human	138/2998	0	0	-1.05186	117.282	3.34393	ROGDI;HNRNPR;TM7SF3;PHRF1;C14ORF169;IPO4;IPO5;NUBP2;PSMD7;FLAD1;RUSC1;JMJD4;HARBI1;DNTTIP2;DDX10;ATAD3A;SRRM1;NUP93;EBNA1BP2;BRMS1;CIRH1A;SOAT1;KARS;PPA1;TMEM138;HMBS;RAB35;MRTO4;FDX1;PGP;ORAI1;ANAPC5;NUP98;SNRNP25;AURKAIP1;TELO2;CBFB;CLEC16A;ISG20L2;NOLC1;NUP160;MRPL11;KLC2;UBB;MAN2A2;DHRS7B;THEM4;NAE1;SAC3D1;MPDU1;TRAPPC3;ACD;CHKA;SETD1B;FANCA;ARPC5;PA2G4;MRPL21;YRDC;COPS3;TBL3;UCK2;HNRNPF;NDUF…
KDM5B_21448134_ChIP-Seq_MESC_Mouse	166/3724	0	0	-0.879042	117.122	3.33936	LTV1;TCERG1;TMEM183A;NUP188;TACO1;PITPNA;GMNN;UBP1;HNRNPR;PHRF1;PWP2;TM7SF3;BZW2;IPO5;TATDN2;PSMD7;SNRPD1;PSMD3;PSMD1;SNRPD3;JMJD4;DIMT1;AP1B1;DNTTIP2;DDX10;ESCO2;QTRTD1;PASK;ILF2;WDR77;SRRM1;NUP93;ACLY;CIRH1A;KARS;DKC1;NCL;PSME3;DNAJB11;GEMIN5;ANAPC5;NUP98;KPNB1;IPPK;NUP205;DNMT1;PSMD11;CBFB;CLEC16A;WDR62;PHB;CORO1A;NUP160;RPF1;STIP1;HSPH1;UBB;DHX33;NUP85;ZNHIT6;BRIX1;NAE1;NAA50;EIF2B5;TRAP1;NOP…
FOXP3_21729870_ChIP-Seq_TREG_Human	82/1404	0	0	-1.43933	113.071	3.22387	UFD1L;RBM28;MRPS15;CCNH;PAK1IP1;MRPS11;TACO1;MRPS12;GPATCH2;UBP1;PHRF1;BZW2;USP39;PHB2;TSEN54;WDR43;IPO4;LACTB;MRPL3;AIFM1;OGFOD1;GSG2;PSMD3;RUVBL1;WDR5;PSMD1;SNRPD3;RRP15;EIF5B;JMJD4;PRMT1;HARBI1;IQCE;NDUFC2;CD3EAP;URB2;TEX2;RANGAP1;UCHL3;ATAD3A;SRRM1;PCCB;GEMIN5;MCM4;ANAPC5;RPL29;PFDN4;AURKAIP1;DCTPP1;RNFT2;NUP205;CDC123;DNMT1;TSSC1;POLDIP3;NIP7;NOLC1;SDAD1;MRPL11;POLD3;STIP1;PTDSS1;DHX33;HAUS8…
SRF_21415370_ChIP-Seq_HL-1_Mouse	75/1634	1.0938e-26	1.18127e-25	-1.94326	111.54	3.1802	MRPS15;TMEM183A;NXT1;TPMT;MCM7;UBP1;ZC3H8;USP39;SLC2A6;TTC27;TSEN54;NUBP2;PSMD8;PSMD7;SPR;OGFOD1;CDK5RAP1;TMEM109;STRA13;RRP15;EIF5B;CCT2;JMJD4;GSTO1;PRMT1;DDX10;TFB2M;ILF2;COMMD7;CIRH1A;SARS2;BOLA3;RPUSD2;CCDC86;POLR1E;FXN;UBIAD1;TSSC4;TSSC1;FECH;SLC20A1;POLDIP3;NOLC1;SDAD1;BCL2L12;EXOSC7;HIRA;PTDSS1;ICT1;ATP5D;WBSCR22;POLR2F;PDSS1;SAC3D1;CCT5;TRAP1;NQO2;RRP1B;PA2G4;BYSL;LSM2;CCT6A;RSL1D1;TBL3;S…
YY1_23942234_ChIP-Seq_MYOBLASTS AND MYOTUBES_Mouse	80/1466	0	0	-1.34707	97.3035	2.7743	AVEN;RBM28;TCERG1;PIGU;MRPS15;MRPL36;MRPL37;WDR46;ATP5G1;TTC27;PSMD7;XPO4;FPGS;TIMM17A;DNMT3B;PSMD1;MRPL9;RRP15;PRMT1;MRPL49;DNTTIP2;MRPL47;IMP4;ESCO2;MRPS7;PASK;YDJC;WDR77;SLC5A6;LARS2;MRPS9;MED24;SARS2;GRWD1;DNAJB11;SRSF2;SRSF3;SGK1;PFDN4;IPPK;UBIAD1;NUP205;ATP5A1;HSD17B10;HSPBP1;NUP160;MRPL11;RPF1;PSMB6;RRP7A;PSMB7;PUF60;UBB;ICT1;CHN1;MCMBP;BRIX1;PDSS1;EXOSC2;MPDU1;NDUFA9;GADD45GIP1;EIF2B5;PRE…
XRN2_22483619_ChIP-Seq_HELA_Human	81/1529	0	0	-1.34791	96.1482	2.74136	LTV1;DDX46;MCM7;PYCRL;MCM8;TACO1;TUSC2;GPR63;MPV17L2;HNRNPR;MRPL37;MRPL34;TSEN2;BZW2;ALKBH6;WDR46;SNAPC5;RPS4X;METTL13;PNP;FLAD1;TMEM109;SSSCA1;RRP15;CCT2;JMJD4;RBM14;MRPS25;SIGMAR1;DNTTIP2;NDUFC2;MRPS7;TEX2;ILF2;YDJC;SRRM1;NME1;NUP93;DBF4;BRMS1;KARS;NCL;HMBS;BIRC5;DNAJC9;RPL29;KPNB1;FH;NUP205;ZNF593;CDC123;TOMM40;POLDIP3;ISG20L2;CENPA;HSPBP1;PRICKLE4;ZMPSTE24;RPF1;STIP1;KLC2;PSMB2;PUF60;UBB;E2F1…
MYCN_18555785_ChIP-Seq_MESC_Mouse	97/2261	0	0	-1.35234	95.1546	2.71303	NUP188;ARPC5L;PHB2;CHCHD4;TATDN2;DIMT1;DNTTIP2;IMP4;QTRTD1;WDR77;SRRM1;NUP93;CIRH1A;PPA1;PSME3;NCL;DNAJB11;FDX1;AURKAIP1;FKBP5;IPPK;ISG20L2;MRPL12;UBB;DHX33;ATP5D;THEM4;MPDU1;NEK4;WDR53;PA2G4;MRPL21;LSM2;MRPL30;CCT6A;YRDC;STAG1;NDUFAF1;DUS1L;FARSA;CALM2;CC2D1A;ZMYND19;MCM8;WDR4;ZC3H8;FOXM1;ATP5G1;SLC2A6;SNAPC5;RPS4X;XPO4;SNAPC4;GNPNAT1;MRPL9;EIF2B1;CCT3;HSP90AA1;PARP1;MRPL49;TIMM23;MRPL47;GLRX2;U…
SPI1_22790984_ChIP-Seq_ERYTHROLEUKEMIA_Mouse	99/1962	0	0	-1.1146	94.0737	2.68222	TCERG1;TUSC2;GMNN;ARPC5L;UBP1;PHRF1;ALKBH6;PHB2;PSMD8;CCND3;PSMD3;SNRPD3;DNTTIP2;DDX10;BCS1L;MRTO4;SRSF3;ANAPC5;NUP98;TELO2;LY6E;IPPK;NUP205;CBFB;PSMD14;NOP2;NOLC1;MRPL12;RRP7A;DGUOK;PTDSS1;HSPH1;IRAK1;DHX33;DPH2;MPDU1;NOP14;NEK4;SURF2;GOT2;ARPC5;LSM2;SRPK1;COPS3;GRHPR;TBL3;HNRNPF;FARSA;CALM2;FBXL6;NXT1;DDX46;WDR3;ZC3H8;HSCB;WDR43;SNAPC5;ATIC;SPR;TMEM109;SSSCA1;IDH3A;SPHK1;MRPL49;TIMM23;RANGAP1;N…
FOXP1_21924763_ChIP-Seq_HESC_Human	156/3724	0	0	-0.756998	88.1416	2.51308	TPMT;UBP1;TM7SF3;TSEN2;C14ORF169;TSEN54;IPO5;PSMD8;CHCHD3;RUSC1;SNRPD1;FPGS;PSMD1;STRA13;CPT1A;METTL1;CDC25B;LARS2;ACLY;BRMS1;CIRH1A;DDX39A;SOAT1;PPA1;PSME3;BOLA3;DNAJB11;RAB35;NHP2;PGP;ORAI1;CCDC86;GEMIN5;RPL29;PSMD11;NOP2;CLEC16A;ISG20L2;NOLC1;PHB;CORO1A;BOLA2B;MRPL11;ZMPSTE24;BCL2L12;KLC2;UBB;DHX33;DPH2;ATP5D;HIATL1;BRIX1;NAE1;MPDU1;NAA50;EIF2B5;TRAPPC3;EIF2B4;NOP14;SETD1B;SS18L2;C20ORF27;PA2G…
DCP1A_22483619_ChIP-Seq_HELA_Human	50/759	2.62585e-24	2.36326e-23	-1.66105	86.5397	2.46741	UFD1L;TMEM183A;WWC1;TACO1;IPO4;NUBP2;CHCHD4;PSMD1;KIF1C;MRPL9;JMJD4;MRPL49;DNTTIP2;NDUFC2;MRPS7;NME1;MRPS9;GRWD1;MRTO4;NUP205;POLDIP2;POLDIP3;CLEC16A;NOLC1;WDR62;ABHD5;MRPL12;RRP7A;PTDSS1;PUF60;NUP85;ICT1;MICALL1;PDE6D;EIF2B4;PNO1;NDUFA4;ATP13A1;GOT2;ARPC5;MRPL21;MRPL22;COQ3;TBL3;STAG1;LYRM4;DNAJA3;EIF3J;DRG1;CALM2
FOXM1_25889361_ChIP-Seq_OE33 AND U2OS_Human	57/932	4.3436e-26	4.43748e-25	-1.49461	83.8093	2.38956	TCERG1;NXT1;PYCRL;TACO1;GMNN;HSCB;FOXM1;IPO4;ALKBH2;GSG2;FPGS;DNMT3B;SSSCA1;SNRPD3;EIF5B;HARBI1;CMC2;CD3EAP;PASK;RANGAP1;DYNLL2;ILF2;CDC25B;CCNA2;DDX39A;DBF4;BRMS1;DKC1;NCL;DNAJB11;PGP;SRSF3;BIRC5;ANAPC5;DNAJC9;NUP98;PFDN4;KPNB1;RNFT2;PARPBP;TOMM40;BRAT1;WDR62;CENPA;CENPB;NUP160;SAC3D1;ISOC2;C20ORF24;NOC3L;MRPL30;AIMP2;HNRNPF;HNRNPD;TRMT12;POLR3H;CALM2
CREB1_15753290_ChIP-ChIP_HEK293T_Human	37/957	1.70904e-11	7.78336e-11	-3.59348	83.6434	2.38483	GTF3C1;PRPS1;TCERG1;MRPS15;CCNH;MRPS12;WDR4;MRPL37;CENPA;PSMD8;SNAPC5;PSMD7;RUVBL1;PDE6D;SSSCA1;EIF2B1;POLR2K;NIFK;METTL1;MRPL49;ADAT1;DDX10;RANGAP1;BYSL;NME1;SLC5A6;CCNA2;CCT6A;COPS3;RAD51;PSME3;DNAJB11;POLE3;NUP98;CALM2;GLA;KPNB1
DACH1_20351289_ChIP-Seq_MDA-MB-231_Human	80/1698	3.4e-29	4.32e-28	-1.31786	83.0375	2.36755	ZMYND19;PYCRL;TUSC2;ARPC5L;MRPL36;TSEN54;SNAPC5;ALKBH2;CCND3;ATIC;TMEM147;SNRPD1;PSMD3;CDK5RAP1;EIF2B1;PRMT6;CCT2;JMJD4;PRMT1;ELAC2;MRPL49;DNTTIP2;MRPS7;ILF2;DYNLL2;COMMD7;SLC5A6;SLC7A6;CIRH1A;SOAT1;PSME3;RAB35;AURKAIP1;KPNB1;DNMT1;XRCC6BP1;TSSC4;CBFB;TSSC1;POLDIP2;SLC20A1;POLDIP3;NOP2;MAK16;NOL7;CLEC16A;DDX20;NOC4L;WDR62;ABHD5;MRPL12;CENPB;PTS;HIRA;STIP1;SLC25A28;PUF60;NUP85;ICT1;SLC25A22;MPDU1;…
CREB1_20920259_ChIP-Seq_GC1-SPG_Mouse	124/3057	0	0	-0.916586	79.373	2.26307	TMEM183A;POP4;WWC1;GMNN;PITPNA;NUBP2;CCND3;TMEM147;FLAD1;PSMD3;CPT1A;PCYT2;METTL1;DIMT1;HARBI1;DDX10;BCS1L;QTRTD1;PASK;TEX2;SRRM1;LARS2;ACLY;BRMS1;SOAT1;PSME3;BOLA3;GRWD1;DNAJB11;HMBS;RAB35;ORAI1;CCDC86;NUP98;RPL29;KPNB1;TELO2;PSMD14;NOLC1;ABHD5;MRPL12;NUP160;RRP7A;DGUOK;STIP1;UBB;DHX33;DHRS7B;ATP5D;WBSCR22;TRAP1;NOP14;CHKA;CCDC137;WDR53;MRPL21;LSM2;SRPK1;AIMP2;TBL3;CDK5;HNRNPF;TRMT12;DUS1L;FARSA…
CREB1_23762244_ChIP-Seq_HIPPOCAMPUS_Rat	105/2393	0	0	-1.00108	78.4828	2.23769	TCERG1;TMEM183A;CCNH;POP4;TUSC2;PITPNA;UBP1;HNRNPR;NUBP2;CCND3;PSMD7;TMEM147;CHCHD3;FLAD1;PSMD3;PCYT2;METTL1;QTRTD1;ACLY;BRMS1;SOAT1;PSME3;GRWD1;HMBS;PGP;CCDC86;NUP98;KPNB1;IPPK;PSMD11;CLEC16A;NOLC1;MRPL14;PHB;MRPL12;HSPBP1;NUP160;DGUOK;STIP1;HSPH1;KLC2;UBB;DHX33;ATP5D;EIF2B4;NOP14;CHKA;WDR53;PA2G4;LSM2;TBL3;CDK5;NOL10;CALM2;UFD1L;MCM7;PAK1IP1;WDR3;MRPS12;WDR4;ATP5G1;WDR43;XPO4;TMEM109;SSSCA1;EIF…
PHF8_20622854_ChIP-Seq_HELA_Human	73/1490	1.299e-27	1.5834e-26	-1.31899	78.358	2.23413	PAK1IP1;TUSC1;UBP1;ZC3H8;FOXM1;PHB2;RABEPK;WDR43;PSMD8;CHCHD4;MRPL3;METTL13;PNP;PSMD3;JMJD4;DUSP2;HSP90AA1;PARP1;METTL1;SPHK1;HARBI1;NDUFC2;PPP2R5D;MRPS7;UCHL3;PTBP2;SLC7A6;CIRH1A;TMEM138;POLR1E;ETF1;DNAJC9;FXN;TELO2;FH;NUP205;CDC123;CBFB;POLDIP2;FAM35A;NOP2;NOL7;TEX261;ABHD5;CLN6;SRM;RPF1;EXOSC7;PPP2CA;PTDSS1;SLC25A28;ALDH1B1;TWISTNB;WBSCR22;BRIX1;CCT5;MPDU1;NDUFA9;EIF2B5;GCH1;C7ORF26;PA2G4;AIMP…
CHD1_19587682_ChIP-ChIP_MESC_Mouse	46/843	2.3472e-19	1.84842e-18	-1.79925	73.4674	2.09469	CDC123;NXT1;TMEM183A;POLDIP3;POP4;WDR4;MRPL36;PHB;ALKBH6;CENPA;ATP5G1;TTC27;PSMB7;STIP1;XPO4;NUP85;FLAD1;GNA12;SNRPD3;POLR2K;NDUFA9;EIF5B;TRAPPC3;NDUFA4;PNO1;MRPL49;FANCA;WDR53;TIMM23;NIPA2;QTRTD1;TMEM177;GRHPR;COQ3;RAD51;CDK5;RPUSD2;SERBP1;EIF3J;DNAJA2;DRG1;ANAPC5;NOL10;R3HDM1;GLA;POLR3K
FOXO3_22982991_ChIP-Seq_MACROPHAGES_Mouse	89/2000	1e-30	1.1e-29	-1.09945	73.2811	2.08938	AVEN;NUP188;DDX46;POP4;PAK1IP1;TACO1;TSEN2;PHRF1;BZW2;LSM10;CCND3;TATDN2;PSMD7;TMEM147;XPO4;PSMD3;TIMM17A;KIF1C;TMEM109;HSP90AA1;GSTO1;METTL1;ILF2;EML4;PSME3;GRWD1;MRTO4;PGP;MCM4;SNRNP25;RPL29;GTF3C1;NUP205;TSSC4;PARPBP;POLDIP2;NIP7;BRAT1;NPRL3;FAM35A;NOP2;NOL7;DDX20;DDX21;WDR62;TIMM10;PTS;MRPL11;RPF1;POLD3;EXOSC7;PSMB7;NUP85;ICT1;TWISTNB;MICALL1;MCMBP;THEM4;GADD45GIP1;NDUFA9;EIF2B4;PRELID1;MTX1;…
KLF4_18555785_ChIP-Seq_MESC_Mouse	92/2444	1.0585e-26	1.17684e-25	-1.25454	72.0126	2.05321	MRPS15;NXT1;NUP188;PAK1IP1;WWC1;WDR4;TUSC1;ARPC5L;FOXM1;CHCHD4;ATIC;TATDN2;C1QBP;FPGS;CDK5RAP1;RBPMS2;SNRPD3;CCT3;PARP1;DIMT1;SPHK1;CD3EAP;MRPL47;NIPA2;BCS1L;MRPS7;RANGAP1;ATAD3A;SRRM1;SLC5A6;TMEM177;LARS2;ACLY;EBNA1BP2;DBF4;IRF3;PDIK1L;BOLA3;TCP1;RAB35;POLR1E;BIRC5;ETF1;LY6E;XRCC6BP1;TOMM40;CBFB;PSMD14;POLDIP3;NIP7;SDAD1;MRPL12;CENPA;NUP160;PPP2CA;BCL2L12;EXOSC7;HIRA;DGUOK;STIP1;DHX33;OXCT1;ATP5…
HOXB4_20404135_ChIP-ChIP_EML_Mouse	70/1824	9.68898e-21	7.96181e-20	-1.62378	71.4089	2.036	TCERG1;POP4;PAK1IP1;TUSC1;BZW2;RABEPK;ATP5G1;SLC2A6;PSMD8;MRPL3;TATDN2;CHCHD3;FLAD1;RUVBL1;TIMM17A;CCT3;ELAC2;CAD;AP1B1;IMP4;NIPA2;QTRTD1;RANGAP1;ATAD3A;ACLY;PCCB;HMBS;ETF1;FXN;IPPK;TOMM40;POLDIP3;TIMM10;CENPA;SRM;PPP2CA;PSMB6;DGUOK;PTDSS1;IRAK1;UBB;DHX33;DHRS7B;GNA12;PDE6D;POLR2F;CSK;PDSS1;MPDU1;GADD45GIP1;NDUFA9;TRAPPC3;NQO2;NDUFA4;RANBP17;RPP40;GOT2;FANCA;ADAT1;WDR53;LSM2;BOP1;COQ3;PHF5A;RAD51…
TTF2_22483619_ChIP-Seq_HELA_Human	71/1512	8.0208e-26	7.97863e-25	-1.22517	67.9819	1.93829	UFD1L;LTV1;MRPS15;DDX46;MRPS11;WDR4;SNX12;MRPL37;PWP2;RPS4X;ALKBH2;MRPL3;METTL13;PNP;FLAD1;OGFOD1;PSMD1;SNRPD3;RBM14;DNTTIP2;CD3EAP;IMP4;MRPS7;TEX2;UCHL3;ILF2;CCNA2;PDIK1L;HMBS;PGP;MCM4;RPL29;AURKAIP1;NUP205;CDC123;DNMT1;POLDIP3;NIP7;DDX21;NOLC1;NOC4L;CENPA;ZMPSTE24;POLD3;DGUOK;HSPH1;PSMB2;HAUS8;UBB;THEM4;EXOSC2;MPDU1;RPRM;TRAPPC3;EIF2B4;NOP14;NDUFA4;ATP13A1;FANCA;TRMT1;PA2G4;FANCE;RSL1D1;CDK5;ND…
THAP11_20581084_ChIP-Seq_MESC_Mouse	43/864	8.67207e-17	5.85365e-16	-1.93753	67.9576	1.9376	DNMT1;PSMD11;TSSC4;DDX46;POLDIP3;NIP7;TIMM10;PHB;MRPL34;ATP5G1;LSM10;BCL2L12;CHCHD4;TMEM147;CHCHD3;DHX33;PDE6D;PRMT6;TRAPPC3;EIF2B4;TRAP1;NEK4;MRPS25;GOT2;TFB2M;PA2G4;BCS1L;PASK;QTRTD1;RANGAP1;NME1;LETM1;ACLY;RAD51;IRF3;CDK5;TMEM138;CENPJ;MARS;SERBP1;R3HDM1;ABCE1;CC2D1A
TBX5_21415370_ChIP-Seq_HL-1_Mouse	80/2296	3.43577e-21	2.88605e-20	-1.41436	63.6344	1.81434	NXT1;WDR3;GMNN;ROGDI;ARPC5L;ZC3H8;FOXM1;SLC2A6;IPO4;PSMD8;CCND3;SNRPD1;FPGS;TIMM17A;SNRPD3;EIF2B1;IDH3A;CPT1A;PCYT2;DIMT1;DIO1;ITPK1;AP1B1;TIMM23;PPP2R5D;GLRX2;COMMD7;ZDHHC14;SRRM1;NUP93;CIRH1A;DBF4;BOLA3;GRWD1;POLR1E;BIRC5;ETF1;DNAJC9;ANAPC5;THOP1;IPPK;TSSC4;PSMD11;TSSC1;SLC20A1;POLDIP3;PON2;DDX21;NOLC1;SDAD1;LRP8;PPP2CA;HIRA;PSMB7;DGUOK;KLC2;UBB;ALDH1B1;PUF60;MAN2A2;OXCT1;WBSCR22;THEM4;PDSS1;SL…
GATA4_21415370_ChIP-Seq_HL-1_Mouse	71/2039	8.09919e-19	6.00293e-18	-1.50756	59.7811	1.70447	AVEN;MRPS15;TMEM183A;MCM7;POP4;TUSC2;BZW2;USP39;SLC2A6;PSMD7;SPR;FLAD1;CDK5RAP1;DNMT3B;MRPL9;RRP15;JMJD4;CPT1A;CAD;ITPK1;AP1B1;IQCE;AHSA1;TFB2M;QTRTD1;PASK;DYNLL2;CCNA2;LARS2;DBF4;SOAT1;TMEM138;NCL;BOLA3;ANAPC5;NUP98;FXN;TELO2;FKBP5;GTF3C1;UBIAD1;NUP205;CBFB;FECH;PON2;NIP7;TEX261;ABHD5;SDAD1;CAMKK2;STIP1;UBB;PSMB2;MAN2A2;THEM4;PDSS1;SAC3D1;NDUFA9;NQO2;CHKA;FANCA;RSL1D1;TBL3;UCK2;RAD51;CENPJ;SERBP…
E2F1_21310950_ChIP-Seq_MCF7_Human	51/1145	8.34865e-18	5.84406e-17	-1.565	58.4975	1.66787	ZMYND19;DDX46;MCM7;GMNN;TUSC1;NUBP2;SNAPC5;ATIC;TATDN2;CHCHD3;SNRPD1;FLAD1;TMEM109;DUSP2;SPHK1;CAD;CD3EAP;GLRX2;ATAD3A;SLC5A6;SOAT1;NCL;TCP1;POLR1E;DNAJC9;FKBP5;DNMT1;SLC20A1;NOLC1;PHB;MRPL12;CENPA;CENPB;NUP160;CAMKK2;POLD3;OXCT1;DHRS7B;SAC3D1;MPDU1;ACD;GCH1;RANBP17;FANCA;ARPC5;COPS3;STAG1;APITD1;PHF5A;SERBP1;CALM2
FLI1_21571218_ChIP-Seq_MEGAKARYOCYTES_Human	193/5834	0	0	-0.505935	57.7902	1.6477	LTV1;TP53RK;CCNH;POP4;ARPC5L;GPATCH2;PHB2;TSEN54;NUBP2;LSM10;PSMD8;ALKBH2;LACTB;PSMD7;SNRPD1;OGFOD1;CDK5RAP1;STRA13;SNRPD3;JMJD4;CPT1A;DNTTIP2;IMP4;SRRM1;LARS2;KARS;PSME3;BOLA3;GRWD1;HMBS;ORAI1;RPL29;NOLC1;TEX261;C9ORF78;MRPL12;DGUOK;PTDSS1;DHX33;DPH2;ACD;CHKA;RANBP17;WDR53;C20ORF24;MRPL30;UCK2;STAG1;HNRNPF;HNRNPD;NOL10;NDUFAF1;FARSA;ITPA;MRPS15;PIGU;HSCB;WDR43;ATIC;AIFM1;C1QBP;GSG2;KIF1C;SSSCA1;…
FLI1_20887958_ChIP-Seq_HPC-7_Mouse	83/2030	2.6099e-26	2.74042e-25	-1.01568	57.4433	1.63782	UFD1L;DDX46;PAK1IP1;WWC1;GPATCH2;MRPL34;USP39;PHB2;WDR46;WDR43;NUBP2;CCND3;ATIC;TATDN2;SNRPD1;OGFOD1;RUVBL1;RBPMS2;WDR5;PSMD1;SSSCA1;RRP15;CCT3;HARBI1;ELAC2;AHSA1;DNTTIP2;CD3EAP;GLRX2;BCS1L;ILF2;COMMD7;EML4;NCL;TCP1;RPL29;AURKAIP1;DCTPP1;THOP1;IPPK;TSSC4;PON2;NIP7;CLEC16A;NOLC1;PHB;TIMM10;MRPL12;CENPA;LRP8;PTS;CAMKK2;STIP1;PTDSS1;UBB;PUF60;ICT1;DHRS7B;ZNHIT6;ATP5D;PDSS1;NAA50;EIF2B5;NEK4;ATP13A1;…
TRIM28_19339689_ChIP-ChIP_MESC_Mouse	101/3072	5.30091e-25	5.13781e-24	-1.05501	56.5751	1.61306	NUP188;TUSC2;GMNN;ROGDI;TUSC1;ARPC5L;TSEN54;CHCHD4;ALKBH2;PSMD7;SNRPD1;CDK5RAP1;PCYT2;ATAD3A;SRRM1;KARS;PPA1;NCL;FDX1;NUP98;PSMD11;CBFB;UBB;GALR2;DPH2;HIATL1;SAC3D1;EIF2B5;TRAPPC3;CHKA;RANBP17;GOT2;ARPC5;LSM2;SRPK1;YRDC;UCK2;STAG1;CDK5;FBXL6;MCM8;HCCS;MRPL34;FOXM1;USP39;RABEPK;MRPL3;SPR;XPO4;C1QBP;GSG2;DNMT3B;GNPNAT1;MRPL9;DUSP2;HSP90AA1;PARP1;MRPS25;IQCE;MRPL49;TIMM23;GLRX2;MRPS7;UCHL3;DYNLL2;CO…
PDX1_19855005_ChIP-ChIP_MIN6_Mouse	35/669	1.75764e-14	1.05459e-13	-1.87946	56.1591	1.6012	UFD1L;TOMM40;MCM7;MCM8;POP4;NOLC1;TIMM10;BZW2;ATP5G1;STIP1;PTDSS1;UBB;TIMM17A;PDE6D;TMEM109;CCT3;TRAPPC3;EIF2B4;CPT1A;METTL1;PRMT1;CD3EAP;IMP4;CCT6A;SARS2;CDK5;IRF3;RPUSD1;SERBP1;DNAJB11;MCM4;RTN4IP1;R3HDM1;LY6E;FBXL6
CCND1_20090754_ChIP-ChIP_RETINA_Mouse	73/2137	6.74496e-19	5.09919e-18	-1.39929	55.7162	1.58857	MRPS12;SNX12;MRPL37;MRPL34;ALKBH6;ATP5G1;SNAPC5;TMEM147;OGFOD1;RBPMS2;TMEM109;STRA13;CCT3;EIF5B;CCT2;JMJD4;RBM14;DCXR;AHSA1;CD3EAP;IMP4;PASK;EML4;LARS2;SARS2;RPUSD1;TMEM138;NCL;RPUSD2;PCCB;DNAJB11;TCP1;MCM4;BIRC5;ANAPC5;THOP1;GTF3C1;DNMT1;TSSC4;TOMM40;NOLC1;CENPA;LRP8;POLD3;PSMB6;BCL2L12;STIP1;SLC25A28;UBB;NUP85;GNA12;ATP5D;PDE6D;CCT5;MPDU1;TRAPPC3;ACD;RPP40;GOT2;PA2G4;BYSL;COPS3;GRHPR;PHF5A;CDK5…
GABP_17652178_ChIP-ChIP_JURKAT_Human	39/1001	3.79856e-12	1.91447e-11	-2.20866	54.5075	1.55411	LTV1;PSMD14;DDX46;PAK1IP1;TUSC2;WDR3;TIMM10;WDR46;IPO4;ZMPSTE24;PSMB7;MRPL3;DGUOK;PSMD7;CHCHD3;FLAD1;RUVBL1;SSSCA1;EIF2B1;POLR2K;MPDU1;PPIL1;AP1B1;DNTTIP2;WDR53;MRPL47;NOC3L;TFB2M;MRPL21;NME1;MRPL30;EBNA1BP2;PHF5A;KARS;SERBP1;DNAJA2;ETF1;RPL29;ITPA
SFPI1_20887958_ChIP-Seq_HPC-7_Mouse	91/2369	5.222e-27	6.1686e-26	-0.925628	53.7306	1.53196	MRPS15;NXT1;DDX46;PAK1IP1;TUSC2;PITPNA;ARPC5L;UBP1;MRPL34;TSEN2;PHRF1;PHB2;WDR43;TSEN54;SNAPC5;LSM10;CCND3;ATIC;SNRPD1;OGFOD1;DNMT3B;MRPL9;IDH3A;EIF5B;DIMT1;HARBI1;CAD;AP1B1;AHSA1;IMP4;GLRX2;BCS1L;UCHL3;CDC25B;NUP93;EML4;CTU2;SLC7A6;MRPS9;CIRH1A;PPA1;BOLA3;DNAJB11;RAB35;PGP;ORAI1;POLR1E;BIRC5;AURKAIP1;THOP1;PRPS1;CBFB;TSSC1;PSMD14;POLDIP2;NIP7;NOP2;CLEC16A;ISG20L2;NOLC1;MRPL12;SRM;PPP2CA;EXOSC7;P…
HCFC1_20581084_ChIP-Seq_MESC_Mouse	22/306	4.55546e-12	2.23632e-11	-2.08956	51.2437	1.46105	PRMT6;UFD1L;TSSC4;MRPS25;MRPL47;PHB;QTRTD1;MRPL34;RANGAP1;ILF2;ZDHHC14;WDR77;MRPL11;NUBP2;BCL2L12;CHCHD4;CHCHD3;DHX33;CDK5;IRF3;OGFOD1;CCT5
ASH2L_23239880_ChIP-Seq_MESC_Mouse	118/3336	0	0	-0.713228	49.8821	1.42223	LTV1;WWC1;PHRF1;PHB2;IPO5;CNDP2;TATDN2;PSMD3;PSMD1;SNRPD3;METTL1;DIMT1;HARBI1;DNTTIP2;DDX10;TEX2;WDR77;LARS2;EBNA1BP2;TMEM138;GRWD1;MRTO4;FDX1;NHP2;CCDC86;AURKAIP1;KPNB1;IPPK;NUP205;UBIAD1;NPRL3;CLEC16A;MRPL14;WDR62;ZMPSTE24;RPF1;DGUOK;KLC2;DHX33;IRAK1;NUP85;DHRS7B;ZNHIT6;HIATL1;TRAP1;NEK4;PNO1;RANBP17;FANCA;COQ3;AIMP2;UCK2;STAG1;TBL3;TRMT12;NOL10;NDUFAF1;CALM2;RBM28;MRPS15;NXT1;PAK1IP1;SNX12;MRP…
EST1_17652178_ChIP-ChIP_JURKAT_Human	37/1001	5.81177e-11	2.58453e-10	-2.21598	48.9207	1.39482	UFD1L;NUP205;TSSC4;TOMM40;DDX21;NOLC1;PHB;WDR46;IPO4;MRPL11;ZMPSTE24;PSMB6;PSMD7;HSPH1;PSMB2;SSSCA1;SNRPD3;EIF2B1;POLR2K;MPDU1;CCT3;PPIL1;MRPS25;ADAT1;AHSA1;CD3EAP;PA2G4;QTRTD1;RANGAP1;MRPL22;PHF5A;CDK5;DNAJA3;GRWD1;SERBP1;TRMT12;ANAPC5
TAL1_20887958_ChIP-Seq_HPC-7_Mouse	79/2067	2.81239e-23	2.47229e-22	-0.964436	47.9824	1.36807	AVEN;MRPS15;NUP188;TACO1;PITPNA;ARPC5L;MRPL37;USP39;TTC27;WDR43;SNAPC5;CCND3;ATIC;TATDN2;PSMD7;RBPMS2;WDR5;CCT3;EIF5B;DUSP2;CPT1A;PARP1;ELAC2;URB2;MRPS7;ILF2;NUP93;EML4;TMEM177;ACLY;SLC7A6;CIRH1A;PSME3;NCL;BOLA3;TCP1;RAB35;PGP;BIRC5;PSMD11;POLDIP2;SLC20A1;POLDIP3;ATP5A1;NOP2;MRPL12;HSPBP1;LRP8;CAMKK2;PPP2CA;EXOSC7;STIP1;PTDSS1;KLC2;UBB;PUF60;ICT1;PDSS1;PRELID1;CHKA;ATP13A1;CCDC137;ADAT1;ARPC5;FAN…
MYC_22102868_ChIP-Seq_BL_Human	35/797	2.12551e-12	1.10061e-11	-1.83916	46.4067	1.32314	TSSC4;CBFB;ARPC5L;CLEC16A;MRPL36;MRPL34;C4ORF32;CORO1A;CLN6;SRM;STIP1;E2F1;BRIX1;CSK;SLC25A22;EXOSC2;EIF2B5;EIF5B;PPIL1;GOT2;RFTN1;AHSA1;NIPA2;PA2G4;ZDHHC14;STAG1;HNRNPF;SERBP1;RAB35;DNAJA2;HNRNPD;ORAI1;CALM2;KPNB1;FKBP5
ZFP42_18358816_ChIP-ChIP_MESC_Mouse	55/1480	7.30357e-16	4.75991e-15	-1.39414	45.9766	1.31088	UFD1L;NUP188;MCM7;MRPS11;MRPL37;BZW2;PHB2;RABEPK;ATP5G1;TTC27;PSMD8;SNAPC5;SNRPD1;OGFOD1;FPGS;PSMD1;TMEM109;RBM14;METTL1;CAD;IQCE;MRPL47;IMP4;MRPS7;SLC5A6;LARS2;MRPS9;KARS;TMEM138;NCL;GRWD1;PCCB;MCM4;IPPK;TSSC1;SLC20A1;NIP7;NOLC1;POLD3;HIRA;UBB;EXOSC2;MPDU1;NDUFA9;EIF2B4;ACD;SURF2;CCT6A;COPS3;STAG1;PHF5A;DNAJA3;TRMT12;R3HDM1;ABCE1
ESRRB_18555785_ChIP-Seq_MESC_Mouse	54/1434	8.07666e-16	5.17454e-15	-1.36641	44.9482	1.28156	TCERG1;WWC1;PITPNA;MRPL36;MRPL34;CHCHD4;ALKBH2;TATDN2;CHCHD3;FLAD1;C1QBP;GSG2;TIMM17A;RBPMS2;IDH3A;JMJD4;DUSP2;CPT1A;PCYT2;MRPS25;PRMT1;AP1B1;MRPL47;ATAD3A;SLC25A15;BOLA3;RAB35;FXN;KPNB1;TOMM40;CBFB;POLDIP2;ATP5A1;TIMM10;PHB;MRPL12;OXCT1;ICT1;DHRS7B;ATP5D;GNA12;PDSS1;NDUFA9;EIF2B4;SETD1B;LETM1;UCK2;TBL3;RAD51;LYRM4;NDUFAB1;DNAJA2;CALM2;CC2D1A
E2F4_17652178_ChIP-ChIP_JURKAT_Human	37/1002	5.97078e-11	2.62437e-10	-2.03434	44.8796	1.2796	UFD1L;TCERG1;NUP205;MCM8;SLC20A1;MRPS11;GMNN;NOLC1;FOXM1;CENPA;ATP5G1;POLD3;HIRA;PTDSS1;HSPH1;CHCHD3;NUP85;FLAD1;POLR2K;MPDU1;METTL1;CD3EAP;WDR53;NOC3L;ESCO2;TEX2;CCNA2;UCK2;PHF5A;IRF3;SERBP1;DRG1;BIRC5;MCM4;DNAJC9;CALM2;KPNB1
TCFAP2C_20176728_ChIP-ChIP_TROPHOBLAST STEM CELLS_Mouse	86/2667	1.07509e-20	8.64648e-20	-1.02095	44.8142	1.27774	UFD1L;LTV1;PYCRL;MCM8;WDR4;UBP1;USP39;ALKBH6;RABEPK;SLC2A6;PSMD8;ALKBH2;PNP;PSMD3;RUVBL1;WDR5;DNMT3B;TMEM109;SSSCA1;CPT1A;HSP90AA1;RBM14;PCYT2;DIMT1;SPHK1;ITPK1;NDUFC2;MRPL47;NIPA2;QTRTD1;UCHL3;ATAD3A;PTBP2;SRRM1;CCNA2;SLC7A6;BRMS1;DDAH1;PSME3;PCCB;HMBS;MCM4;GEMIN5;ETF1;CRELD2;FXN;KPNB1;TELO2;LY6E;PRPS1;TOMM40;ATP5A1;MRPL14;CENPA;NUP160;CLN6;POLD3;PPP2CA;PSMB6;SLC25A28;KLC2;UBB;MAN2A2;OXCT1;DPH2;…
YY1_21170310_ChIP-Seq_MESC_Mouse	26/464	1.04426e-11	4.99661e-11	-1.69264	40.1488	1.14472	UFD1L;MRPS15;MRPS11;MRPL36;PHB2;WDR46;CENPB;TTC27;MRPL11;RPF1;PSMD7;FPGS;EXOSC2;RRP15;EIF2B5;RBM14;ATP13A1;MRPS7;MRPL21;LARS2;SARS2;TCP1;TRMT12;RTN4IP1;FARSA;CRELD2
TCFCP2L1_18555785_ChIP-Seq_MESC_Mouse	68/1987	1.13474e-17	7.79877e-17	-1.06536	39.5142	1.12662	ZMYND19;TPMT;ROGDI;UBP1;HCCS;SLC2A6;NUBP2;PSMD8;CCND3;RBPMS2;STRA13;RRP15;IDH3A;CPT1A;RBM14;DIMT1;DNTTIP2;TEX2;SRRM1;EML4;SLC5A6;CCNA2;LARS2;SARS2;DDAH1;PPA1;PDIK1L;TMEM138;BOLA3;PCCB;DNAJB11;MRTO4;MCM4;SLC25A5;FXN;THOP1;KPNB1;PRPS1;TSSC4;FECH;SLC20A1;NIP7;TEX261;CORO1A;PSMB6;HIRA;DGUOK;STIP1;PTDSS1;ZNRF3;SLC25A28;PSMB2;TWISTNB;E2F1;PLXNA1;PDSS1;TRAP1;NQO2;PNO1;FANCA;WDR53;LSM2;BOP1;MYBBP1A;CENPJ…
MYBL2_22936984_ChIP-ChIP_MESC_Mouse	66/2250	4.46055e-14	2.63451e-13	-1.319	38.2048	1.08929	NXT1;MCM7;TUSC2;WDR4;ARPC5L;UBP1;MRPL36;TM7SF3;FOXM1;RABEPK;TTC27;CHCHD4;ALKBH2;CCND3;AIFM1;FLAD1;RUVBL1;SNRPD3;CCT3;CPT1A;HSP90AA1;PARP1;IQCE;MRPL49;AHSA1;QTRTD1;RANGAP1;ATAD3A;TMEM177;SLC25A15;CIRH1A;DBF4;KARS;NCL;RPUSD2;HMBS;TCP1;ANAPC5;AURKAIP1;TOMM40;ATP5A1;ISG20L2;DDX21;NUP160;SRM;UBB;PSMB2;NUP85;TWISTNB;SAC3D1;POLR2K;CCT5;MPDU1;ATP13A1;PNO1;ADAT1;PA2G4;LSM2;UCK2;PHF5A;MARS;DNAJA2;TRMT12;AB…
CUX1_19635798_ChIP-ChIP_MULTIPLE HUMAN CANCER TYPES_Human	70/3052	4.01293e-10	1.5638e-09	-1.88184	38.1564	1.08791	UFD1L;TCERG1;MRPS15;MCM7;CCNH;WDR3;WDR4;MRPL37;ATP5G1;RPS4X;FPGS;SNAPC4;RUVBL1;DNMT3B;MRPL9;CCT3;ELAC2;CAD;TIMM23;IMP4;BCS1L;RANGAP1;ILF2;CDC25B;EML4;CCNA2;SLC7A6;MRPS9;PSME3;GRWD1;PFDN4;FKBP5;PRPS1;FH;TOMM40;TSSC1;PSMD14;FECH;NOLC1;TEX261;TIMM10;NUP160;CLN6;MRPL11;ZMPSTE24;POLD3;PPP2CA;BCL2L12;PSMB7;DGUOK;STIP1;PSMB2;PDE6D;MICA;EIF2B5;PPIL1;SURF2;C20ORF24;PA2G4;MRPL30;COPS3;GRHPR;RAD51;CDK5;DNAJ…
SIN3B_21632747_ChIP-Seq_MESC_Mouse	138/4302	0	0	-0.499874	36.7009	1.04641	TMEM183A;NUP188;TACO1;WWC1;PITPNA;GPATCH2;ARPC5L;PHRF1;PWP2;PHB2;TSEN54;IPO5;LSM10;CHCHD3;PSMD7;RUSC1;OGFOD1;JMJD4;METTL1;DIMT1;BCS1L;PASK;NUP93;EBNA1BP2;BRMS1;SOAT1;PSME3;DNAJB11;NHP2;CCDC86;KPNB1;NOP2;CLEC16A;NOLC1;ABHD5;MRPL12;MRPL11;RPF1;PTDSS1;KLC2;UBB;DHX33;MAN2A2;GALR2;DHRS7B;DPH2;NAE1;EIF2B5;TRAPPC3;NOP14;NEK4;CCDC137;GOT2;WDR53;LSM2;MRPL22;UCK2;TBL3;CDK5;NDUFAF4;HNRNPF;HNRNPD;NOL10;DUS1L…
SIN3A_21632747_ChIP-Seq_MESC_Mouse	47/1186	1.14303e-14	6.99941e-14	-1.16701	35.3492	1.00787	IPPK;NUP188;CBFB;PAK1IP1;TUSC2;NOP2;ZC3H8;TEX261;TIMM10;MRPL12;PWP2;PHB2;SRM;CNDP2;LSM10;BCL2L12;EXOSC7;LACTB;FOXRED2;KLC2;PSMB2;GSG2;RUVBL1;POLR2F;GNPNAT1;NOP14;NEK4;SIGMAR1;GOT2;RPP40;IMP4;TRMT1;YDJC;NME1;NUP93;CTU2;COPS3;EBNA1BP2;RAD51;CIRH1A;PPA1;RPUSD1;HNRNPF;RPUSD2;POLE3;DNAJA2;KPNB1
NR1H3_23393188_ChIP-Seq_ATHEROSCLEROTIC-FOAM_Human	30/599	3.85101e-12	1.91537e-11	-1.43198	35.3392	1.00759	TOMM40;DDX46;PAK1IP1;UBP1;MRPL36;SDAD1;MRPL12;CNDP2;ATIC;RUSC1;CLDN23;STRA13;EXOSC2;PRMT6;DUSP2;PPIL1;PARP1;MRPS25;AP1B1;TEX2;FANCE;WDR77;ZNF618;PSME3;DNAJB11;MCM4;CRELD2;AURKAIP1;LY6E;FKBP5
POU5F1_18692474_ChIP-Seq_MESC_Mouse	116/4232	1.90182e-22	1.63384e-21	-0.709874	33.977	0.968746	POP4;GMNN;TUSC1;TM7SF3;PHB2;TSEN54;CHCHD4;LSM10;ALKBH2;CCND3;PNP;PSMD7;RUSC1;OGFOD1;FPGS;RUVBL1;CDK5RAP1;PSMD1;SNRPD3;CPT1A;DNTTIP2;BCS1L;QTRTD1;TEX2;LARS2;ACLY;EBNA1BP2;CIRH1A;TMEM138;PPA1;RPL29;KPNB1;LY6E;ISG20L2;NOLC1;PHB;MRPL12;ZMPSTE24;BCL2L12;UBB;DHX33;GALR2;DHRS7B;THEM4;SAC3D1;MPDU1;EIF2B5;EIF2B4;ACD;SETD1B;GOT2;PA2G4;MRPL21;MRPL30;YRDC;UCK2;STAG1;NDUFAF1;DUS1L;CC2D1A;FBXL6;RBM28;MRPS15;NX…
CTCF_18555785_ChIP-Seq_MESC_Mouse	53/1568	9.75652e-14	5.58782e-13	-1.20301	33.9405	0.967706	TCERG1;DDX46;MRPS12;HSCB;MRPL34;TSEN54;PSMD8;ALKBH2;SNRPD1;C1QBP;GSG2;FPGS;PSMD3;PSMD1;EIF5B;CPT1A;ITPK1;UCHL3;NME1;CCNA2;TMEM138;PFDN4;AURKAIP1;FKBP5;CDC123;PSMD11;DDX20;TEX261;SDAD1;LRP8;CENPB;NUP160;PTS;MRPL11;IRAK1;MAN2A2;OXCT1;TWISTNB;ATP5D;CSK;BRD7;SLC25A22;RPRM;GADD45GIP1;TRAPPC3;GOT2;NOC3L;STAG1;APITD1;SLCO3A1;MARS;NDUFAB1;ITPA
ERG_20887958_ChIP-Seq_HPC-7_Mouse	69/1969	1.94016e-18	1.41035e-17	-0.868136	33.6838	0.960387	TCERG1;MRPS15;TACO1;PITPNA;UBP1;HNRNPR;MRPL36;IPO5;SNAPC5;LSM10;CCND3;ATIC;PNP;PSMD3;RUVBL1;RBPMS2;IDH3A;EIF5B;DUSP2;PARP1;GSTO1;DIMT1;PRMT1;ELAC2;NDUFC2;GLRX2;COMMD7;CDC25B;NUP93;LARS2;EBNA1BP2;DKC1;RPUSD2;RAB35;SNRNP25;PRPS1;CBFB;ATP5A1;NOLC1;MRPL14;PHB;ABHD5;CENPA;EXOSC7;PTDSS1;UBB;PSMB2;OXCT1;DHRS7B;TWISTNB;MICALL1;ATP5D;PDSS1;EXOSC2;POLR2K;EIF2B5;CHKA;ATP13A1;TRMT1;ARPC5;EXOG;LRWD1;GRHPR;DNA…
PPARG_23326641_ChIP-Seq_C3H10T1-2_Mouse	31/838	2.13886e-09	7.8494e-09	-1.78667	33.3444	0.95071	GTF3C1;WDR4;NOL7;ZC3H8;WDR43;PSMB2;AIFM1;UBB;GSG2;CSK;MRPL9;EIF5B;JMJD4;TRAP1;HSP90AA1;NEK4;GOT2;MRPL49;DDX10;TEX2;ILF2;MRPL21;LSM2;SRRM1;STAG1;DNAJA3;PCCB;RAB35;MCM4;ABCE1;KPNB1
EOMES_20176728_ChIP-ChIP_TROPHOBLAST STEM CELLS_Mouse	55/1744	4.6978e-13	2.57358e-12	-1.16237	31.0186	0.884397	AVEN;MRPS15;WWC1;WDR4;ARPC5L;ZC3H8;ALKBH6;RABEPK;ALKBH2;TATDN2;PSMD7;GNPNAT1;IDH3A;JMJD4;HSP90AA1;RBM14;PARP1;AHSA1;NDUFC2;TIMM23;QTRTD1;SRRM1;CIRH1A;DDAH1;PSME3;PCCB;HMBS;MCM4;ETF1;ANAPC5;LY6E;ATP5A1;MRPL14;PHB;LRP8;POLD3;PPP2CA;PSMB6;PSMB7;SLC25A28;PSMB2;TWISTNB;ATP5D;EXOSC2;POLR2K;MPDU1;GADD45GIP1;EIF2B5;NDUFA9;RPP40;RFTN1;LSM2;UCK2;RTN4IP1;POLR3K
STAT3_1855785_ChIP-Seq_MESC_Mouse	26/572	7.68313e-10	2.90422e-09	-1.53893	30.2509	0.86251	IPPK;NXT1;ATP5A1;NOLC1;NOC4L;ZMPSTE24;PSMB2;PSMD3;TWISTNB;POLR2F;EIF2B5;TRAP1;DNTTIP2;NIPA2;WDR77;NME1;MRPL30;CCNA2;UCK2;STAG1;DDAH1;DNAJA3;DNAJB11;NUP98;CALM2;FBXL6
GFI1B_20887958_ChIP-Seq_HPC-7_Mouse	64/1871	1.17379e-16	7.78409e-16	-0.863251	30.0319	0.856265	MRPS15;PAK1IP1;TACO1;PITPNA;TUSC1;GPATCH2;WDR43;SNAPC5;CCND3;ATIC;PNP;PSMD3;WDR5;DNMT3B;PSMD1;KIF1C;MRPL9;EIF5B;DUSP2;DIMT1;SIGMAR1;AHSA1;DNTTIP2;NDUFC2;IMP4;BCS1L;EML4;CTU2;SLC7A6;BOLA3;TCP1;PGP;BIRC5;AURKAIP1;NUP205;CBFB;NOL7;ISG20L2;LRP8;NUP160;SRM;CAMKK2;EXOSC7;PSMB2;OXCT1;ICT1;ATP5D;POLR2F;PDSS1;EIF2B5;PRELID1;NEK4;ADAT1;TRMT1;ARPC5;MRPL21;LSM2;MRPL30;STAG1;MYBBP1A;HNRNPF;NOL10;RTN4IP1;R3HDM1
NKX2-5_21415370_ChIP-Seq_HL-1_Mouse	46/1507	1.22395e-10	5.08409e-10	-1.36232	29.1532	0.831212	GTF3C1;NUP205;TSSC4;TMEM183A;MCM7;PON2;UBP1;BZW2;USP39;ALKBH6;MRPL11;NUBP2;PSMD8;POLD3;CHCHD4;ZNRF3;PUF60;UBB;RUVBL1;CDK5RAP1;SLC25A22;CCT5;RRP15;JMJD4;TRAP1;NDUFA4;RANBP17;CAD;NDUFC2;TIMM23;NOC3L;EML4;CCNA2;NUP93;TMEM177;UCK2;SLC7A6;KARS;DNAJA3;SERBP1;PCCB;NDUFAB1;FDX1;ORAI1;FXN;FBXL6
SPI1_23547873_ChIP-Seq_NB4_Human	103/3198	7.50417e-25	6.91847e-24	-0.502846	26.8157	0.764565	POP4;TUSC2;UBP1;BZW2;IPO4;TSEN54;CNDP2;CHCHD4;LACTB;PNP;PSMD7;RUSC1;RUVBL1;SNRPD3;DIMT1;HARBI1;CMC2;AP1B1;DNTTIP2;CD3EAP;EBNA1BP2;GRWD1;DNAJB11;NHP2;ANAPC5;AURKAIP1;KPNB1;DNMT1;CORO1A;HSPBP1;NUP160;RRP7A;DGUOK;PTDSS1;HSPH1;IRAK1;GALR2;COX14;MPDU1;EIF2B5;TRAPPC3;WDR53;ARPC5;LSM2;GGCT;MOB1B;COPS3;GRHPR;HNRNPF;HNRNPD;SPRTN;ITPA;AVEN;ZMYND19;MCM7;ZC3H8;USP39;WDR43;SNAPC5;SPR;AIFM1;GSG2;TIMM17A;RBPMS2…
SREBP1_19666523_ChIP-Seq_LIVER_Mouse	30/738	4.80669e-10	1.85401e-09	-1.31725	26.4845	0.755123	RBM28;DDX20;MRPL14;PHB;LSM10;TMEM147;KLC2;PSMB2;PUF60;FLAD1;PSMD3;GNPNAT1;EIF2B4;RPP40;MRPL49;CD3EAP;TEX2;RANGAP1;BYSL;NUP93;LETM1;LARS2;ACLY;LYRM4;CDK5;DDAH1;PPA1;POLE3;DNAJC9;R3HDM1
BCL3_23251550_ChIP-Seq_MUSCLE_Mouse	35/858	1.5105e-11	6.96305e-11	-1.09274	25.5567	0.728669	IPPK;TSSC4;TPMT;NPRL3;ATP5A1;PITPNA;HSPBP1;MRPL11;PSMB7;HSPH1;UBB;ATP5D;CDK5RAP1;TIMM17A;THEM4;NAE1;SNRPD3;RRP15;EIF2B4;PRELID1;PRMT1;DIO1;MRPL49;DNTTIP2;QTRTD1;ILF2;SLC5A6;MRPL30;NCL;MARS;SRSF2;DRG1;RPL22L1;FARSA;KPNB1
HSF1_23293686_ChIP-Seq_STHDH STRIATAL_Mouse	34/1156	8.27696e-08	2.65143e-07	-1.67843	25.4165	0.724671	DNMT1;MRPL14;TSEN2;TM7SF3;STIP1;CCND3;UBB;ICT1;PSMD3;MICALL1;THEM4;SSSCA1;CCT5;CCT3;HSP90AA1;IQCE;AHSA1;IMP4;ESCO2;MRPS7;FANCE;RANGAP1;ILF2;LSM2;NME1;CCT6A;SLC25A15;BRMS1;XPNPEP3;NDUFAB1;TCP1;TUBGCP4;GLA;KPNB1
HNF4A_19822575_ChIP-Seq_HepG2_Human	182/6083	0	0	-0.271782	25.1877	0.718149	LTV1;TMEM183A;WWC1;GMNN;GPATCH2;UBP1;HNRNPR;PHRF1;TSEN2;PHB2;IPO4;CHCHD4;CHCHD3;TATDN2;PSMD7;PSMD3;RUVBL1;CDK5RAP1;PSMD1;SNRPD3;CPT1A;PCYT2;DIO1;AP1B1;DNTTIP2;DDX10;TEX2;WDR77;CDC25B;NUP93;EML4;SLC5A6;LARS2;ACLY;BRMS1;PPA1;RAB35;CCDC86;ANAPC5;NUP98;RPL29;AURKAIP1;KPNB1;LY6E;FKBP5;IPPK;NUP205;CLEC16A;NOLC1;MRPL14;ABHD5;PHB;MRPL12;MRPL11;ZMPSTE24;RRP7A;HSPH1;DHX33;NUP85;DHRS7B;ZNHIT6;DPH2;ISOC2;MPD…
RUNX1_21571218_ChIP-Seq_MEGAKARYOCYTES_Human	150/5071	0	0	-0.346955	25.0557	0.714384	LTV1;TCERG1;TACO1;GMNN;TUSC1;ARPC5L;PHRF1;PWP2;BZW2;C14ORF169;IPO4;TSEN54;CNDP2;NUBP2;DOCK10;CHCHD4;LSM10;ALKBH2;LACTB;CHCHD3;PSMD7;SNRPD3;GYG1;CPT1A;HARBI1;IMP4;BCS1L;TEX2;ATAD3A;WDR77;SRRM1;ORAI1;GEMIN5;ANAPC5;NUP98;RPL29;KPNB1;LY6E;FKBP5;IPPK;UBIAD1;DNMT1;FECH;CLEC16A;MRPL14;ABHD5;MRPL12;HSPBP1;MRPL11;RRP7A;DGUOK;PTDSS1;HSPH1;UBB;IRAK1;ATP5D;THEM4;BRIX1;SAC3D1;ISOC2;EIF2B5;TRAPPC3;EIF2B4;TRAP1…
SPI1_22096565_ChIP-ChIP_GC-B_Mouse	47/1676	1.09621e-09	4.10263e-09	-1.15624	22.3289	0.63664	TCERG1;TSSC4;CBFB;MCM7;NIP7;ISG20L2;ZC3H8;CENPA;ATP5G1;WDR43;TSEN54;NUBP2;SNAPC5;PSMD8;EXOSC7;DGUOK;DHX33;RUSC1;OGFOD1;HIATL1;SSSCA1;MPDU1;EIF5B;DUSP2;CPT1A;SETD1B;CAD;IQCE;ADAT1;AHSA1;MRPL47;IMP4;TRMT1;TFB2M;PA2G4;BCS1L;SRRM1;LSM2;NME1;BOP1;DNAJA2;CCDC86;ETF1;DNAJC9;RTN4IP1;CRELD2;THOP1
TAL1_20566737_ChIP-Seq_PRIMARY FETAL LIVER ERYTHROID _Mouse	58/1875	2.21704e-13	1.25081e-12	-0.803735	22.0281	0.628063	WDR4;ROGDI;UBP1;MRPL37;TM7SF3;MRPL34;PHRF1;IPO5;NUBP2;CCND3;TATDN2;CHCHD3;MRPL9;CPT1A;HSP90AA1;SPHK1;ELAC2;COMMD7;ZDHHC14;SRRM1;PPA1;PDIK1L;PSME3;NCL;BOLA3;PCCB;HMBS;RAB35;MRTO4;ORAI1;MCM4;BIRC5;KPNB1;TSSC1;FECH;PHB;NUP160;SRM;MRPL11;UBB;TWISTNB;GNA12;CHN1;CSK;BRD7;NOP14;NDUFA4;RFTN1;YRDC;TBL3;UCK2;STAG1;MYBBP1A;HNRNPF;SERBP1;POLR3H;PSMG1;R3HDM1
POU5F1_18555785_ChIP-Seq_MESC_Mouse	23/555	3.73749e-08	1.25024e-07	-1.36451	21.6886	0.618383	TRAP1;DNMT1;HSP90AA1;POLDIP3;WDR4;MRPL49;ISG20L2;ZC3H8;TFB2M;TEX2;BCS1L;TSEN54;MRPL21;LSM10;CCT6A;SNAPC5;MRPL3;COQ3;ICT1;ATP5D;NDUFAF1;EIF2B1;KPNB1
CEBPB_24764292_ChIP-Seq_MC3T3_Mouse	61/2000	8.99959e-14	5.23361e-13	-0.758605	21.4522	0.611642	MRPS15;TUSC2;MPV17L2;MRPL36;TM7SF3;MRPL34;IPO4;NUBP2;RPS4X;LSM10;PSMD8;TMEM147;SPR;XPO4;GNPNAT1;MRPL9;RRP15;PRMT6;HSP90AA1;DCXR;SIGMAR1;IMP4;TMEM177;SARS2;RPUSD1;RPUSD2;HMBS;PGP;CCDC86;SLC25A5;RPL29;KPNB1;FKBP5;ATP5A1;FAM35A;NOLC1;TIMM10;PTS;SRM;MRPL11;RRP7A;PSMB6;HIRA;UBB;ICT1;BRIX1;CSK;SLC25A22;ABCF1;TRAP1;NDUFA4;RRP1B;MRPL30;YRDC;PHF5A;NDUFAF4;POLE3;TRMT12;PSMG1;R3HDM1;FBXL6
NOTCH1_21737748_ChIP-Seq_TLL_Human	15/245	8.56216e-08	2.71974e-07	-1.41413	21.3781	0.60953	AVEN;DUSP2;NOP14;METTL1;CD3EAP;DDX10;LRP8;IPO4;BYSL;ALKBH2;LARS2;GRWD1;MRTO4;C10ORF2;RRP15
PADI4_21655091_ChIP-ChIP_MCF7_Human	37/1037	1.50239e-10	6.17287e-10	-1.00138	21.2349	0.605448	RNFT2;UFD1L;NUP205;CDC123;TP53RK;CCNH;WDR4;HCCS;HSCB;WDR46;ATP5G1;BCL2L12;EXOSC7;SNAPC5;DGUOK;PTDSS1;HSPH1;AIFM1;MAN2A2;DPH2;PSMD3;SSSCA1;SNRPD3;MICA;EIF2B5;METTL1;MRPL49;CD3EAP;PA2G4;CDC25B;PHF5A;CDK5;PDIK1L;XPNPEP3;PSME3;DNAJB11;CALM2
MYCN_21190229_ChIP-Seq_SHEP-21N_Human	17/373	6.4859e-07	1.84336e-06	-1.55849	20.5782	0.586723	METTL1;NDUFA4;NIP7;RANBP17;WDR4;MANEAL;PASK;TEX2;FOXM1;MRPL21;CLN6;NUP93;POLD3;PHF5A;BOLA3;CLDN23;PFDN4
TBP_23326641_ChIP-Seq_C3H10T1-2_Mouse	31/1057	3.30602e-07	9.91807e-07	-1.47537	20.3951	0.581503	ARPC5L;CLEC16A;MRPL36;RABEPK;NUP160;RPS4X;CCND3;UBB;DPH2;ATP5D;WBSCR22;PDE6D;SSSCA1;SLC25A22;TRAPPC3;PPIL1;CPT1A;SURF2;PRMT1;SETD1B;IQCE;IMP4;TRMT1;ARPC5;ESCO2;PASK;BRMS1;DNAJA3;ANAPC5;DNAJC9;FKBP5
MECOM_23826213_ChIP-Seq_KASUMI_Mouse	59/1951	3.37629e-13	1.87682e-12	-0.711382	19.2083	0.547665	TCERG1;ROGDI;ARPC5L;HNRNPR;BZW2;ALKBH6;RABEPK;SLC2A6;DOCK10;TATDN2;FLAD1;RUSC1;CCT3;DUSP2;SIGMAR1;ITPK1;DNTTIP2;MRPL47;TEX2;ZDHHC14;EML4;PDIK1L;ORAI1;SGK1;LY6E;TOMM40;CBFB;MAK16;DDX21;TEX261;CENPA;CORO1A;LRP8;PTS;CLN6;POLD3;HIRA;STIP1;DHX33;OXCT1;DHRS7B;ZNHIT6;PDE6D;MCMBP;CSK;NAE1;TRAPPC3;GOT2;RFTN1;ARPC5;LRWD1;GGCT;UCK2;CENPJ;HNRNPF;DNAJA3;LPCAT3;MARS;SERBP1
CNOT3_19339689_ChIP-ChIP_MESC_Mouse	46/1547	2.77261e-10	1.10321e-09	-0.930325	19.188	0.547086	GTF3C1;TOMM40;ZMYND19;NUP188;CBFB;MCM7;DDX46;PAK1IP1;TUSC2;ROGDI;ARPC5L;NOL7;DDX20;HCCS;ABHD5;MRPL12;USP39;RABEPK;SRM;ALKBH2;PSMD7;C1QBP;EIF5B;ATP13A1;SURF2;MRPL49;ARPC5;MRPS7;DYNLL2;ZDHHC14;SRRM1;LETM1;CCT6A;BOP1;STAG1;BRMS1;PDIK1L;NCL;MARS;SERBP1;FDX1;TRMT12;POLR1E;ETF1;NUP98;FKBP5
CIITA_25753668_ChIP-Seq_RAJI_Human	20/459	1.3487e-07	4.2133e-07	-1.30113	19.1004	0.544586	IPPK;RBM28;TANGO6;MRPS15;UBIAD1;SZRD1;ATP13A1;PSMD8;LARS2;TBL3;LYRM4;PSMD3;HNRNPD;TRMT12;MCMBP;SRSF3;CCDC86;BRIX1;FARSA;EXOSC2
SETDB1_19884255_ChIP-Seq_MESC_Mouse	55/2020	1.07749e-10	4.52548e-10	-0.842646	18.1305	0.516934	TUSC1;UBP1;ZC3H8;TM7SF3;MRPL34;WDR46;CCND3;TMEM147;FLAD1;FPGS;KIF1C;EIF2B1;PRMT6;GSTO1;DCXR;IQCE;AHSA1;UCHL3;CDC25B;WDR77;SLC7A6;DDAH1;PDIK1L;RPUSD1;BIRC5;DNAJC9;IPPK;POLDIP2;SLC20A1;POLDIP3;PON2;TIMM10;CENPA;CENPB;PTS;SRM;POLD3;PSMB6;UBB;MAN2A2;OXCT1;ATP5D;WBSCR22;HIATL1;SAC3D1;CCT5;RPRM;CHKA;ADAT1;TRMT1;ARPC5;YRDC;UCK2;MARS;DRG1
MEF2A_21415370_ChIP-Seq_HL-1_Mouse	31/1048	2.76859e-07	8.50834e-07	-1.24449	17.3943	0.495944	TMEM183A;TOMM40;NIP7;MRPL34;MRPL11;HIRA;SPR;NUP85;RUVBL1;CLDN23;PSMD1;SNRPD3;TRAP1;MRPS25;GOT2;CAD;FANCA;DNTTIP2;AHSA1;TFB2M;PTBP2;WDR77;TMEM177;LARS2;RSL1D1;NCL;ANAPC5;NDUFAF1;DUS1L;RPL29;FXN
RXRA_24833708_ChIP-Seq_LIVER_Mouse	59/2000	9.13553e-13	4.79615e-12	-0.64901	16.9153	0.482286	TMEM183A;NXT1;NUP188;DDX46;PITPNA;SLC2A6;TTC27;CNDP2;TATDN2;GSG2;FPGS;HSP90AA1;PCYT2;PARP1;SPHK1;ELAC2;DIO1;TFB2M;RANGAP1;ZDHHC14;CDC25B;WDR77;CCNA2;ACLY;BRMS1;RPUSD1;RPUSD2;MCM4;GEMIN5;ETF1;LY6E;POLDIP2;NOP2;NOLC1;SLC25A28;PUF60;NUP85;GALR2;NAE1;CCT5;NAA50;EIF2B5;TRAPPC3;TRAP1;CENPV;PPIL1;CHKA;PA2G4;FANCE;MRPL22;BOP1;STAG1;MYBBP1A;DNAJA3;TRMT6;TRMT12;NOL10;DUS1L;POLR3K
ELK1_22589737_ChIP-Seq_MCF10A_Human	31/928	2.06926e-08	7.17597e-08	-0.965424	15.8812	0.452802	XRCC6BP1;TSSC4;TP53RK;NIP7;MAK16;MRPS12;DDX21;TEX261;TIMM10;IPO4;ZMPSTE24;PSMD8;DGUOK;DHRS7B;MICALL1;POLR2K;MPDU1;CENPV;PPIL1;PARP1;ELAC2;PTBP2;ZDHHC14;LARS2;PHF5A;IRF3;PPA1;GRWD1;MARS;TCP1;NDUFAF1
FOXM1_23109430_ChIP-Seq_U2OS_Human	14/267	1.33231e-06	3.62313e-06	-1.26176	15.8075	0.450701	RNFT2;TACO1;DYNLL2;CENPA;CDC25B;CCNA2;AIMP2;METTL13;DHRS7B;GNA12;PGP;NUP98;CALM2;KPNB1
CRX_20693478_ChIP-Seq_ADULT RETINA_Mouse	25/668	6.35122e-08	2.06962e-07	-1.00207	15.4227	0.439729	TCERG1;TOMM40;TUSC2;MRPL36;TEX261;HSCB;EXOSC7;PPP2CA;DGUOK;FLAD1;THEM4;MRPL9;CCT5;MPDU1;PNO1;AP1B1;CD3EAP;DYNLL2;ILF2;MRPL22;GGCT;LARS2;COQ3;DRG1;GEMIN5
PPARG_20887899_ChIP-Seq_3T3-L1 PREADIPOCYTE _Mouse	98/3565	6.46303e-19	4.98577e-18	-0.379251	15.1093	0.430795	TACO1;POP4;GPATCH2;UBP1;TSEN2;PHB2;TSEN54;IPO5;CHCHD4;CHCHD3;TATDN2;SNRPD3;JMJD4;CPT1A;DNTTIP2;BCS1L;QTRTD1;WDR77;SRRM1;SLC5A6;TMEM138;PPA1;FDX1;ORAI1;AURKAIP1;LY6E;FKBP5;IPPK;NUP205;NOP2;CLEC16A;NOLC1;ABHD5;MRPL11;HSPH1;UBB;THEM4;EIF2B5;CHKA;SURF2;ARPC5;MRPL21;LSM2;MRPL30;GGCT;CCT6A;GRHPR;COQ3;STAG1;HNRNPD;NDUFAF1;UFD1L;AVEN;SNX12;ITGAE;MRPL34;WDR43;SPR;TIMM17A;WDR5;TMEM109;MRPL9;CCT3;EIF5B;GSTO…
NOTCH1_17114293_ChIP-ChIP_T-ALL_Human	10/134	2.35462e-06	6.13825e-06	-1.24596	14.9528	0.426331	TRAPPC3;CDK5;MRPS11;PDE6D;CD3EAP;AHSA1;PHB;QTRTD1;R3HDM1;RANGAP1
ELK3_25401928_ChIP-Seq_HUVEC_Human	58/2000	2.83236e-12	1.4468e-11	-0.595978	14.8751	0.424116	PITPNA;TUSC1;ARPC5L;HNRNPR;PHRF1;LSM10;CCND3;FPGS;TMEM109;MRPL9;CCT3;PRMT6;CPT1A;RBM14;SPHK1;NIPA2;ATAD3A;WDR77;SRRM1;ACLY;SLC7A6;BRMS1;DDAH1;TMEM138;HMBS;MRTO4;ORAI1;CCDC86;SGK1;AURKAIP1;FKBP5;UBIAD1;FH;ZNF593;DNMT1;XRCC6BP1;TSSC4;TEX261;TIMM10;LRP8;PPM1F;SRM;ZMPSTE24;STIP1;UBB;ZNHIT6;PLXNA1;THEM4;CSK;SLC25A22;MICA;MPDU1;GADD45GIP1;CHKA;YRDC;TBL3;SNRNP40;SERBP1
SOX17_20123909_ChIP-Seq_XEN_Mouse	52/1947	6.93271e-10	2.64703e-09	-0.738839	14.5919	0.416043	RBM28;PYCRL;WDR3;ZC3H8;MRPL34;TSEN2;BZW2;RABEPK;SNAPC5;PSMD8;CHCHD3;FLAD1;GSG2;PSMD1;GNPNAT1;GSTO1;DIMT1;AHSA1;MRPL47;IMP4;TEX2;RANGAP1;UCHL3;SRRM1;NME1;CCNA2;TMEM177;BRMS1;KARS;DDAH1;RPUSD2;ETF1;PRPS1;TOMM40;SLC20A1;NOLC1;SDAD1;NUP160;MRPL11;ZMPSTE24;POLD3;UBB;EXOSC2;POLR2K;TRAPPC3;CHKA;BYSL;COQ3;UCK2;DNAJA2;TRMT12;RTN4IP1
GATA3_20176728_ChIP-ChIP_TROPHOBLAST STEM CELLS_Mouse	27/834	3.09219e-07	9.42618e-07	-1.03819	14.4044	0.410697	FECH;PAK1IP1;BZW2;SLC2A6;PSMB6;SLC25A28;KLC2;PSMB2;OXCT1;GSG2;PDE6D;CCT5;DUSP2;PCYT2;MRPS25;DIMT1;RFTN1;ARPC5;TEX2;UCHL3;SRRM1;DDAH1;CENPJ;MARS;RTN4IP1;AURKAIP1;CC2D1A
PRDM5_23873026_ChIP-Seq_MEF_Mouse	34/1029	5.48457e-09	1.93754e-08	-0.809341	14.3733	0.409809	NUP205;TPMT;MCM7;PON2;PAK1IP1;GMNN;ARPC5L;HCCS;BZW2;CCND3;PTDSS1;MARVELD2;IRAK1;AIFM1;PUF60;CLDN23;GNA12;POLR2K;ABCF1;PPIL1;SIGMAR1;PPP2R5D;ESCO2;SRPK1;GGCT;AIMP2;GRHPR;DBF4;LYRM4;CDK5;TCP1;SRSF3;SLC25A5;SGK1
GATA2_21571218_ChIP-Seq_MEGAKARYOCYTES_Human	34/1111	3.32782e-08	1.12314e-07	-0.866686	13.8687	0.395422	RBM28;PSMD14;SLC20A1;ISG20L2;TEX261;ABHD5;PHRF1;LRP8;SLC2A6;RRP7A;HIRA;CCND3;HSPH1;KLC2;SNRPD1;DHRS7B;PSMD3;RUVBL1;GNA12;PLXNA1;EXOSC2;ISOC2;DUSP2;HSP90AA1;ITPK1;IQCE;EXOG;SRRM1;EML4;LETM1;PHF5A;PSMG1;RPL29;CALM2
TCF3_18467660_ChIP-ChIP_MESC_Mouse	37/1388	2.36099e-07	7.3152e-07	-0.980908	13.8584	0.395129	LAD1;ZMYND19;TUSC1;PITPNA;DDX21;ABHD5;SLC25A28;OXCT1;E2F1;DNMT3B;PLXNA1;CSK;PDSS1;MRPL9;EXOSC2;SAC3D1;DUSP2;HSP90AA1;RBM14;ITPK1;PTBP2;SRRM1;SRPK1;EML4;SLC5A6;YRDC;UCK2;DDAH1;PPA1;PDIK1L;BOLA3;SERBP1;PCCB;FDX1;DNAJA2;DRG1;CRELD2
TET1_21451524_ChIP-Seq_MESC_Mouse	54/1839	1.08928e-11	5.14686e-11	-0.584509	13.8471	0.394805	MRPS15;DDX46;MRPS12;CNDP2;NUBP2;ALKBH2;TATDN2;FPGS;RBPMS2;SSSCA1;CPT1A;PCYT2;SIGMAR1;AP1B1;EN2;MANEAL;YDJC;BRMS1;RPUSD1;PGP;CCDC86;POLR1E;NUP98;SNRNP25;FXN;THOP1;TELO2;RNFT2;PHB;TIMM10;MRPL12;HSPBP1;SRM;MRPL11;DHX33;OXCT1;DPH2;POLR2F;MPDU1;PRELID1;PPIL1;CHKA;EXOG;RRP1B;MRPL21;MRPL22;BOP1;GRHPR;APITD1;CDK5;MARS;POLE3;POLR3H;POLR3K
KLF4_18358816_ChIP-ChIP_MESC_Mouse	46/1700	4.85572e-09	1.73157e-08	-0.771155	13.7818	0.392945	SLC20A1;PAK1IP1;GMNN;MRPS12;NOLC1;NUP160;ALKBH2;FOXRED2;UBB;OXCT1;FLAD1;OGFOD1;KIF1C;TMEM109;RPRM;EIF5B;PPIL1;CPT1A;HSP90AA1;RBM14;PARP1;METTL1;RANBP17;CAD;ITPK1;MRPL49;EN2;IMP4;TFB2M;ESCO2;QTRTD1;RANGAP1;LSM2;SLC5A6;TMEM177;CCT6A;UCK2;CIRH1A;DBF4;SARS2;MYBBP1A;CDK5;PDIK1L;MARS;SLC25A5;FKBP5
HNF4A_19761587_ChIP-ChIP_CACO-2_Human	31/1126	1.20126e-06	3.29041e-06	-1.08323	13.6753	0.389908	LAD1;TCERG1;PON2;GMNN;PHB;ATP5G1;CLN6;MRPL11;PSMB7;SLC25A28;CDK5RAP1;TIMM17A;PDE6D;SNRPD3;ISOC2;NQO2;CHKA;NDUFC2;WDR53;C20ORF24;IMP4;ARPC5;UCHL3;MRPL21;LSM2;NME1;MRPL30;COQ3;SOAT1;BOLA3;ITPA
YY1_22570637_ChIP-Seq_MALME-3M_Human	33/1049	2.85435e-08	9.80857e-08	-0.83695	13.5062	0.385087	DNMT1;MCM8;MRPS11;TUSC2;GMNN;NOP2;TEX261;SDAD1;HSPBP1;IPO4;MRPL11;SLC25A28;UBB;SNAPC4;PSMD1;THEM4;BRIX1;ABCF1;CCT3;TRAP1;SPHK1;C20ORF27;PPP2R5D;PA2G4;FANCE;YRDC;BOP1;EBNA1BP2;GRWD1;POLR3H;TUBGCP4;RPL29;FKBP5
TET1_21490601_ChIP-Seq_MESC_Mouse	57/1994	7.6917e-12	3.72752e-11	-0.538195	12.9235	0.368473	LAD1;MRPS15;ZMYND19;TACO1;WDR4;HSCB;IPO4;LSM10;ALKBH2;LACTB;ATIC;TMEM147;FLAD1;RUSC1;SNAPC4;PSMD3;DNMT3B;EIF2B1;METTL1;SPHK1;CAD;NDUFC2;TFB2M;ESCO2;BCS1L;DYNLL2;NME1;PDIK1L;RPUSD2;ORAI1;KPNB1;RNFT2;DDX21;NOLC1;NOC4L;SDAD1;MRPL12;KLC2;MARVELD2;NUP85;DHRS7B;ABCF1;EIF2B4;MTX1;RANBP17;RRP1B;LRWD1;PA2G4;AIMP2;BOP1;APITD1;CENPJ;HNRNPF;BLMH;TUBGCP4;ABCE1;CALM2
NANOG_18358816_ChIP-ChIP_MESC_Mouse	35/1232	1.18962e-07	3.74731e-07	-0.869634	12.868	0.366891	UFD1L;PRPS1;SLC20A1;SNX12;NOLC1;MRPL37;CENPA;ATP5G1;CHCHD3;UBB;GALR2;FLAD1;WBSCR22;PDE6D;GNPNAT1;SLC25A21;EIF2B5;TRAP1;HSP90AA1;RBM14;ITPK1;GLRX2;RANGAP1;ZDHHC14;UCK2;STAG1;DBF4;BRMS1;DDAH1;TMEM138;PCCB;SLC25A5;CRELD2;R3HDM1;KPNB1
ASXL1_24218140_ChIP-Seq_BMDM_Mouse	26/807	5.59008e-07	1.61301e-06	-0.964404	12.8626	0.366738	TMEM183A;NUP188;FECH;POLDIP2;STIP1;SLC25A28;OGFOD1;WDR5;NAE1;BRD7;SAC3D1;GADD45GIP1;EIF5B;GSTO1;GOT2;MRPL49;IMP4;USB1;WDR77;LSM2;MRPL30;STAG1;RAD51;CCDC86;RPL29;FARSA
MYC_18940864_ChIP-ChIP_HL60_Human	25/746	4.62938e-07	1.36711e-06	-0.92257	12.4573	0.35518	TCERG1;MCM7;POP4;WDR3;PAK1IP1;GMNN;DDX21;BZW2;TSEN2;CLDN23;CCT5;ABCF1;METTL1;CD3EAP;DNTTIP2;WDR53;AHSA1;NIPA2;BYSL;SLC25A15;UCK2;APITD1;SERBP1;RTN4IP1;FXN
TCF7L2_21901280_ChIP-Seq_H4IIE_Rat	22/645	1.71373e-06	4.59425e-06	-0.963947	11.8476	0.337797	EIF2B4;NUP205;PPIL1;CPT1A;FECH;PRMT1;ITPK1;FAM35A;GMNN;RFTN1;TRMT1;HSCB;PASK;TM7SF3;TTC27;NUP93;MRPL30;UCK2;RUVBL1;GNA12;CDK5RAP1;MPDU1
SOX9_24532713_ChIP-Seq_HFSC_Mouse	43/1384	3.02696e-10	1.19186e-09	-0.566751	11.6455	0.332034	IPPK;LAD1;PIGU;TSSC4;TOMM40;CBFB;TSSC1;PON2;MRPS11;ABHD5;SLC2A6;CCND3;ATIC;FLAD1;MICALL1;WBSCR22;SNRPD3;EIF2B1;RRP15;TRAPPC3;HSP90AA1;PNO1;IQCE;PPP2R5D;ARPC5;LRWD1;BCS1L;TEX2;RANGAP1;PTBP2;NME1;NUP93;CCT6A;LARS2;ACLY;UCK2;SLC7A6;CDK5;XPNPEP3;HNRNPF;BIRC5;ETF1;FKBP5
GATA6_25053715_ChIP-Seq_YYC3_Human	55/2000	7.54496e-11	3.20449e-10	-0.503677	11.011	0.313945	LAD1;PIGU;TMEM183A;POP4;HNRNPR;FOXM1;PNP;METTL13;DUSP2;GSTO1;PRMT1;NDUFC2;GLRX2;ILF2;WDR77;SRRM1;MRPS9;SOAT1;DDAH1;PPA1;PDIK1L;TMEM138;PSME3;NCL;FDX1;ORAI1;AURKAIP1;ZNF593;PSMD11;CBFB;TIMM10;CENPA;HSPBP1;LRP8;POLD3;UBB;ICT1;ZNHIT6;DPH2;ATP5D;E2F1;THEM4;CSK;PDSS1;CHKA;ADAT1;C20ORF24;GGCT;STAG1;APITD1;SLCO3A1;HNRNPF;LPCAT3;MARS;SERBP1
POU3F1_26484290_ChIP-Seq_ESC_Mouse	56/2000	2.57471e-11	1.15862e-10	-0.47809	10.938	0.311864	LTV1;RBM28;DDX46;PAK1IP1;TACO1;SNX12;GPATCH2;ARPC5L;MRPL37;CNDP2;LACTB;MRPL3;SPR;RBPMS2;PSMD1;SNRPD3;RRP15;HSP90AA1;RBM14;PARP1;DDX10;MANEAL;ILF2;ZDHHC14;NUP93;XRCC6BP1;PSMD11;PSMD14;MAK16;DDX21;CORO1A;CENPB;PPM1F;ALDH1B1;PSMB2;DHX33;NUP85;CHN1;E2F1;THEM4;NAA50;TRAPPC3;CENPV;NOC3L;ARPC5;COQ3;UCK2;LYRM4;HNRNPF;DNAJA2;TRMT12;RPL22L1;NDUFAF1;RTN4IP1;ABCE1;CALM2
SOX9_25088423_ChIP-ChIP_EMBRYONIC GONADS_Mouse	55/1903	1.23859e-11	5.78008e-11	-0.446702	10.5306	0.300246	LTV1;MRPS15;NUP188;WWC1;PITPNA;SNX12;MRPL37;CLDN23;SNAPC4;EIF5B;JMJD4;SPHK1;DCXR;CAD;DIO1;RANGAP1;SRRM1;MRPS9;BRMS1;SOAT1;DDAH1;RPUSD1;NCL;GRWD1;PCCB;ORAI1;POLR1E;NUP98;CRELD2;FJX1;GTF3C1;DNMT1;TSSC4;PSMD14;NIP7;DDX20;SDAD1;CORO1A;CLN6;PPP2CA;UBB;OXCT1;DPH2;RPRM;TRAPPC3;SURF2;RPP40;ARPC5;PA2G4;CCT6A;YRDC;GRHPR;TBL3;NOL10;DUS1L
RARA_24833708_ChIP-Seq_LIVER_Mouse	55/2000	7.54496e-11	3.20449e-10	-0.479963	10.4926	0.299164	TMEM183A;MCM7;TACO1;MRPS12;PITPNA;ROGDI;GPR63;USP39;PSMD8;FLAD1;SNAPC4;STRA13;GSTO1;TFB2M;RANGAP1;YDJC;ZDHHC14;CDC25B;MED24;BIRC5;AURKAIP1;LY6E;FKBP5;RNFT2;POLDIP2;NOP2;CLEC16A;NOLC1;MRPL12;MRPL11;RPF1;HIRA;DGUOK;HSPH1;PUF60;NUP85;SAC3D1;CCT5;NAA50;EIF2B5;EIF2B4;TRAP1;PRELID1;CHKA;PA2G4;MRPL22;LSM2;SRPK1;BOP1;RSL1D1;MYBBP1A;DNAJA3;RPL22L1;DUS1L;FBXL6
ELK1_19687146_ChIP-ChIP_Hela_Human	27/916	1.74421e-06	4.64303e-06	-0.828416	10.1731	0.290053	RBM28;DNMT1;TOMM40;TP53RK;CCNH;PAK1IP1;WDR4;ALKBH6;PSMD8;BCL2L12;DGUOK;FLAD1;CCT5;POLR2K;MPDU1;CCT2;NDUFA4;DNTTIP2;PPP2R5D;NIPA2;NME1;GRWD1;MARS;HMBS;TRMT12;NDUFAF1;RPL29
RUNX1_22412390_ChIP-Seq_EML_Mouse	50/1770	2.43922e-10	9.80876e-10	-0.476816	9.8904	0.281994	TMEM183A;NUP188;MCM7;ARPC5L;HNRNPR;HCCS;TSEN2;PWP2;USP39;ATP5G1;SLC2A6;TSEN54;CCND3;GSG2;WDR5;SSSCA1;CPT1A;HSP90AA1;METTL1;SPHK1;ITPK1;CD3EAP;URB2;NIPA2;PTBP2;BRMS1;POLR1E;DNAJC9;SNRNP25;SLC25A5;CRELD2;KPNB1;PSMD11;NPRL3;ABHD5;LRP8;EXOSC7;HAUS8;DHRS7B;DPH2;TWISTNB;MICALL1;ATP5D;EXOSC2;FANCA;ADAT1;PA2G4;LETM1;MRPL30;PSMG1
SREBP2_21459322_ChIP-Seq_LIVER_Mouse	33/1095	7.50338e-08	2.42417e-07	-0.647065	9.85648	0.281027	AVEN;POLDIP2;SLC20A1;PON2;WDR3;NPRL3;GMNN;MRPL12;NUBP2;KLC2;SPR;SNRPD1;E2F1;SSSCA1;SAC3D1;CCT3;EIF5B;CPT1A;PCYT2;CHKA;NDUFA4;MRPL49;TRMT1;PPP2R5D;AIMP2;MED24;BRMS1;RAD51;CDK5;RPUSD2;NHP2;DRG1;SRSF3
NEUROD2_26341353_ChIP-Seq_CORTEX_Mouse	55/2000	7.54496e-11	3.20449e-10	-0.439907	9.61694	0.274197	TCERG1;TMEM183A;NXT1;TACO1;TUSC2;PITPNA;ROGDI;MRPL36;TM7SF3;PWP2;ALKBH6;PHB2;TSEN54;ALKBH2;EIF2B1;JMJD4;CPT1A;HSP90AA1;DIO1;PPP2R5D;MANEAL;QTRTD1;YDJC;ZDHHC14;NME1;SLC7A6;MED24;BRMS1;ANAPC5;SNRNP25;FKBP5;TSSC1;ATP5A1;NOL7;CLEC16A;PHB;MRPL12;RRP7A;BCL2L12;HIRA;KLC2;PUF60;ICT1;GALR2;GNA12;PDE6D;CCT5;EIF2B5;TRAPPC3;TRAP1;PPIL1;LSM2;RPL22L1;NAA16;FBXL6
STAT4_19710469_ChIP-ChIP_TH1 _Mouse	41/1939	1.47414e-05	3.37713e-05	-0.906362	9.33181	0.266067	PRPS1;DNMT1;CBFB;PYCRL;PON2;POP4;ISG20L2;CORO1A;ATP5G1;LRP8;PTS;SRM;CNDP2;DOCK10;CCND3;PNP;UBB;PSMD3;ATP5D;PDE6D;GYG1;RBM14;NQO2;SURF2;SPHK1;PASK;SRRM1;BYSL;NUP93;EML4;COQ3;STAG1;PHF5A;KARS;PPA1;HMBS;TCP1;NUP98;R3HDM1;ABCE1;KPNB1
RARB_24833708_ChIP-Seq_LIVER_Mouse	54/2000	2.16861e-10	8.81434e-10	-0.440369	9.18147	0.261781	PYCRL;ROGDI;GPR63;PHB2;TSEN54;CNDP2;STRA13;ITPK1;AP1B1;QTRTD1;RANGAP1;ZDHHC14;CCNA2;ACLY;MED24;RPUSD1;PSME3;RPUSD2;DNAJB11;MCM4;PFDN4;FKBP5;RNFT2;CBFB;FAM35A;CLEC16A;NOLC1;PHB;MRPL11;PPP2CA;DGUOK;SLC25A28;PUF60;NUP85;NAA50;EIF2B5;EIF2B4;PRELID1;PPIL1;NQO2;ATP13A1;RPP40;EXOG;PA2G4;MRPL22;LSM2;BOP1;RSL1D1;TBL3;STAG1;DNAJA3;TRMT6;BLMH;POLR3K
STAT5_23275557_ChIP-Seq_MAMMARY-EPITHELIUM_Mouse	35/1197	6.09558e-08	2.00359e-07	-0.583743	9.00316	0.256697	DDX20;UBP1;NOC4L;HNRNPR;HSCB;HSPBP1;IPO5;CNDP2;POLD3;METTL13;TATDN2;PSMD3;FPGS;CDK5RAP1;TMEM109;PDSS1;CCT5;RRP15;PRMT6;CHKA;METTL1;PRMT1;CAD;CD3EAP;TEX2;COMMD7;MRPL22;SLC5A6;MRPL30;GGCT;TMEM177;PDIK1L;PCCB;ORAI1;CC2D1A
CEBPA_23403033_ChIP-Seq_LIVER_Mouse	20/589	5.37867e-06	1.32885e-05	-0.762031	8.55656	0.243963	TACO1;WDR62;QTRTD1;RANGAP1;HSD17B10;PPM1F;COPS3;PTDSS1;PNP;DHX33;OGFOD1;NDUFAF4;MARS;DHRS7B;HMBS;SRSF2;THEM4;ETF1;PDSS1;DUS1L
NUCKS1_24931609_ChIP-Seq_HEPATOCYTES_Mouse	21/588	1.47146e-06	3.97293e-06	-0.666483	8.28839	0.236317	HSP90AA1;CBFB;FECH;PRMT1;POLDIP3;CAD;ARPC5;PA2G4;NME1;PPP2CA;CCNA2;CCND3;CDK5;NCL;TCP1;BIRC5;STRA13;CSK;CALM2;KPNB1;FKBP5
NANOG_18555785_ChIP-Seq_MESC_Mouse	18/542	2.08952e-05	4.70143e-05	-0.789536	7.86777	0.224325	TRAP1;MRPL47;IMP4;MRPL37;HSCB;ACLY;CCND3;DBF4;TATDN2;CHCHD3;CDK5;WBSCR22;FARSA;SLC25A5;CRELD2;EXOSC2;CC2D1A;FKBP5
SMAD1_18555785_ChIP-Seq_MESC_Mouse	19/610	2.8981e-05	6.48214e-05	-0.68368	6.59332	0.187988	DNMT1;HSP90AA1;RBM14;PCYT2;TOMM40;CHKA;SLC20A1;PON2;SETD1B;MRPL47;PPM1F;UBB;ALDH1B1;TWISTNB;NDUFAF1;MRPL9;SLC25A5;CC2D1A;MPDU1
TEAD4_22529382_ChIP-Seq_TROPHECTODERM_Mouse	57/2293	1.28524e-09	4.76295e-09	-0.340613	6.52696	0.186096	AVEN;PIGU;WWC1;ARPC5L;HSCB;FOXM1;BZW2;ALKBH2;CCND3;ATIC;CHCHD3;FPGS;JMJD4;RBM14;PARP1;ELAC2;MRPL49;COMMD7;NUP93;DDAH1;PDIK1L;PCCB;SGK1;FJX1;KPNB1;FKBP5;RNFT2;DNMT1;TSSC1;PSMD14;ATP5A1;ISG20L2;HSPBP1;RPF1;HIRA;PSMB7;ZNRF3;SLC25A28;NUP85;MICALL1;CHN1;CCT5;PPIL1;RANBP17;RFTN1;MRPL22;LETM1;COQ3;UCK2;SLCO3A1;LYRM4;MARS;EIF3J;DRG1;RTN4IP1;MAMLD1;GLA
SOX2_18358816_ChIP-ChIP_MESC_Mouse	23/785	1.11457e-05	2.5847e-05	-0.616182	6.50893	0.185582	PRPS1;RBM14;CPT1A;SLC20A1;RPP40;ITPK1;NOLC1;MRPL37;ZDHHC14;TMEM177;FOXRED2;HIRA;UCK2;STAG1;DBF4;DDAH1;UBB;GALR2;PCCB;CDK5RAP1;DUS1L;LY6E;RPRM
AR_21909140_ChIP-Seq_LNCAP _Human	12/298	8.87703e-05	0.000181379	-0.725551	6.25057	0.178215	CCNA2;GSG2;POLE3;RUVBL1;E2F1;NOLC1;MCM4;MRPL47;DNAJC9;GLRX2;UCHL3;FKBP5
MYB_21317192_ChIP-Seq_ERMYB_Mouse	27/923	2.00112e-06	5.25294e-06	-0.484188	5.88614	0.167825	PRPS1;NUP205;PITPNA;ABHD5;MRPL12;TSEN2;SRM;CCND3;HSPH1;MICALL1;PDE6D;HSP90AA1;GSTO1;PA2G4;TEX2;ACLY;GRHPR;UCK2;SLC7A6;NDUFAF4;SERBP1;TCP1;POLR1E;PSMG1;SGK1;CALM2;FKBP5
PPARG_20176806_ChIP-Seq_THIOMACROPHAGE_Mouse	25/837	3.37226e-06	8.61293e-06	-0.485578	5.66293	0.161461	UBIAD1;TMEM183A;SLC20A1;GMNN;PSMB6;SLC25A28;TATDN2;HAUS8;DHRS7B;GNA12;PLXNA1;CPT1A;GSTO1;TREX2;FANCE;YDJC;BYSL;NME1;CTU2;UCK2;KARS;LPCAT3;NCL;SGK1;FXN
NANOG_21062744_ChIP-ChIP_HESC_Human	24/840	1.07623e-05	2.51119e-05	-0.533777	5.65385	0.161202	NDUFA9;PRPS1;FECH;PARP1;RANBP17;MRPL37;MRPL11;EML4;PSMD7;MED24;IRAK1;DDAH1;UBB;ALDH1B1;NUP85;FLAD1;TMEM138;PCCB;PDE6D;RPL22L1;ETF1;R3HDM1;KPNB1;FKBP5
TCF7_22412390_ChIP-Seq_EML_Mouse	41/1529	4.40695e-08	1.46125e-07	-0.356115	5.60482	0.159804	UFD1L;RBM28;PYCRL;TACO1;ARPC5L;MRPL36;MRPL37;CORO1A;SLC2A6;LSM10;ZNRF3;KLC2;SPR;MAN2A2;RUSC1;MICALL1;RUVBL1;ATP5D;GNA12;RBPMS2;POLR2F;CSK;EIF2B1;EIF5B;PCYT2;ITPK1;DIO1;IQCE;TRMT1;GLRX2;FANCE;COMMD7;MRPL21;MRPL22;LARS2;STAG1;NOL10;NAA16;POLR3H;DUS1L;ITPA
SMARCA4_20176728_ChIP-ChIP_TROPHOBLAST STEM CELLS_Mouse	29/1118	8.00915e-06	1.91611e-05	-0.515135	5.59572	0.159544	UFD1L;WWC1;MRPL14;SRM;PSMB6;PPP2CA;CHCHD4;SLC25A28;KLC2;PSMB2;PSMD1;GNPNAT1;EXOSC2;CCT5;CCT3;DUSP2;HSP90AA1;PCYT2;DIMT1;ATP13A1;SRRM1;RSL1D1;STAG1;PDIK1L;PCCB;HMBS;BLMH;RTN4IP1;CALM2
SRY_25088423_ChIP-ChIP_EMBRYONIC GONADS_Mouse	82/3083	4.7834e-15	3.01354e-14	-0.176526	5.49579	0.156695	PIGU;WWC1;PITPNA;WDR4;TUSC1;SNX12;ZC3H8;MRPL37;TSEN2;RABEPK;PHB2;SLC2A6;IPO4;IPO5;RUSC1;FPGS;SNAPC4;KIF1C;STRA13;SSSCA1;SNRPD3;IDH3A;CCT3;DUSP2;PCYT2;GSTO1;DCXR;CAD;DIO1;ITPK1;TEX2;UCHL3;ZDHHC14;SLC5A6;SLC25A15;ACLY;MRPS9;BRMS1;IRF3;RPUSD1;PDIK1L;BOLA3;GRWD1;PCCB;DNAJB11;MRTO4;PGP;POLR1E;NUP98;SNRNP25;CRELD2;SGK1;THOP1;LY6E;TOMM40;XRCC6BP1;TSSC4;SLC20A1;NOP2;MRPL12;CORO1A;SRM;HSPH1;PUF60;DPH2;ATP…
ESR1_17901129_ChIP-ChIP_ liver_Mouse	15/444	8.34895e-05	0.000171516	-0.610732	5.29555	0.150986	CPT1A;NQO2;NDUFA4;GOT2;CENPA;LSM10;ACLY;SLC25A15;GRHPR;PHF5A;MYBBP1A;UBB;TWISTNB;BIRC5;GNPNAT1
SOX2_18692474_ChIP-Seq_MESC_Mouse	72/3319	2.23348e-09	8.11783e-09	-0.274317	5.1103	0.145704	TCERG1;NXT1;PAK1IP1;MRPS12;ZC3H8;MRPL36;TM7SF3;TSEN2;USP39;CHCHD4;LSM10;PSMD8;CCND3;CHCHD3;PNP;PSMD7;FLAD1;GSG2;OGFOD1;DNMT3B;RBPMS2;GNPNAT1;PSMD1;IDH3A;CCT3;CPT1A;RBM14;HSP90AA1;PARP1;ITPK1;AHSA1;GLRX2;BCS1L;RANGAP1;PASK;TEX2;PTBP2;NME1;ACLY;BRMS1;DBF4;SARS2;CIRH1A;SOAT1;PDIK1L;PCCB;RPL29;LY6E;PRPS1;TOMM40;POLDIP3;NOLC1;PHB;CENPA;UBB;GALR2;DHRS7B;TWISTNB;ATP5D;THEM4;PDSS1;MPDU1;RPRM;NQO2;SETD1B;…
TP53_23651856_ChIP-Seq_MEF_Mouse	79/3193	6.34193e-13	3.37641e-12	-0.186715	4.93192	0.140618	NUP188;MCM7;DDX46;PAK1IP1;WWC1;TUSC2;MRPL34;USP39;WDR46;WDR43;TSEN54;CNDP2;DOCK10;CHCHD4;LACTB;FPGS;CDK5RAP1;STRA13;RRP15;JMJD4;EIF5B;PCYT2;PRMT1;DCXR;CAD;NDUFC2;CD3EAP;PPP2R5D;GLRX2;TEX2;PTBP2;NME1;SLC5A6;BRMS1;HMBS;CCDC86;BIRC5;GEMIN5;DNAJC9;PFDN4;KPNB1;GTF3C1;CBFB;MRPL14;TEX261;ABHD5;SDAD1;MRPL12;PPM1F;BCL2L12;EXOSC7;PSMB7;DHX33;MAN2A2;GALR2;DHRS7B;PDE6D;PLXNA1;SLC25A22;SAC3D1;RPRM;EIF2B5;CCDC…
GATA3_24758297_ChIP-Seq_MCF7_Human	50/2000	1.21229e-08	4.243e-08	-0.28407	4.8222	0.13749	TACO1;GMNN;UBP1;ZC3H8;ATP5G1;C14ORF169;CCND3;METTL13;RUVBL1;GNPNAT1;DUSP2;MRPL49;AHSA1;IMP4;TFB2M;GLRX2;TEX2;RANGAP1;ILF2;CCNA2;TMEM177;SLC7A6;SOAT1;PPA1;GRWD1;CCDC86;BIRC5;SGK1;PRPS1;CENPA;PPP2CA;KLC2;PSMB2;CHN1;THEM4;CCT5;ISOC2;ABCF1;EIF2B5;GCH1;FANCA;WDR53;EXOG;SRPK1;MRPL30;RSL1D1;NDUFAF4;HNRNPF;TRMT12;CALM2
E2F1_17053090_ChIP-ChIP_MCF7_Human	41/1726	9.5537e-07	2.65537e-06	-0.361325	4.63903	0.132267	UFD1L;PRPS1;TSSC4;NXT1;POLDIP3;POP4;SNX12;HCCS;TM7SF3;PHB2;ATP5G1;CLN6;CNDP2;POLD3;ZNRF3;HSPH1;UBB;NUP85;DHRS7B;PSMD3;E2F1;GNPNAT1;STRA13;ISOC2;RBM14;ADAT1;DDX10;PA2G4;TEX2;UCHL3;MRPL21;COPS3;PHF5A;IRF3;DKC1;GRWD1;HMBS;DRG1;NDUFAF1;NUP98;POLR3K
PPARD_21283829_ChIP-Seq_MYOFIBROBLAST_Human	83/3447	6.00028e-13	3.24015e-12	-0.171162	4.52817	0.129106	TMEM183A;NXT1;CCNH;MRPS11;WDR3;TUSC1;GPATCH2;GPR63;HCCS;PWP2;MRPL34;TSEN2;ALKBH6;LSM10;SPR;DNMT3B;WDR5;SNRPD3;RRP15;PRMT6;HSP90AA1;ELAC2;DIO1;NDUFC2;DDX10;TFB2M;ZDHHC14;PTBP2;C12ORF45;BOLA3;RAB35;ORAI1;BIRC5;SNRNP25;RPL29;SGK1;DCTPP1;FXN;CDC123;XRCC6BP1;CBFB;PSMD14;SLC20A1;MAK16;CLEC16A;MRPL14;C9ORF78;ABHD5;PHB;SDAD1;C4ORF32;MRPL12;CENPB;PSMB6;SLC25A28;KLC2;PUF60;PSMB2;OXCT1;GALR2;ATP5D;PLXNA1;SL…
MYC_19915707_ChIP-ChIP_AK7_Human	58/2979	2.88775e-06	7.42564e-06	-0.371524	4.38791	0.125107	MRPS11;ROGDI;ALKBH6;WDR43;IPO4;CNDP2;LSM10;CHCHD3;GSG2;CLDN23;SNAPC4;WDR5;DNMT3B;CCT3;PRMT6;HSP90AA1;DCXR;EN2;IMP4;GLRX2;PASK;RANGAP1;PTBP2;EBNA1BP2;IRF3;PPA1;NCL;MCM4;BIRC5;GEMIN5;ETF1;PFDN4;RPL29;IPPK;NUP205;DNMT1;TSSC4;SLC20A1;DDX21;NUP160;POLD3;PSMB6;HIRA;OXCT1;THEM4;HIATL1;SAC3D1;RPRM;NDUFA9;TRAP1;PPIL1;ATP13A1;WDR53;PA2G4;MRPL30;CCT6A;DRG1;TRMT12
TAF7L_23326641_ChIP-Seq_C3H10T1-2_Mouse	22/912	0.000263986	0.000489151	-0.548857	4.18385	0.119289	TOMM40;GSTO1;NOL7;NDUFC2;MRPL12;MRPS7;QTRTD1;MRPL21;CENPB;SLC5A6;FOXRED2;COQ3;PHF5A;PSMB2;UBB;NUP85;XPNPEP3;MARS;GSG2;DNAJA2;CALM2;ABCF1
SALL4_18804426ESC_ChIP-ChIP_MESC_Mouse	26/1062	5.95405e-05	0.000125035	-0.456588	4.10332	0.116993	PRPS1;CBFB;SLC20A1;DDX20;NOLC1;ABHD5;TATDN2;UBB;TWISTNB;E2F1;DNMT3B;WDR5;GNPNAT1;PDSS1;RBM14;NQO2;ITPK1;SRPK1;YRDC;UCK2;STAG1;DDAH1;PDIK1L;SERBP1;DNAJA2;LY6E
SOX2_19030024_ChIP-ChIP_MESC_Mouse	23/863	4.63409e-05	9.89654e-05	-0.442506	4.08023	0.116335	TRAPPC3;ZMYND19;MCM7;NDUFA4;NIP7;WWC1;UBP1;CENPB;CDC25B;LSM2;NME1;CCNA2;CCT6A;SNAPC5;SLC25A15;STIP1;STAG1;UBB;SERBP1;DNAJA2;GNA12;TRMT12;POLR1E
ZFP281_18358816_ChIP-ChIP_MESC_Mouse	17/578	0.00014639	0.00028089	-0.497415	4.06764	0.115976	TRAPPC3;ZMYND19;PRMT1;SLC20A1;AHSA1;MRPL34;ALKBH2;COPS3;RSL1D1;TMEM147;BRMS1;UBB;XPNPEP3;SERBP1;CHN1;RAB35;CDK5RAP1
EOMES_21245162_ChIP-Seq_HESC_Human	26/932	6.98619e-06	1.70373e-05	-0.361967	3.97444	0.113319	MRPS15;PSMD11;MCM7;POLDIP2;CLEC16A;ITGAE;ATP5G1;ZMPSTE24;PSMB6;SNAPC5;HSPH1;DHX33;UBB;PSMD3;CHN1;RBPMS2;TRAPPC3;GCH1;ELAC2;MRPL49;DYNLL2;ACLY;COPS3;MYBBP1A;MCM4;BLMH
FOXP2_23625967_ChIP-Seq_PFSK-1 AND SK-N-MC_Human	25/863	5.62626e-06	1.38099e-05	-0.354262	3.96424	0.113028	WWC1;DDX20;ZMPSTE24;CCND3;ZNRF3;DHX33;MAN2A2;UBB;PSMD3;GNA12;ABCF1;PARP1;HARBI1;GOT2;GLRX2;FANCE;EML4;ORAI1;GEMIN5;MCM4;ETF1;CRELD2;PFDN4;KPNB1;FKBP5
CLOCK_20551151_ChIP-Seq_293T_Human	14/407	0.000119132	0.000239531	-0.405882	3.38376	0.0964774	CCT3;PRPS1;HSP90AA1;PSMD11;CHKA;TEX261;ACLY;SLC7A6;NCL;ETF1;SLC25A5;CALM2;CCT5;FKBP5
BMI1_19503595_ChIP-Seq_MEFC_Mouse	19/661	8.13483e-05	0.000168031	-0.339868	2.95391	0.0842215	LAD1;CPT1A;MRPS15;CHKA;DCXR;NOLC1;MRPL37;PWP2;TTC27;CLN6;SLC25A28;RUSC1;TMEM138;DNAJA3;POLE3;PLXNA1;ETF1;TELO2;RPRM
MITF_21258399_ChIP-Seq_MELANOMA_Human	146/5578	7.69e-27	8.8089e-26	-0.0508371	2.93287	0.0836215	NUP188;WWC1;GMNN;ARPC5L;BZW2;CNDP2;DOCK10;LSM10;ALKBH2;CHCHD3;STRA13;GYG1;CPT1A;PCYT2;AP1B1;DDX10;ESCO2;TEX2;ATAD3A;SRRM1;CDC25B;NUP93;SLC5A6;LARS2;SOAT1;DKC1;NCL;RAB35;FDX1;ORAI1;CCDC86;ANAPC5;SNRNP25;RPL29;FKBP5;CBFB;FECH;CLEC16A;ISG20L2;PHB;STIP1;PTDSS1;UBB;DHX33;MAN2A2;NUP85;PLXNA1;THEM4;ISOC2;NAA50;EIF2B5;TRAPPC3;TRAP1;NOP14;ACD;CHKA;PNO1;TREX2;FANCA;C20ORF27;LSM2;MRPL30;GGCT;AIMP2;UCK2;STAG…
NR0B1_18358816_ChIP-ChIP_MESC_Mouse	38/1691	8.30782e-06	1.97507e-05	-0.256318	2.77651	0.0791636	UFD1L;PRPS1;SLC20A1;PAK1IP1;ATP5A1;GMNN;MRPS12;NOLC1;MRPL37;FOXM1;BZW2;ATP5G1;ALDH1B1;DPH2;GNA12;CDK5RAP1;RBPMS2;GNPNAT1;SSSCA1;TRAP1;CPT1A;RBM14;PARP1;GOT2;ITPK1;GLRX2;TMEM177;UCK2;PHF5A;DBF4;SARS2;DDAH1;PDIK1L;PCCB;SERBP1;SLC25A5;R3HDM1;FBXL6
RUNX2_24764292_ChIP-Seq_MC3T3_Mouse	49/2000	3.14847e-08	1.07218e-07	-0.169382	2.7183	0.0775038	MCM7;TACO1;WWC1;GPR63;MRPL34;PWP2;RABEPK;ATP5G1;FPGS;SNAPC4;CDK5RAP1;WDR5;EIF5B;HSP90AA1;RBM14;GSTO1;SPHK1;DIO1;ITPK1;PPP2R5D;MRPS7;SARS2;BIRC5;NUP98;CBFB;POLDIP2;SLC20A1;PHB;LRP8;NUP160;PPM1F;CLN6;MRPL11;FOXRED2;DGUOK;HSPH1;SLC25A28;KLC2;TWISTNB;PLXNA1;CSK;TRAPPC3;TRAP1;GOT2;RSL1D1;UCK2;HNRNPF;HNRNPD;POLR3H
POU5F1_18700969_ChIP-ChIP_MESC_Mouse	14/567	0.00270124	0.00430831	-0.487873	2.65754	0.0757715	PRPS1;NQO2;PARP1;DCXR;MRPL36;TIMM10;PA2G4;TEX2;BZW2;POLD3;STAG1;MARS;GEMIN5;LY6E
MEIS1_20887958_ChIP-Seq_HPC-7_Mouse	36/1452	1.76318e-06	4.6607e-06	-0.195471	2.39967	0.068419	TSSC4;NUP188;MCM8;WWC1;PITPNA;ARPC5L;DDX21;ITGAE;TSEN2;USP39;CORO1A;NUP160;PTS;DGUOK;STIP1;CCND3;TATDN2;PSMB2;OXCT1;CCT5;EIF5B;TRAPPC3;DUSP2;CPT1A;ELAC2;GLRX2;BCS1L;FANCE;COMMD7;BYSL;STAG1;SOAT1;XPNPEP3;RPUSD2;CRELD2;CALM2
SMAD4_19686287_ChIP-ChIP_HaCaT_Human	13/405	0.000391042	0.000710645	-0.326586	2.36753	0.0675028	TOMM40;GMNN;CD3EAP;HNRNPR;MRPL14;URB2;LYRM4;OGFOD1;MICALL1;TCP1;RPL22L1;TUBGCP4;SNRPD3
TP53_22127205_ChIP-Seq_IMR90_Human	25/975	4.02908e-05	8.70281e-05	-0.223472	2.08931	0.05957	MAK16;ABHD5;WDR43;IPO4;LACTB;SPR;PUF60;FLAD1;MICALL1;PSMD3;SLC25A22;SAC3D1;IQCE;MANEAL;GLRX2;RRP1B;RANGAP1;YRDC;SLC25A15;EBNA1BP2;APITD1;POLE3;MCM4;ITPA;CC2D1A
SPI1_20176806_ChIP-Seq_THIOMACROPHAGE_Mouse	40/1654	8.4707e-07	2.37179e-06	-0.160313	2.07636	0.0592008	RNFT2;POLDIP3;PAK1IP1;NPRL3;NOL7;MPV17L2;PHB;MRPL12;BZW2;SNAPC5;CCND3;TATDN2;OXCT1;DHRS7B;FPGS;RBPMS2;DNMT3B;PLXNA1;TRAPPC3;PPIL1;NQO2;GCH1;METTL1;TREX2;AP1B1;BCS1L;FANCE;CDC25B;BYSL;SRPK1;CCT6A;BRMS1;CIRH1A;PDIK1L;EIF3J;POLE3;CCDC86;BIRC5;CC2D1A;FBXL6
AR_20517297_ChIP-Seq_VCAP_Human	47/2047	3.78981e-07	1.12799e-06	-0.124595	1.70634	0.048651	PRPS1;UBIAD1;TSSC4;TP53RK;NIP7;MRPS11;WWC1;GMNN;TEX261;HSCB;ABHD5;TM7SF3;USP39;WDR43;RPF1;STIP1;SPR;AIFM1;RUVBL1;GNPNAT1;TMEM109;BRD7;GYG1;IDH3A;TRAPPC3;WDR53;EXOG;PASK;RANGAP1;YDJC;SRRM1;SRPK1;GGCT;CCNA2;LARS2;SLC25A15;SLC7A6;SARS2;TMEM138;CENPJ;DNAJA3;RPUSD2;RAB35;SERBP1;DRG1;TRMT12;RTN4IP1
MYBL1_21750041_ChIP-ChIP_SPERMATOCYTES_Mouse	7/161	0.00170101	0.00282009	-0.27123	1.59238	0.0454018	HSP90AA1;UBB;DNAJA3;RANBP17;HCCS;CALM2;NUBP2
SOX2_18555785_ChIP-Seq_MESC_Mouse	14/497	0.00082443	0.00142299	-0.231535	1.51771	0.0432727	MCM7;POLDIP3;GMNN;MRPL36;WDR77;PSMD8;UCK2;STAG1;DBF4;UBB;TWISTNB;ANAPC5;DUS1L;LY6E
CEBPB_20176806_ChIP-Seq_THIOMACROPHAGE_Mouse	39/1588	8.10566e-07	2.28652e-06	-0.107063	1.39059	0.0396483	RNFT2;DNMT1;SLC20A1;POLDIP3;PITPNA;NOL7;PHB;ABHD5;MRPL11;SNAPC5;PSMB6;TATDN2;METTL13;UBB;OXCT1;DHRS7B;CLDN23;FPGS;RBPMS2;PLXNA1;TMEM109;NAE1;NQO2;TREX2;FANCA;MRPL21;CDC25B;SRPK1;CTU2;UCK2;CIRH1A;SOAT1;PPA1;HNRNPF;EIF3J;TRMT12;CCDC86;LY6E;FBXL6
CEBPB_23403033_ChIP-Seq_LIVER_Mouse	12/382	0.000775544	0.00134475	-0.20903	1.38201	0.0394036	SLC20A1;ZNHIT6;MRPS11;HMBS;SNX12;THEM4;POLR3H;ETF1;QTRTD1;HSD17B10;MRPL21;PPM1F
POU5F1_18358816_ChIP-ChIP_MESC_Mouse	19/753	0.000401009	0.000721816	-0.189249	1.36898	0.0390321	RBM14;SLC20A1;POLDIP3;ITPK1;UCHL3;CCT6A;FOXRED2;UCK2;STAG1;DBF4;UBB;GALR2;OXCT1;POLE3;CDK5RAP1;MCM4;SSSCA1;R3HDM1;SLC25A22
PPARD_23208498_ChIP-Seq_MDA-MB-231_Human	15/516	0.000397719	0.00071932	-0.181583	1.31415	0.0374689	CPT1A;CHKA;MRPS25;DIMT1;MRPS11;MRPL34;PWP2;SRPK1;PSMB6;SLCO3A1;GALR2;LPCAT3;ZNHIT6;TCP1;BIRC5
REST_18959480_ChIP-ChIP_MESC_Mouse	50/2868	0.000214699	0.000403762	-0.152627	1.19273	0.0340069	AVEN;TCERG1;CCNH;GMNN;TSEN2;CHCHD3;CDK5RAP1;PRMT6;DUSP2;PARP1;AP1B1;QTRTD1;TEX2;DYNLL2;RAB35;DNAJC9;CRELD2;RPL29;KPNB1;UBIAD1;XRCC6BP1;PSMD11;TSSC1;DDX20;ABHD5;SRM;ZMPSTE24;HIRA;DGUOK;PSMB2;MAN2A2;ICT1;DHRS7B;DPH2;PLXNA1;PDSS1;SLC25A21;EXOSC2;RPRM;CHKA;GOT2;SRPK1;COPS3;UCK2;STAG1;RAD51;DNAJA3;POLR3K;CALM2;FBXL6
VDR_24763502_ChIP-Seq_THP-1_Human	31/1288	1.62614e-05	3.68073e-05	-0.095654	0.97661	0.027845	PRPS1;NXT1;TSSC4;TOMM40;SLC20A1;TUSC1;GPATCH2;MRPL36;MRPL37;MRPL12;CORO1A;LRP8;PTS;CAMKK2;EXOSC7;SNAPC5;CCND3;METTL13;MAN2A2;CSK;HSP90AA1;SETD1B;ZDHHC14;CTU2;HNRNPF;DNAJB11;HNRNPD;PGP;BLMH;KPNB1;LY6E
TP63_22573176_ChIP-Seq_HFKS_Human	99/4229	1.14805e-14	6.99941e-14	-0.0316126	0.957559	0.0273018	TCERG1;NUP188;CCNH;PITPNA;ARPC5L;HNRNPR;PWP2;BZW2;PHB2;TSEN54;DOCK10;PSMD7;CDK5RAP1;SNRPD3;CPT1A;AP1B1;CD3EAP;TEX2;NUP93;TMEM138;TELO2;LY6E;IPPK;DNMT1;MRPL14;ZMPSTE24;DHX33;ATP5D;HIATL1;THEM4;NAE1;ISOC2;MPDU1;TRAPPC3;EIF2B4;NEK4;SURF2;SETD1B;C20ORF27;PA2G4;FANCE;CCT6A;TBL3;ZNF30;DUS1L;SUGP2;FBXL6;LAD1;ITGAE;ATP5G1;RPS4X;METTL13;AIFM1;C1QBP;CLDN23;DNMT3B;TIMM17A;WDR5;KIF1C;SSSCA1;IDH3A;DCXR;ITPK1;…
NCOR1_26117541_ChIP-Seq_K562_Human	46/2000	4.84756e-07	1.42045e-06	-0.0676178	0.910442	0.0259584	UFD1L;NUP205;CBFB;PSMD14;SLC20A1;NPRL3;ARPC5L;DDX21;HNRNPR;MRPL12;PWP2;LRP8;WDR43;TSEN54;PPM1F;ZMPSTE24;HIRA;SNAPC4;ISOC2;MPDU1;EIF2B5;CPT1A;HSP90AA1;MTX1;GSTO1;SPHK1;SIGMAR1;ADAT1;CD3EAP;PPP2R5D;TFB2M;RRP1B;NIPA2;MANEAL;COMMD7;YDJC;TBL3;PPA1;PDIK1L;DKC1;HNRNPF;RPUSD2;SERBP1;ETF1;DNAJC9;PSMG1
TP53_22573176_ChIP-Seq_HFKS_Human	32/1348	1.54691e-05	3.52248e-05	-0.0874426	0.896616	0.0255642	PIGU;TMEM183A;PAK1IP1;MAK16;WDR62;ABHD5;TM7SF3;PRICKLE4;IPO4;MRPL11;PSMB7;SPR;SNRPD1;FLAD1;RBPMS2;SAC3D1;RRP15;GADD45GIP1;JMJD4;METTL1;MANEAL;GLRX2;RRP1B;YRDC;SLC25A15;COPS3;POLE3;GEMIN5;ANAPC5;CRELD2;FARSA;CC2D1A
EBNA2_21746931_ChIP-Seq_IB4-LCL_Human	35/1492	7.89758e-06	1.90146e-05	-0.075033	0.815632	0.0232552	DNMT1;CBFB;MRPS11;TUSC2;ATP5A1;GMNN;NOP2;HAUS8;SNRPD1;RUSC1;ATP5D;SNAPC4;C10ORF2;MRPL9;EIF2B1;SLC25A22;EXOSC2;RRP15;ISOC2;PARP1;PRMT1;SIGMAR1;EN2;C20ORF27;WDR53;SLC5A6;APITD1;CIRH1A;GRWD1;POLE3;CCDC86;ANAPC5;RTN4IP1;NUP98;CALM2
CTNNB1_20460455_ChIP-Seq_HCT116_Human	24/988	0.000127293	0.000252193	-0.0641471	0.531479	0.0151534	NDUFA9;TRAPPC3;PPIL1;PCYT2;FECH;RANBP17;CLEC16A;DDX10;NOLC1;HNRNPR;WDR62;ZMPSTE24;EML4;LETM1;CHCHD4;AIMP2;ZNRF3;SARS2;LYRM4;TIMM17A;CSK;R3HDM1;FKBP5;MPDU1
DMRT1_21621532_ChIP-ChIP_FETAL_Ovary	6/132	0.00291097	0.0046233	-0.0514412	0.276581	0.00788584	ACLY;AIMP2;PUF60;FLAD1;IMP4;NME1
NANOG_18692474_ChIP-Seq_MESC_Mouse	62/3052	3.16594e-07	9.5738e-07	-0.0107239	0.148624	0.00423754	AVEN;TCERG1;NXT1;MRPS12;MRPL37;TM7SF3;LSM10;CCND3;PNP;TATDN2;PSMD7;OGFOD1;CLDN23;RBPMS2;WDR5;DNMT3B;GNPNAT1;TMEM109;SSSCA1;HSP90AA1;RBM14;PARP1;ITPK1;GLRX2;TEX2;COMMD7;NME1;ACLY;BRMS1;CIRH1A;DBF4;SARS2;PCCB;KPNB1;LY6E;FKBP5;PRPS1;CDC123;TOMM40;NIP7;NOLC1;TIMM10;CENPA;CLN6;CAMKK2;DHRS7B;DPH2;TWISTNB;THEM4;PDSS1;EXOSC2;MPDU1;RPRM;ACD;SETD1B;LSM2;UCK2;STAG1;CDK5;DRG1;CALM2;FBXL6
NANOG_16153702_ChIP-ChIP_HESC_Human	30/1686	0.00294215	0.00465327	-0.0232571	0.124895	0.00356098	UFD1L;TCERG1;TSSC1;PSMD14;FAM35A;DDX20;UBP1;NOLC1;MRPL37;BZW2;MARVELD2;MICA;IDH3A;ISOC2;RPRM;CPT1A;RBM14;SS18L2;FANCA;AHSA1;TIMM23;TFB2M;RANGAP1;ILF2;COMMD7;ZDHHC14;PHF5A;DNAJC9;GLA;CALM2
SOX11_23321250_ChIP-ChIP_Z138-A519-JVM2_Human	23/1134	0.00187897	0.00308804	-0.0144884	0.0837458	0.00238775	TSSC1;POLDIP3;SETD1B;DCXR;FAM35A;EN2;MANEAL;MRPL12;TEX2;ILF2;BYSL;SRM;NME1;PPP2CA;STIP1;PTDSS1;FLAD1;TMEM138;MARS;PSMD3;GNA12;DRG1;CALM2
ELF5_23300383_ChIP-Seq_T47D_Human	25/1087	0.000209067	0.000395137	-0.00205468	0.016101	0.000459071	TSSC4;WWC1;ISG20L2;ARPC5L;DDX21;TIMM10;TSEN54;WDR43;KLC2;DHX33;AIFM1;IDH3A;EIF2B5;TRAPPC3;CPT1A;RFTN1;NOC3L;ZDHHC14;NME1;COQ3;ZNF618;HNRNPF;NOL10;NDUFAF1;RPL29
TRIM28_17542650_ChIP-ChIP_NTERA2_Human	3568-08-01	1	1	2.82386	-3.22918e-09	-9.20698e-11	LAD1;PARP1;CHKA;CMC2;RAB35;E2F1;DDX10;SGK1
SUZ12_18555785_ChIP-Seq_MESC_Mouse	5/1058	0.983466	0.986075	1.8434	-0.0258497	-0.000737022	SLCO3A1;EN2;SLC25A21;ZDHHC14;RPRM
NANOG_16518401_ChIP-PET_MESC_Mouse	48/3520	0.0274717	0.0378989	0.0184769	-0.0604718	-0.00172416	NUP205;CBFB;PYCRL;SLC20A1;PON2;MRPS12;ABHD5;PHB;LACTB;SLC25A28;PNP;KLC2;UBB;ALDH1B1;ICT1;FPGS;RUVBL1;DNMT3B;PDE6D;PLXNA1;MRPL9;MPDU1;EIF2B5;CCT3;EIF5B;TRAP1;NQO2;PPIL1;CHKA;RANBP17;EN2;PPP2R5D;MRPL47;COMMD7;NUP93;LARS2;SLC25A15;UCK2;BRMS1;NCL;PCCB;NDUFAF1;SLC25A5;FJX1;POLR3K;CALM2;KPNB1;FKBP5
RNF2_18974828_ChIP-Seq_MESC_Mouse	8/1302	0.955611	0.960694	2.08363	-0.0835523	-0.00238223	DUSP2;SPHK1;RFTN1;CLDN23;EN2;PFDN4;FJX1;ZDHHC14
EZH2_18974828_ChIP-Seq_MESC_Mouse	8/1302	0.955611	0.960694	2.09479	-0.0839995	-0.00239498	DUSP2;SPHK1;RFTN1;CLDN23;EN2;PFDN4;FJX1;ZDHHC14
FOXP3_17237761_ChIP-ChIP_TREG_Mouse	1/257	0.927981	0.937906	1.42095	-0.0910904	-0.00259716	SRPK1
RUNX1_20887958_ChIP-Seq_HPC-7_Mouse	27/1120	5.54725e-05	0.000117143	0.0102445	-0.0927341	-0.00264402	SLC20A1;TACO1;NOP2;MRPL37;USP39;LRP8;HSPBP1;NUP160;PTS;SRM;FOXRED2;STIP1;CCND3;ATIC;PUF60;GALR2;WDR5;DUSP2;COMMD7;NME1;MRPL30;GGCT;GRHPR;TBL3;PHF5A;SNRNP25;DCTPP1
EED_16625203_ChIP-ChIP_MESC_Mouse	5/830	0.926092	0.937906	1.5702	-0.100658	-0.00286994	CLDN23;EN2;SLC25A21;PFDN4;LRP8
BMI1_23680149_ChIP-Seq_NPCS_Mouse	7/1056	0.914261	0.929007	1.92489	-0.141748	-0.00404149	SPHK1;POLE3;CHN1;CLDN23;EN2;PFDN4;RPRM
NANOG_18700969_ChIP-ChIP_MESC_Mouse	2/344	0.866489	0.893034	1.2833	-0.145181	-0.00413937	POLD3;DDAH1
SUZ12_16625203_ChIP-ChIP_MESC_Mouse	9/1270	0.901744	0.918758	1.73248	-0.146798	-0.00418548	DUSP2;SLCO3A1;PDIK1L;CLDN23;EN2;SLC25A21;PFDN4;LRP8;FJX1
IRF8-22096565_A_ChIP-ChIP_GC-B_Human	1/203	0.874948	0.898724	1.49702	-0.15985	-0.00455762	KARS
CDX2_19796622_ChIP-Seq_MESC_Mouse	2/334	0.855452	0.88592	1.35875	-0.164584	-0.00469259	OXCT1;CAMKK2
SRY_22984422_ChIP-ChIP_TESTIS_Rat	1/197	0.867046	0.893034	1.46045	-0.165222	-0.00471078	NXT1
PIAS1_25552417_ChIP-Seq_VCAP_Human	5/749	0.880274	0.901744	1.6847	-0.174239	-0.00496787	PRMT6;DOCK10;XRCC6BP1;TUSC1;GMNN
STAT3_20064451_ChIP-Seq_CD4+T_Mouse	20/2204	0.736512	0.769065	0.832631	-0.218633	-0.00623362	PRPS1;DUSP2;XRCC6BP1;MTX1;DDX46;SETD1B;IMP4;MRPL11;SRPK1;LARS2;ZNRF3;PNP;SLC25A28;SLCO3A1;MCM4;ETF1;NOL10;CALM2;LY6E;FKBP5
SUZ12_18974828_ChIP-Seq_MESC_Mouse	15/1934	0.889932	0.909174	2.3892	-0.227497	-0.00648637	LAD1;DUSP2;PON2;SPHK1;RFTN1;EN2;LRP8;ZDHHC14;SLCO3A1;CLDN23;RPL22L1;SLC25A21;PFDN4;FJX1;RPRM
GATA2_21666600_ChIP-Seq_HMVEC_Human	17/837	0.00689142	0.0104198	0.0747117	-0.340987	-0.00972218	DUSP2;PCYT2;MRPS11;GPATCH2;ZC3H8;EXOG;GLRX2;TEX2;DOCK10;BOP1;KLC2;DHX33;DDAH1;PPA1;DHRS7B;EIF3J;MAMLD1
SUZ12_18692474_ChIP-Seq_MESC_Mouse	16/1909	0.821334	0.852924	2.16435	-0.344315	-0.00981705	LAD1;DUSP2;PON2;SPHK1;RFTN1;AP1B1;EN2;ZDHHC14;CAMKK2;SLCO3A1;DDAH1;CLDN23;SLC25A21;PFDN4;FJX1;RPRM
WT1_20215353_ChIP-ChIP_NEPHRON PROGENITOR_Mouse	36/1663	3.09015e-05	6.75396e-05	0.0363129	-0.348706	-0.00994224	CBFB;WWC1;PITPNA;ARPC5L;WDR46;RABEPK;ATP5G1;LRP8;KLC2;OXCT1;RUSC1;RBPMS2;EIF2B4;TRAP1;DUSP2;PARP1;CHKA;GSTO1;SPHK1;ARPC5;TEX2;UCHL3;SRPK1;EML4;YRDC;UCK2;STAG1;SLCO3A1;IRF3;ETF1;ANAPC5;SLC25A5;R3HDM1;FJX1;CALM2;KPNB1
TP53_16413492_ChIP-PET_HCT116_Human	4/449	0.674151	0.711813	1.07682	-0.366054	-0.0104369	EBNA1BP2;UBP1;SLC25A21;MICA
IRF1_21803131_ChIP-Seq_MONOCYTES_Human	3/345	0.685472	0.719746	1.29417	-0.425596	-0.0121345	BRD7;SLC25A22;CNDP2
CTBP2_25329375_ChIP-Seq_LNCAP_Human	9/1053	0.748854	0.779798	1.72352	-0.428674	-0.0122223	WDR3;GOT2;TUSC1;CLDN23;TWISTNB;AHSA1;DDX10;PHB;ATP5G1
POU5F1_16518401_ChIP-PET_MESC_Mouse	24/1550	0.0320204	0.0438541	0.139581	-0.436455	-0.0124441	NUP205;CPT1A;RBM14;NEK4;PYCRL;CCNH;RANBP17;EN2;PA2G4;LSM2;NUP93;GRHPR;UCK2;STAG1;PSMD7;UBB;ICT1;GALR2;NCL;PCCB;TWISTNB;CDK5RAP1;WDR5;MPDU1
DMRT1_23473982_ChIP-Seq_TESTES_Mouse	47/2072	5.28305e-07	1.53615e-06	0.0327721	-0.438695	-0.012508	IPPK;GTF3C1;NUP205;PSMD14;GPATCH2;NOL7;CLEC16A;ITGAE;WDR46;HSPBP1;SRM;IPO5;RRP7A;DOCK10;PSMB6;DGUOK;CCND3;ATIC;ALDH1B1;PSMB2;PUF60;CLDN23;PDE6D;CSK;RRP15;CCT5;NAA50;PARP1;PRMT1;AP1B1;DNTTIP2;PPP2R5D;PASK;TEX2;LSM2;SRPK1;NME1;SLC5A6;ACLY;COPS3;STAG1;PHF5A;SOAT1;HMBS;DRG1;CALM2;KPNB1
TFAP2A_17053090_ChIP-ChIP_MCF7_Human	41/1904	9.75231e-06	2.30398e-05	0.0416982	-0.445265	-0.0126953	UFD1L;TOMM40;POLDIP2;SNX12;HCCS;MRPL12;PHB2;NUP160;PTS;CAMKK2;POLD3;SNAPC5;HIRA;STIP1;ZNRF3;IRAK1;XPO4;DHRS7B;GSG2;PSMD3;SSSCA1;ISOC2;CCT2;RBM14;ATP13A1;ADAT1;C20ORF24;TRMT1;PA2G4;TEX2;UCHL3;CDC25B;RSL1D1;RAD51;MYBBP1A;KARS;DNAJA3;GRWD1;HMBS;NDUFAF1;GLA
VDR_20736230_ChIP-Seq_LYMPHOBLASTOID_Human	2/230	0.682203	0.718309	1.38958	-0.459749	-0.0131083	LACTB;PON2
PRDM16_22522345_ChIP-ChIP_PALATE MESENCHYMAL_Mouse	6/122	0.00199864	0.00322858	0.0821921	-0.47143	-0.0134413	PYCRL;PSMD14;NCL;PCCB;EIF3J;CHN1
STAT6_20620947_ChIP-Seq_CD4 POS T_Human	5/508	0.594395	0.63649	1.07594	-0.486096	-0.0138595	DUSP2;HNRNPF;CHN1;RAB35;CLEC16A
SMAD_19615063_ChIP-ChIP_ovarian surface epithelium_Human	1/124	0.719974	0.753879	1.73872	-0.491228	-0.0140058	DDAH1
HIF1A_21447827_ChIP-Seq_MCF7_Human	3/321	0.638389	0.67784	1.27884	-0.497269	-0.0141781	WBSCR22;MRPL14;PFDN4
WDR5_24793694_ChIP-Seq_LNCAP_Human	18/757	0.00108756	0.00183526	0.0933817	-0.588358	-0.0167752	RBM28;CENPV;DDX46;GSTO1;DDX20;PPP2R5D;ABHD5;SLC2A6;CDC25B;IPO5;LACTB;PSMD7;UBB;RUVBL1;HIATL1;NDUFAF1;DCTPP1;RRP15
EGR1_19032775_ChIP-ChIP_M12_Human	3/276	0.537567	0.580573	1.16143	-0.631515	-0.0180057	ITPK1;GPR63;NME1
POU3F2_20337985_ChIP-ChIP_501MEL_Human	16/1702	0.667232	0.706481	1.82518	-0.634175	-0.0180815	PRMT6;CCNH;GMNN;GPATCH2;GPR63;BZW2;CCNA2;COQ3;UCK2;PTDSS1;PSMB2;OXCT1;OGFOD1;R3HDM1;FKBP5;RPRM
ESR1_22446102_ChIP-Seq_UTERI_Mouse	19/1916	0.585871	0.629146	1.41201	-0.654313	-0.0186557	RFTN1;TUSC1;IMP4;TTC27;PTBP2;MRPL22;NME1;EML4;DGUOK;STAG1;PSMD7;DDAH1;UBB;CLDN23;SERBP1;MICALL1;GEMIN5;GNPNAT1;FXN
GATA2_20887958_ChIP-Seq_HPC-7_Mouse	39/1708	4.39791e-06	1.11571e-05	0.0612306	-0.698239	-0.0199081	LTV1;IPPK;CDC123;TMEM183A;CLEC16A;MRPL14;TSEN2;WDR46;RABEPK;SLC2A6;SRM;ALKBH2;STIP1;CCND3;PSMD7;FPGS;E2F1;PDSS1;SNRPD3;EIF5B;DUSP2;PPIL1;ATP13A1;DIMT1;RFTN1;ADAT1;IMP4;SRRM1;BYSL;GGCT;GRHPR;SARS2;DNAJA3;PGP;ORAI1;NAA16;SNRNP25;ABCE1;FKBP5
EP300_21415370_ChIP-Seq_HL-1_Mouse	16/1014	0.0619416	0.0818669	0.29299	-0.733254	-0.0209064	CCT2;TRAP1;PPIL1;NXT1;TSSC1;RFTN1;FANCA;SRRM1;DOCK10;LARS2;SLCO3A1;PDIK1L;CLDN23;GNA12;RPL29;LY6E
THRA_23701648_ChIP-Seq_CEREBELLUM_Mouse	2/179	0.548142	0.590307	1.40445	-0.740303	-0.0211074	SLC25A22;CDC25B
ELF1_20517297_ChIP-Seq_JURKAT_Human	24/1020	0.000201519	0.000382786	0.0958064	-0.753808	-0.0214925	GTF3C1;PIGU;RBM14;GSTO1;MCM8;ATP13A1;TUSC2;GMNN;WDR4;NOP2;C20ORF27;TEX261;PPP2R5D;ITGAE;SDAD1;COPS3;MED24;SOAT1;SNAPC4;TMEM109;TUBGCP4;NAE1;AURKAIP1;FKBP5
ESR1_15608294_ChIP-ChIP_MCF7_Human	1998-01-01	0.634995	0.676136	1.98227	-0.775783	-0.022119	CCNH
FOXO1_23066095_ChIP-Seq_LIVER_Mouse	4/347	0.475474	0.516463	1.22413	-0.808843	-0.0230616	GRHPR;TOMM40;WDR5;ITPA
CDX2_20551321_ChIP-Seq_CACO-2_Human	10/504	0.0380565	0.0519327	0.285187	-0.843528	-0.0240505	LETM1;TCERG1;MRPL3;STAG1;UBIAD1;ATIC;CDK5RAP1;AP1B1;PHB;CALM2
IRF8_21731497_ChIP-ChIP_J774_Mouse	4/319	0.41313	0.456618	1.11718	-0.87577	-0.0249698	CENPJ;TCP1;EN2;NUP160
GATA1_19941826_ChIP-Seq_K562_Human	11/967	0.40371	0.448831	1.09611	-0.878107	-0.0250365	CCND3;NQO2;KLC2;MAN2A2;SLC20A1;HNRNPF;HMBS;CLDN23;CLEC16A;CALM2;COMMD7
HTT_18923047_ChIP-ChIP_STHdh_Human	7/566	0.360895	0.404007	0.983743	-0.89159	-0.0254209	POLD3;ELAC2;ITGAE;RTN4IP1;FOXM1;UCHL3;IPO4
ESR1_21235772_ChIP-Seq_MCF-7_Human	3/228	0.4145	0.456796	1.20233	-0.942048	-0.0268595	CLDN23;GLA;RPRM
VDR_23401126_ChIP-Seq_LCL-AND-THP1_Human	3/239	0.443826	0.486279	1.31817	-0.950363	-0.0270966	EXOSC7;TRAPPC3;ITPK1
CTNNB1_20615089_ChIP-ChIP_FETAL BRAIN_Human	9/637	0.210702	0.245819	0.687593	-0.964805	-0.0275084	PRPS1;MCM7;ZNF618;MRPL49;IMP4;PPP2R5D;ALKBH6;ITPA;MRPL21
ZIC3_20872845_ChIP-ChIP_MESC_Mouse	5/365	0.320801	0.365249	0.962509	-0.969415	-0.0276398	SNAPC5;JMJD4;RBM14;GNPNAT1;LSM2
EWS-FLI1_20517297_ChIP-Seq_SK-N-MC_Human	14/574	0.00300471	0.00473118	0.18985	-1.01638	-0.0289788	PRMT6;PYCRL;HARBI1;TACO1;MRPL47;MRPL21;CAMKK2;PTDSS1;DDAH1;MICALL1;CLDN23;ETF1;PDSS1;POLR2K
BACH1_22875853_ChIP-PCR_HELA AND SCP4_Human	14/1352	0.518241	0.561305	1.77445	-1.02473	-0.0292169	TPMT;WDR62;CENPA;PPM1F;CLN6;CCNA2;MAN2A2;OXCT1;E2F1;BIRC5;MCM4;DNAJC9;NUP98;R3HDM1
BCL6_25482012_ChIP-Seq_CML-JURL-MK1_Human	44/2000	2.68414e-06	6.94935e-06	0.0875586	-1.03992	-0.0296501	TCERG1;CCNH;SLC20A1;TUSC2;UBP1;HSCB;ABHD5;TSEN2;CLN6;POLD3;PPP2CA;SNAPC5;CHCHD4;LACTB;PTDSS1;ATIC;ZNRF3;TATDN2;SLC25A28;IRAK1;XPO4;DHRS7B;TWISTNB;THEM4;ISOC2;TRAPPC3;CENPV;PPIL1;CPT1A;NQO2;PARP1;MRPS25;CAD;PPP2R5D;RRP1B;MANEAL;SRRM1;LETM1;LARS2;MRPS9;ORAI1;SLC25A5;SGK1;THOP1
CHD7_19251738_ChIP-ChIP_MESC_Mouse	2/141	0.425253	0.467284	1.41487	-1.07646	-0.0306919	DKC1;PSMG1
HOXD13_18407260_ChIP-ChIP_invivo in developing limbs_Mouse	3/196	0.327014	0.369561	1.0938	-1.08881	-0.031044	ACLY;SPHK1;WDR4
DROSHA_22980978_ChIP-Seq_HELA_Human	6/456	0.326599	0.369561	1.09478	-1.08979	-0.031072	RNFT2;SLCO3A1;TSSC1;DDAH1;OXCT1;THOP1
SOX2_16153702_ChIP-ChIP_HESC_Human	19/1278	0.0711115	0.0933338	0.471252	-1.11761	-0.0318651	UFD1L;AVEN;CPT1A;POLDIP3;MRPS11;DDX21;TIMM23;UBP1;MRPL47;COMMD7;ILF2;NUP160;ZDHHC14;PHF5A;POLE3;SNRPD3;CALM2;THOP1;RPRM
STAT3_19079543_ChIP-ChIP_MESC_Mouse	11/948	0.379352	0.422994	1.31667	-1.13285	-0.0322998	TMEM177;LAD1;PSMD7;CHKA;KARS;RUSC1;RPUSD2;FDX1;RTN4IP1;PPM1F;NME1
RCOR2_21632747_ChIP-Seq_MESC_Mouse	9/401	0.0249048	0.0346103	0.342435	-1.15182	-0.0328404	GRHPR;HSP90AA1;PSMD7;PSMB2;PARP1;WWC1;ITPK1;MCMBP;FXN
JARID2_20064375_ChIP-Seq_MESC_Mouse	12/1117	0.472009	0.514177	1.74305	-1.15946	-0.0330583	DOCK10;DUSP2;SLCO3A1;SPHK1;GRWD1;RFTN1;EN2;SLC25A21;PFDN4;FJX1;MAMLD1;ZDHHC14
EWS-ERG_20517297_ChIP-Seq_CADO-ES1_Human	24/1038	0.000258303	0.000480979	0.152075	-1.16181	-0.0331253	CCT3;PRMT6;PPIL1;PARP1;POLDIP2;GSTO1;SLC20A1;RPP40;DIO1;CENPA;PTBP2;IPO5;SRRM1;COPS3;UCK2;PTDSS1;ATIC;CHCHD3;SPR;BOLA3;RPUSD2;DNAJA2;TUBGCP4;EXOSC2
POU5F1_16153702_ChIP-ChIP_HESC_Human	9/622	0.192734	0.226958	0.790144	-1.17178	-0.0334095	PRPS1;ACD;CPT1A;EN2;TIMM23;DNAJC9;ARPC5;COMMD7;ZMPSTE24
MYCN_19997598_ChIP-ChIP_NEUROBLASTOMA_Human	4/234	0.222045	0.256676	0.880196	-1.19701	-0.0341291	DPH2;DIO1;PPP2R5D;WDR46
PPARG_19300518_ChIP-PET_3T3-L1 preadipocyte _Mouse	5/272	0.15127	0.182684	0.707488	-1.20273	-0.034292	SLC5A6;PON2;DNAJA3;KPNB1;MPDU1
ERG_21242973_ChIP-ChIP_JURKAT_Human	8/321	0.0197058	0.0276907	0.339283	-1.21689	-0.0346958	RUSC1;GALR2;NCL;EN2;UBP1;SLC25A21;LRP8;MICA
SMAD3_18955504_ChIP-ChIP_HaCaT_Human	40/1936	3.10897e-05	6.75396e-05	0.128139	-1.23049	-0.0350835	UFD1L;AVEN;LAD1;NXT1;PSMD14;SLC20A1;WWC1;FAM35A;C9ORF78;TIMM10;PTS;LSM10;PSMB7;SLC25A28;AIFM1;C1QBP;MICALL1;WBSCR22;RRP15;ABCF1;TRAPPC3;HSP90AA1;NQO2;PARP1;MRPL49;DNTTIP2;CD3EAP;GLRX2;QTRTD1;RANGAP1;ILF2;NME1;SLC7A6;SOAT1;DDAH1;CDK5;PPA1;EIF3J;POLE3;DNAJC9
IRF8_22096565_ChIP-ChIP_GC-B_Mouse	11/772	0.173835	0.207286	0.788953	-1.24154	-0.0353986	MRPL30;MRPL3;DUSP2;TSSC4;DNAJA2;DDX21;QTRTD1;DYNLL2;CENPA;SLC2A6;TSEN54
NR4A2_19515692_ChIP-ChIP_MN9D_Mouse	6/207	0.0219183	0.0305724	0.35977	-1.25476	-0.0357754	PSMD8;KARS;DCXR;BOLA3;CHN1;PHB
TCF4_18268006_ChIP-ChIP_LS174T_Human	8/470	0.114755	0.143634	0.647936	-1.25731	-0.0358483	EML4;DOCK10;LARS2;ATIC;DDAH1;PNO1;MANEAL;LRP8
ZNF274_21170338_ChIP-Seq_K562_Hela	6/327	0.123888	0.153038	0.691501	-1.298	-0.0370083	PSMD7;SOAT1;RPP40;SLC25A21;THOP1;ZMPSTE24
RARG_19884340_ChIP-ChIP_MEF_Mouse	6/390	0.21451	0.249491	0.936406	-1.30004	-0.0370666	SLC25A28;CHKA;NDUFA4;POLR3H;MRPL37;MRPL34
CDKN2AIP_20523734_ChIP-Seq_CORTICAL_Neurons	2/123	0.361254	0.404007	1.46136	-1.32446	-0.0377629	ATP5D;DNAJC9
NR1I2_20693526_ChIP-Seq_LIVER_Mouse	13/939	0.17186	0.20558	0.843135	-1.33377	-0.0380284	WWC1;DIO1;TSEN54;LSM2;SLC5A6;LSM10;EXOSC7;LYRM4;PPA1;DNAJA3;WBSCR22;CCDC86;IDH3A
SMAD2_18955504_ChIP-ChIP_HaCaT_Human	40/1936	3.10897e-05	6.75396e-05	0.139028	-1.33505	-0.0380649	UFD1L;AVEN;LAD1;NXT1;PSMD14;SLC20A1;WWC1;FAM35A;C9ORF78;TIMM10;PTS;LSM10;PSMB7;SLC25A28;AIFM1;C1QBP;MICALL1;WBSCR22;RRP15;ABCF1;TRAPPC3;HSP90AA1;NQO2;PARP1;MRPL49;DNTTIP2;CD3EAP;GLRX2;QTRTD1;RANGAP1;ILF2;NME1;SLC7A6;SOAT1;DDAH1;CDK5;PPA1;EIF3J;POLE3;DNAJC9
SMAD4_21741376_ChIP-Seq_HESC_Human	49/2738	0.000137108	0.000264422	0.164078	-1.35167	-0.0385385	MRPS15;PITPNA;TUSC1;HCCS;TSEN2;CNDP2;SNAPC5;CCND3;ATIC;CHCHD3;AIFM1;CLDN23;GYG1;PARP1;MRPS25;ESCO2;PTBP2;EML4;PDIK1L;ORAI1;PFDN4;THOP1;FKBP5;RNFT2;GTF3C1;PRPS1;FH;SLC20A1;CLEC16A;NUP160;ZNRF3;HSPH1;SLC25A28;ALDH1B1;GNA12;MICALL1;PLXNA1;THEM4;SLC25A21;BRD7;RPRM;NQO2;UCK2;STAG1;HNRNPF;MARS;HNRNPD;BLMH;CALM2
SCL_19346495_ChIP-Seq_HPC-7_Human	5/252	0.121101	0.150086	0.713142	-1.35251	-0.0385625	DUSP2;CCND3;CLEC16A;TRMT1;PSMG1
ETS2_20176728_ChIP-ChIP_TROPHOBLAST STEM CELLS_Mouse	4/215	0.182642	0.216423	0.890431	-1.36282	-0.0388566	CCT3;AIFM1;EXOSC2;CNDP2
JARID2_20075857_ChIP-Seq_MESC_Mouse	14/1258	0.412451	0.456618	1.75313	-1.37429	-0.0391836	LAD1;SPHK1;RFTN1;EN2;NDUFC2;ZDHHC14;DOCK10;SLC25A28;SLCO3A1;GRWD1;CLDN23;SLC25A21;PFDN4;FJX1
CTNNB1_24651522_ChIP-Seq_LGR5+ INTESTINAL STEM _Human	4/162	0.0888458	0.11462	0.638449	-1.38296	-0.0394309	SLC7A6;ZNRF3;EN2;NOLC1
NACC1_18358816_ChIP-ChIP_MESC_Mouse	11/769	0.170882	0.205059	0.891817	-1.41305	-0.0402886	SLC5A6;UBB;SLC20A1;DNAJA3;CAD;ITPK1;NOLC1;SLC25A5;BZW2;TM7SF3;SRRM1
IRF1_19129219_ChIP-ChIP_H3396 _Human	4/196	0.145894	0.177897	0.818799	-1.4137	-0.0403072	HSPH1;MCM7;WDR5;FXN
RUNX1_17652178_ChIP-ChIP_JURKAT_Human	16/1003	0.0574475	0.0764618	0.564127	-1.45035	-0.0413522	PSMD11;DNTTIP2;MRPL14;MRPL12;TEX2;CORO1A;WDR46;MRPL22;CDC25B;ZMPSTE24;NME1;STIP1;NUP85;DNAJA3;LY6E;RPRM
ESR2_21235772_ChIP-Seq_MCF-7_Human	7/424	0.149654	0.181894	0.86437	-1.47317	-0.0420028	PRPS1;DIO1;CLDN23;DDX21;SGK1;GLA;SRPK1
RNF2_16625203_ChIP-ChIP_MESC_Mouse	15/1219	0.270952	0.309426	1.27879	-1.50006	-0.0427696	UFD1L;DUSP2;EN2;AP1B1;GLRX2;LRP8;SRPK1;SLCO3A1;DDAH1;UBB;PDIK1L;POLE3;GNA12;PFDN4;RPRM
EP300_20729851_ChIP-Seq_FORBRAIN MIDBRAIN LIMB HEART_Mouse	25/2093	0.242195	0.278267	1.17629	-1.50468	-0.0429013	TOMM40;MCM7;FECH;PAK1IP1;HNRNPR;HSCB;NUP160;PPM1F;CNDP2;CCND3;ZNRF3;TATDN2;PUF60;ICT1;STRA13;CCT2;DUSP2;CPT1A;SETD1B;EN2;NDUFC2;NOC3L;TEX2;APITD1;CCDC86
ELF1_17652178_ChIP-ChIP_JURKAT_Human	4/133	0.051021	0.0681481	0.566516	-1.5217	-0.0433865	UFD1L;BRMS1;DNAJA3;WDR46
CEBPD_23245923_ChIP-Seq_MEF_Mouse	8/504	0.150787	0.182684	0.907484	-1.54272	-0.0439858	STAG1;PSMD14;TMEM138;TUSC1;MRPL14;PTBP2;RPRM;SRPK1
PHC1_16625203_ChIP-ChIP_MESC_Mouse	14/922	0.0968908	0.123897	0.744355	-1.55444	-0.04432	UFD1L;GSTO1;EN2;WDR53;ZC3H8;MRPL47;LRP8;WDR46;ZDHHC14;NUBP2;PDIK1L;DNAJA3;POLE3;PFDN4
PPARD_23176727_ChIP-Seq_KERATINOCYTES_Mouse	4/194	0.142208	0.173964	0.900928	-1.57564	-0.0449245	GGCT;IRF3;OXCT1;TSEN2
TRP63_18441228_ChIP-ChIP_KERATINOCYTES_Mouse	3/143	0.184608	0.218068	1.03596	-1.57772	-0.0449836	DCXR;FOXM1;CENPA
JUN_21703547_ChIP-Seq_K562_Human	31/1585	0.000595211	0.00104646	0.230215	-1.57981	-0.0450434	UFD1L;GTF3C1;TCERG1;RBM28;CDC123;XRCC6BP1;TPMT;TSSC1;POP4;MRPS11;WDR3;PPM1F;CHCHD3;ALDH1B1;SNRPD1;GNA12;HIATL1;RPRM;PRMT6;CPT1A;HSP90AA1;NDUFA4;RANBP17;RFTN1;IQCE;ADAT1;MRPL21;UCK2;SLCO3A1;KARS;NOL10
RELA_24523406_ChIP-Seq_FIBROSARCOMA_Human	28/1182	5.43614e-05	0.000115442	0.174654	-1.58354	-0.0451496	NXT1;TPMT;MCM7;FECH;WWC1;SLC2A6;PTS;DOCK10;CCND3;UBB;RUSC1;DHRS7B;TWISTNB;PDE6D;SSSCA1;TRAPPC3;HSP90AA1;RBM14;GCH1;PARP1;PRMT1;RFTN1;C20ORF24;ESCO2;LYRM4;HNRNPF;PFDN4;DCTPP1
ZFP281_18757296_ChIP-ChIP_E14_Mouse	39/2004	0.000133314	0.000260874	0.194943	-1.60857	-0.0458633	GTF3C1;TSSC4;ZMYND19;SNX12;POLD3;ALKBH2;CCND3;KLC2;UBB;RUSC1;DNMT3B;CSK;SNRPD3;SLC25A22;RPRM;HSP90AA1;RBM14;MTX1;PRMT1;SETD1B;GOT2;ITPK1;EN2;CD3EAP;DYNLL2;WDR77;SRRM1;ACLY;YRDC;COPS3;UCK2;NDUFAB1;ANAPC5;R3HDM1;ABCE1;FJX1;CALM2;KPNB1;FKBP5
TP63_19390658_ChIP-ChIP_HaCaT_Human	4/179	0.115816	0.144484	0.833558	-1.61259	-0.045978	IRF3;POLR2F;FOXM1;ILF2
NFE2L2_22581777_ChIP-Seq_LYMPHOBLASTOID_Human	9/527	0.0970195	0.123897	0.773418	-1.61514	-0.0460505	C12ORF45;AIMP2;GRHPR;NQO2;PSMD11;IRAK1;BLMH;RPRM;SRRM1
SALL4_18804426_ChIP-ChIP_XEN_Mouse	14/1005	0.155858	0.187626	0.968409	-1.62044	-0.0462019	SDAD1;TEX2;EML4;CCNA2;SLC7A6;STAG1;CHCHD3;SOAT1;DDAH1;UBB;HMBS;E2F1;ETF1;SNRPD3
FOXP2_21765815_ChIP-ChIP_NEURO2A_Mouse	15/1164	0.218402	0.25324	1.18131	-1.62243	-0.0462584	TRAPPC3;FECH;TSSC1;PON2;ATP5A1;NOC4L;PASK;QTRTD1;MRPL11;UBB;MARS;BIRC5;BLMH;CALM2;GLA
NFIB_24661679_ChIP-Seq_E16.5 LUNG_Mouse	9/573	0.13917	0.1708	0.92118	-1.62797	-0.0464163	TMEM177;UCK2;PGP;STRA13;MRPL12;TEX2;POLR3K;CALM2;TELO2
AHR_22903824_ChIP-Seq_MCF7_Human	10/690	0.175541	0.208662	1.05758	-1.65727	-0.0472519	SLC5A6;PRPS1;MRPS9;ITPK1;GPATCH2;SNX12;BRD7;BZW2;CALM2;RPRM
CIITA_18437201_ChIP-ChIP_Raji B and iDC_Human	1959-01-01	0.456958	0.499221	2.52175	-1.75188	-0.0499494	MRPL47
SPI1_20517297_ChIP-Seq_HL60_Human	28/1249	0.000134164	0.000260874	0.212771	-1.75567	-0.0500575	IPPK;ZNF593;DNMT1;CBFB;MRPL11;RPF1;RRP7A;SPR;DHRS7B;NAE1;EXOSC2;RBM14;GSTO1;EN2;AP1B1;NDUFC2;CD3EAP;PPP2R5D;PA2G4;FANCE;UCHL3;SRPK1;EBNA1BP2;SNRNP40;PHF5A;SERBP1;NHP2;PGP
EGR1_20690147_ChIP-Seq_ERYTHROLEUKEMIA_Human	136/6207	4.75593e-18	3.39197e-17	0.0471706	-1.78883	-0.0510028	TCERG1;TP53RK;NUP188;WWC1;ROGDI;ARPC5L;UBP1;BZW2;ALKBH6;TSEN54;CNDP2;CCND3;CHCHD3;STRA13;CPT1A;PCYT2;METTL1;DDX10;IMP4;TEX2;SRRM1;NUP93;EBNA1BP2;BRMS1;SOAT1;DKC1;PPA1;BOLA3;NCL;RAB35;FDX1;RPL29;AURKAIP1;KPNB1;TELO2;FKBP5;LY6E;IPPK;DNMT1;CBFB;TEX261;WDR62;HSPBP1;NUP160;ZMPSTE24;PTDSS1;HSPH1;KLC2;MAN2A2;ATP5D;PLXNA1;ISOC2;TRAPPC3;TRAP1;ACD;CHKA;SURF2;SS18L2;FANCA;FANCE;GRHPR;TBL3;BLMH;CALM2;FBXL6;U…
STAT1_20625510_ChIP-Seq_HELA_Human	12/656	0.041236	0.0554705	0.619244	-1.79079	-0.0510589	FH;DNMT1;NUP188;OGFOD1;MRPS12;CAD;WBSCR22;C20ORF27;HNRNPR;MRPL14;TIMM10;TUBGCP4
TBX3_20139965_ChIP-Seq_MESC_Mouse	16/1068	0.0874603	0.113608	0.839792	-1.82655	-0.0520782	AVEN;GOT2;PHB;MRPL34;PPM1F;ZDHHC14;LARS2;DGUOK;PNP;CHCHD3;ALDH1B1;DNAJA2;DNMT3B;PDE6D;RTN4IP1;POLR3K
NR3C1_23031785_ChIP-Seq_PC12_Mouse	18/918	0.00775274	0.0115831	0.412387	-1.83851	-0.0524192	PPIL1;GCH1;TSSC1;POLDIP3;HARBI1;FAM35A;ITPK1;COMMD7;CAMKK2;LARS2;STAG1;CHCHD3;DNAJA3;SERBP1;CHN1;DRG1;NOL10;CRELD2
FOXO3_23340844_ChIP-Seq_DLD1_Human	11/695	0.106359	0.134912	0.925665	-1.85423	-0.0528675	EML4;C12ORF45;LARS2;PSMB7;HNRNPF;GMNN;PCCB;POLE3;RPL22L1;NAA16;PWP2
TP53_18474530_ChIP-ChIP_U2OS_Human	13/827	0.087975	0.113885	0.863533	-1.87608	-0.0534905	RBM14;TMEM183A;WWC1;GMNN;TM7SF3;WDR43;RPS4X;SPR;C1QBP;PSMD3;CLDN23;TWISTNB;MICA
SMAD3_21741376_ChIP-Seq_HESC_Human	24/1460	0.0175488	0.0248443	0.519741	-1.92051	-0.0547573	FH;MRPS15;UBIAD1;NXT1;MRPS25;PNO1;SLC20A1;MRPS11;WWC1;CLEC16A;NOC4L;TSEN2;LRP8;COMMD7;CAMKK2;CNDP2;CCND3;ZNRF3;ALDH1B1;THEM4;PFDN4;GYG1;RRP15;RPRM
ZNF652_21678463_ChIP-ChIP_ZR75-1_Human	3/112	0.111605	0.140623	1.02788	-2.01636	-0.0574901	STAG1;TMEM147;PPA1
LYL1_20887958_ChIP-Seq_HPC-7_Mouse	12/752	0.0907047	0.11662	0.953731	-2.04941	-0.0584324	GGCT;DOCK10;ALKBH2;DUSP2;CCND3;PSMD7;TRMT6;MRPS12;COMMD7;PTS;TELO2;SRM
RBPJ_21746931_ChIP-Seq_IB4-LCL_Human	43/2013	7.12234e-06	1.7258e-05	0.187716	-2.05873	-0.0586981	UFD1L;PRPS1;TCERG1;DNMT1;CBFB;MRPS11;TUSC2;ATP5A1;NOP2;C4ORF32;USP39;FOXRED2;SNRPD1;RUSC1;SNAPC4;ATP5D;POLR2F;C10ORF2;MRPL9;SLC25A22;EXOSC2;RRP15;ISOC2;PARP1;CHKA;PRMT1;SIGMAR1;TREX2;EN2;WDR53;C20ORF27;ARPC5;ZDHHC14;SLC5A6;APITD1;GRWD1;POLE3;CCDC86;ANAPC5;NAA16;RTN4IP1;NUP98;CALM2
ZFP322A_24550733_ChIP-Seq_MESC_Mouse	1990-02-01	0.238679	0.275063	1.59661	-2.06084	-0.0587583	LARS2;PSMD3
DNAJC2_21179169_ChIP-ChIP_NT2_Human	18/899	0.00634807	0.00971486	0.44492	-2.0618	-0.0587858	GADD45GIP1;PNO1;PRMT1;PON2;PAK1IP1;GOT2;ITPK1;ROGDI;PHB;PTBP2;BCL2L12;SLC7A6;BRMS1;RAB35;THEM4;ETF1;DUS1L;FJX1
VDR_24787735_ChIP-Seq_THP-1_Human	13/805	0.0752931	0.0981406	0.890811	-2.06789	-0.0589593	NXT1;TUSC1;GPATCH2;MRPL36;C4ORF32;ILF2;PTBP2;EXOSC7;SNAPC5;METTL13;BLMH;LY6E;FKBP5
GATA2_19941826_ChIP-Seq_K562_Human	40/2410	0.00221186	0.00354272	0.368428	-2.07899	-0.0592758	LTV1;AVEN;FECH;SLC20A1;CLEC16A;MRPL37;ABHD5;TIMM10;EXOSC7;LACTB;PSMB7;DGUOK;CCND3;KLC2;MAN2A2;DHRS7B;CLDN23;GNA12;PSMD3;CDK5RAP1;PLXNA1;RRP15;CCT5;TRAP1;NQO2;NDUFA4;GOT2;ADAT1;TEX2;COMMD7;ZDHHC14;UCK2;PPA1;PDIK1L;HNRNPF;HMBS;TRMT12;DNAJC9;SGK1;CALM2
PBX1_22567123_ChIP-ChIP_OVCAR3_Human	41/2299	0.000519491	0.000921913	0.302574	-2.11471	-0.0602943	TCERG1;UBIAD1;ZNF593;CBFB;POLDIP2;POP4;MRPS11;FAM35A;MRPS12;MRPL14;MRPL37;TIMM10;TM7SF3;BZW2;CENPA;C14ORF169;BOLA2B;SRM;NUBP2;STIP1;FLAD1;PSMD3;RUVBL1;E2F1;TIMM17A;GNPNAT1;MRPL9;RPRM;NDUFA9;CCT3;CAD;DIO1;MRPL49;MANEAL;BCS1L;MRPS7;TEX2;DYNLL2;SLC5A6;SARS2;R3HDM1
TCF3_18692474_ChIP-Seq_MESC_Mouse	26/1351	0.00199471	0.00322858	0.370814	-2.12689	-0.0606414	MRPL36;LSM10;RPS4X;CCND3;SLC25A28;PNP;TWISTNB;E2F1;RBPMS2;DNMT3B;STRA13;PDSS1;HSP90AA1;RBM14;PARP1;SETD1B;ITPK1;GLRX2;PTBP2;ACLY;UCK2;DBF4;SOAT1;DDAH1;PCCB;RPL29
AUTS2_25519132_ChIP-Seq_293T-REX_Human	21/1000	0.00195199	0.00319417	0.370164	-2.12712	-0.0606482	NDUFA9;TCERG1;MRPS15;XRCC6BP1;MRPS11;NDUFC2;BZW2;DYNLL2;MRPL21;C14ORF169;IPO4;POLD3;TMEM177;MRPL3;DBF4;PNP;DNAJA3;TWISTNB;KPNB1;MPDU1;IDH3A
SUZ12_20075857_ChIP-Seq_MESC_Mouse	43/4356	0.617302	0.659154	5.13943	-2.14211	-0.0610755	LAD1;TPMT;PON2;TUSC1;ABHD5;MRPL34;LRP8;DOCK10;PSMB6;FOXRED2;RUSC1;GALR2;CLDN23;MICALL1;DNMT3B;PLXNA1;SLC25A21;RPRM;DUSP2;NOP14;CENPV;GCH1;GSTO1;DCXR;SPHK1;RFTN1;IQCE;EN2;MANEAL;ZDHHC14;LSM2;GGCT;SLC7A6;BRMS1;SOAT1;DDAH1;SLCO3A1;GRWD1;SGK1;PFDN4;MAMLD1;FJX1;CC2D1A
CTBP1_25329375_ChIP-Seq_LNCAP_Human	16/1145	0.134099	0.165112	1.19758	-2.157	-0.0615001	TSSC1;NDUFA4;GOT2;TUSC1;ISG20L2;DDX10;SDAD1;PPM1F;PTBP2;NUP93;KLC2;LYRM4;OXCT1;RPUSD1;ZNHIT6;PDSS1
ARNT_22903824_ChIP-Seq_MCF7_Human	15/1029	0.112636	0.14145	1.11134	-2.17357	-0.0619725	PRPS1;WWC1;ELAC2;ITPK1;SNX12;GPATCH2;BZW2;PTBP2;EML4;SLC5A6;MRPS9;MCM4;BRD7;CALM2;RPRM
NRF2_20460467_ChIP-Seq_MEF_Mouse	14/1055	0.198831	0.232688	1.49873	-2.18524	-0.0623051	CPT1A;MRPL14;ABHD5;TSEN2;DYNLL2;LRP8;LACTB;ZNRF3;SOAT1;PSMG1;SNRPD3;SGK1;FJX1;POLR3K
SALL4_22934838_ChIP-ChIP_CD34+_Human	26/1419	0.00376996	0.00586438	0.425798	-2.18812	-0.0623873	NUP205;TOMM40;SLC20A1;PAK1IP1;WDR3;GPR63;UBP1;C9ORF78;PHB;DGUOK;UBB;FLAD1;GNPNAT1;CCT3;CPT1A;NEK4;MTX1;NDUFA4;ELAC2;MRPL47;BYSL;MRPL30;PHF5A;HMBS;DRG1;ABCE1
NFE2L2_20460467_ChIP-Seq_MEF_Mouse	14/1055	0.198831	0.232688	1.50947	-2.20089	-0.0627515	CPT1A;MRPL14;ABHD5;TSEN2;DYNLL2;LRP8;LACTB;ZNRF3;SOAT1;PSMG1;SNRPD3;SGK1;FJX1;POLR3K
TP53_20018659_ChIP-ChIP_R1E_Mouse	17/1122	0.0740854	0.0969007	0.953045	-2.22447	-0.0634238	GTF3C1;DUSP2;FECH;PRMT1;SPHK1;DCXR;CAD;EN2;PA2G4;PWP2;ATP5D;BIRC5;PLXNA1;SLC25A21;DNAJC9;PFDN4;SAC3D1
GRHL2_25758223_ChIP-Seq_PLACENTA_Mouse	20/1000	0.00419957	0.00650588	0.446591	-2.24861	-0.064112	IPPK;TCERG1;MRPS25;DCXR;DIO1;MRPL37;NOC3L;GLRX2;DYNLL2;CCNA2;ALKBH2;MRPL3;UCK2;PSMB2;SOAT1;PSMD3;STRA13;FJX1;KPNB1;IDH3A
KLF1_20508144_ChIP-Seq_FETAL-LIVER-ERYTHROID_Mouse	25/1144	0.000436141	0.000781333	0.31734	-2.27041	-0.0647336	AVEN;XRCC6BP1;NPRL3;UBP1;MRPL14;MRPL37;ABHD5;RABEPK;TATDN2;UBB;ZNHIT6;GNPNAT1;RRP15;COMMD7;ZDHHC14;BYSL;CCNA2;EBNA1BP2;PSME3;HNRNPF;LPCAT3;POLE3;FXN;CALM2;POLR3K
REST_19997604_ChIP-ChIP_NEURONS_Mouse	28/2118	0.103896	0.132231	1.16311	-2.3532	-0.0670941	GTF3C1;ZMYND19;MCM8;WDR4;SNX12;ZC3H8;SLC25A28;XPO4;UBB;GNA12;PDSS1;SNRPD3;DUSP2;TREX2;EN2;WDR53;TRMT1;MRPL21;WDR77;EML4;CCNA2;CCT6A;YRDC;DNAJA3;PCCB;DNAJB11;NOL10;DUS1L
PAX6_23342162_ChIP-ChIP_BETA-FORBRAIN-LENS_Mouse	21/1001	0.00197473	0.00321744	0.410635	-2.35671	-0.067194	UFD1L;GTF3C1;EIF5B;SURF2;PON2;POP4;PAK1IP1;TUSC2;WDR4;TREX2;ARPC5;TM7SF3;SLC5A6;PPP2CA;SNAPC5;LACTB;SLCO3A1;DKC1;FLAD1;CALM2;POLR2K
TFEB_21752829_ChIP-Seq_HELA_Human	15/808	0.0218944	0.0305724	0.697232	-2.43171	-0.0693325	CCT3;TRAPPC3;MRPS15;GMNN;ARPC5;FOXM1;FOXRED2;METTL13;NCL;ZNHIT6;HNRNPD;ORAI1;GEMIN5;RPL22L1;FKBP5
EZH2_23942234_ChIP-Seq_MYOBLASTS AND MYOTUBES_Mouse	20/935	0.00201465	0.00324058	0.428932	-2.45864	-0.0701004	SPHK1;NOP2;TRMT1;PPP2R5D;TEX2;ZDHHC14;BYSL;LETM1;RRP7A;LARS2;FOXRED2;MYBBP1A;GALR2;DNMT3B;POLR1E;FARSA;PFDN4;DCTPP1;FJX1;THOP1
ETV2_25802403_ChIP-Seq_MESC_Mouse	19/1000	0.00863474	0.0127997	0.582375	-2.53818	-0.0723683	TRAPPC3;PSMD11;FECH;MRPS11;TEX261;MANEAL;PA2G4;FANCE;CORO1A;PTBP2;GGCT;ALKBH2;STAG1;KARS;PSMD3;TWISTNB;TUBGCP4;FJX1;RPRM
ATF3_23680149_ChIP-Seq_GBM1-GSC_Human	46/2189	5.09904e-06	1.27645e-05	0.225766	-2.54412	-0.0725377	MRPS15;NXT1;MCM7;POLDIP3;POP4;PAK1IP1;NOLC1;C9ORF78;ATP5G1;WDR43;PTS;PPP2CA;PSMD8;UBB;PSMB2;TWISTNB;PSMD3;E2F1;CCT5;MICA;ABCF1;NAA50;PRMT6;TRAPPC3;SPHK1;DIO1;C20ORF27;PA2G4;QTRTD1;MRPS7;ILF2;CDC25B;BYSL;NME1;BRMS1;PSME3;MARS;DNAJB11;POLE3;ETF1;RPL22L1;NAA16;NUP98;DCTPP1;GLA;CALM2
MYC_20876797_ChIP-ChIP_MEDULLOBLASTOMA_Human	25/1406	0.00639054	0.00974043	0.587047	-2.71889	-0.0775206	CBFB;FECH;TP53RK;CCNH;WDR4;ABHD5;TSEN2;PPP2CA;LACTB;TATDN2;SPR;CHN1;RPRM;TRAPPC3;GOT2;EN2;TRMT1;SRRM1;SLC25A15;MRPS9;STAG1;SERBP1;PCCB;RAB35;TRMT12
PAX3-FKHR_20663909_ChIP-Seq_RHABDOMYOSARCOMA_Human	17/1063	0.0504196	0.0675837	1.02089	-2.75068	-0.0784271	NDUFA4;GOT2;MAK16;GPR63;ZC3H8;NUP160;ZDHHC14;PTS;DOCK10;PSMB7;STAG1;SLC25A28;MRTO4;FDX1;CLDN23;PSMD1;RPRM
EGR1_23403033_ChIP-Seq_LIVER_Mouse	18/944	0.0100711	0.0146418	0.67397	-2.84677	-0.0811666	PIGU;NQO2;XRCC6BP1;BRAT1;IQCE;UBP1;ARPC5;ABHD5;TM7SF3;HSD17B10;ATAD3A;RPS4X;SLC25A15;PNP;NDUFAF4;HNRNPF;GNPNAT1;SLC25A5
TFAP2C_20629094_ChIP-Seq_MCF7_Human	17/1203	0.11713	0.145642	1.4778	-2.84715	-0.0811774	HSP90AA1;DNMT1;NQO2;PCYT2;ZMYND19;SLC20A1;RFTN1;ITPK1;SS18L2;MRPL21;DOCK10;AIMP2;APITD1;PPA1;FPGS;DNMT3B;SLC25A21
EGR1_19374776_ChIP-ChIP_THP-1_Human	1968-04-01	0.00619607	0.0095208	0.611962	-2.84824	-0.0812086	TCERG1;RAD51;DDX10;FKBP5
MTF2_20144788_ChIP-Seq_MESC_Mouse	33/2981	0.34482	0.387923	3.03726	-2.87613	-0.0820039	AVEN;LAD1;RBM28;PON2;TUSC1;GPR63;ABHD5;MRPL34;LRP8;DOCK10;GALR2;CLDN23;MICALL1;SLC25A21;SSSCA1;NAE1;RPRM;DUSP2;MTX1;GCH1;SPHK1;RFTN1;EN2;PPP2R5D;ILF2;ZDHHC14;COPS3;SLCO3A1;DDAH1;GRWD1;PFDN4;FJX1;MAMLD1
SOX9_22984422_ChIP-ChIP_TESTIS_Rat	1964-04-01	0.00506188	0.00780975	0.596543	-2.89465	-0.0825319	PRELID1;MCM7;MARS;PASK
ERG_20517297_ChIP-Seq_VCAP_Human	18/1062	0.0282982	0.0388972	0.910944	-2.95768	-0.084329	PIGU;POLDIP2;MRPS11;TACO1;WDR4;MRPL49;TIMM10;PHB;MRPL11;SNAPC5;LARS2;STIP1;UCK2;MED24;PUF60;TRMT12;PSMG1;BLMH
KLF4_19030024_ChIP-ChIP_MESC_Mouse	30/1502	0.000523225	0.000924201	0.429713	-3.00223	-0.085599	TSSC4;ARPC5L;DDX21;TSEN54;CHCHD4;AIFM1;UBB;DNMT3B;SSSCA1;MPDU1;EIF5B;RBM14;ITPK1;ADAT1;EN2;IQCE;PA2G4;ATAD3A;WDR77;CCNA2;CCT6A;COQ3;UCK2;CDK5;NCL;BIRC5;POLR1E;ETF1;ANAPC5;FJX1
NR3C1_21868756_ChIP-Seq_MCF10A_Human	20/1132	0.014678	0.0210961	0.806662	-3.11264	-0.0887471	PRPS1;PON2;MRPS11;WWC1;CLEC16A;URB2;HSCB;TSEN2;USP39;SLC2A6;IPO5;SRPK1;UCK2;ATIC;DDAH1;TMEM138;SERBP1;TWISTNB;RPL29;SGK1
SCL_21571218_ChIP-Seq_MEGAKARYOCYTES_Human	24/1784	0.10917	0.138014	1.58754	-3.14397	-0.0896404	AVEN;RNFT2;MRPS15;FECH;CLEC16A;IQCE;PHB;PASK;TEX2;PWP2;POLD3;DOCK10;EXOSC7;SLC25A15;DGUOK;SLCO3A1;SPR;MAN2A2;PCCB;GNA12;DNAJC9;RPL29;FXN;RRP15
STAT3_22323479_ChIP-Seq_MACROPHAGE_Mouse	1938-01-01	0.327521	0.369561	3.18887	-3.17433	-0.090506	PSMB6
POU5F1_18347094_ChIP-ChIP_MESC_Mouse	40/2109	0.000184119	0.000351499	0.405932	-3.2285	-0.0920505	CDC123;POLDIP2;NOLC1;MRPL36;LRP8;SRM;XPO4;UBB;GALR2;GSG2;DNMT3B;GNPNAT1;SLC25A21;RPRM;TRAPPC3;EIF2B4;HSP90AA1;RBM14;NQO2;PARP1;ITPK1;EN2;GLRX2;ZDHHC14;CCNA2;COPS3;COQ3;UCK2;MRPS9;STAG1;DBF4;DDAH1;PPA1;PDIK1L;BOLA3;RPL22L1;RTN4IP1;FJX1;KPNB1;LY6E
CEBPA_26348894_ChIP-Seq_LIVER_Mouse	41/2000	2.93598e-05	6.49005e-05	0.344283	-3.3198	-0.0946537	LTV1;RBM28;MRPS15;PSMD11;ROGDI;NOL7;DDX21;C14ORF169;IPO5;LSM10;TATDN2;DHX33;NUP85;PLXNA1;STRA13;BRIX1;GYG1;TRAPPC3;CPT1A;NEK4;GCH1;DCXR;CAD;NDUFC2;NIPA2;GLRX2;MRPL21;CCNA2;C12ORF45;GRHPR;SLC25A15;DBF4;SARS2;MYBBP1A;DNAJA3;HMBS;SERBP1;NUP98;DUS1L;DCTPP1;KPNB1
GATA1_19941827_ChIP-Seq_MEL_Mouse	37/1834	9.8985e-05	0.000200087	0.392767	-3.3451	-0.0953749	CDC123;DNMT1;TSSC1;FECH;CLEC16A;UBP1;HSCB;RABEPK;NUP160;SRM;ALKBH2;STIP1;SLC25A28;ALDH1B1;PSMB2;GNA12;PLXNA1;SLC25A21;SNRPD3;CPT1A;RFTN1;TRMT1;TFB2M;LRWD1;TEX2;BYSL;SRPK1;UCK2;RAD51;SLCO3A1;PDIK1L;DNAJA3;BOLA3;HMBS;POLR1E;BLMH;GLA
KLF4_25985364_ChIP-Seq_ATHEROSCLEROSIS LESION_Mouse	20/1211	0.0272856	0.0377801	1.02406	-3.3548	-0.0956515	NQO2;CCNH;WWC1;GMNN;GPATCH2;MRPL12;PWP2;PTBP2;LSM2;PSMB7;ACLY;FOXRED2;RSL1D1;ATIC;SLCO3A1;SERBP1;DRG1;PSMG1;PDSS1;POLR3K
RCOR3_21632747_ChIP-Seq_MESC_Mouse	65/2851	2.31918e-09	8.34904e-09	0.180704	-3.3613	-0.0958368	PAK1IP1;WWC1;PITPNA;TSEN2;ATP5G1;TSEN54;IPO5;CCND3;TATDN2;CHCHD3;GSG2;PSMD3;WDR5;CPT1A;HSP90AA1;PARP1;SPHK1;ITPK1;TFB2M;MANEAL;TEX2;COMMD7;YDJC;SRRM1;PDIK1L;PSME3;MRTO4;ANAPC5;SGK1;AURKAIP1;FXN;THOP1;KPNB1;LY6E;FKBP5;CDC123;XRCC6BP1;TSSC1;ISG20L2;MRPL12;CENPA;NUP160;PPM1F;SRM;CAMKK2;PSMB7;KLC2;UBB;PSMB2;SLC25A22;CENPV;NOP14;PPIL1;GOT2;RRP1B;GRHPR;UCK2;APITD1;RAD51;SLCO3A1;NDUFAF4;LPCAT3;TRMT6;HNR…
SPI1_23127762_ChIP-Seq_K562_Human	28/1389	0.000694072	0.00120983	0.502543	-3.37572	-0.096248	MCM7;TSSC1;PITPNA;ISG20L2;C4ORF32;CORO1A;PPM1F;WDR43;BOLA2B;DGUOK;HIRA;AIFM1;CCT5;CHKA;CCDC137;TIMM23;ARPC5;EXOG;TFB2M;YDJC;ZDHHC14;LSM2;LARS2;YRDC;RSL1D1;RAD51;HNRNPF;AURKAIP1
ZNF263_19887448_ChIP-Seq_K562_Human	1971-03-01	0.0393706	0.0533408	1.15921	-3.39771	-0.0968751	ELAC2;BOLA3;MRPL36
OLIG2_23332759_ChIP-Seq_OLIGODENDROCYTES_Mouse	40/2040	9.37332e-05	0.00019049	0.408013	-3.49501	-0.0996491	IPPK;AVEN;PRPS1;MRPS15;TSSC1;CCNH;POLDIP3;WDR3;GMNN;GPR63;DDX20;TM7SF3;NUP160;CAMKK2;DGUOK;CHCHD3;XPO4;OXCT1;ZNHIT6;GNA12;E2F1;CDK5RAP1;BRIX1;RPRM;GCH1;NDUFA4;ELAC2;RANBP17;DDX10;IMP4;UCHL3;GRHPR;COQ3;UCK2;STAG1;SLCO3A1;PCCB;NOL10;SGK1;FXN
RCOR1_19997604_ChIP-ChIP_NEURONS_Mouse	37/2378	0.00860161	0.0127997	0.841526	-3.66765	-0.104571	TCERG1;UBIAD1;MCM8;PON2;POP4;TUSC1;UBP1;PHB;NUP160;CNDP2;ZMPSTE24;ATIC;TATDN2;XPO4;UBB;MARVELD2;GSG2;GNA12;CHN1;PLXNA1;RPRM;GCH1;GSTO1;RANBP17;EN2;WDR53;DNTTIP2;TRMT1;CCNA2;STAG1;PDIK1L;RPUSD2;SERBP1;NOL10;BLMH;R3HDM1;FJX1
SOX2_20726797_ChIP-Seq_SW620_Human	45/2564	0.000389019	0.000710382	0.550768	-3.99291	-0.113845	LTV1;PSMD11;CBFB;MCM8;NIP7;WWC1;WDR4;TUSC1;ZC3H8;HCCS;TM7SF3;ALKBH6;LRP8;CLN6;CNDP2;SNAPC5;IRAK1;MAN2A2;OXCT1;ICT1;C1QBP;CHN1;PLXNA1;BRD7;ISOC2;IQCE;EN2;ADAT1;NUP93;EML4;LARS2;RSL1D1;CIRH1A;MYBBP1A;SOAT1;KARS;DDAH1;ZNF618;TCP1;TRMT12;POLR1E;BIRC5;BLMH;FJX1;LY6E
AR_25329375_ChIP-Seq_VCAP_Human	28/1906	0.0383398	0.0521311	1.37298	-4.05577	-0.115637	PIGU;XRCC6BP1;CCNH;WWC1;GPATCH2;DDX20;ZC3H8;HNRNPR;RABEPK;PTS;SRM;DOCK10;HSPH1;OXCT1;GNA12;WDR5;THEM4;RBM14;SETD1B;RFTN1;URB2;PTBP2;GGCT;GRHPR;ZNF618;CENPJ;FDX1;HNRNPD
NANOG_18347094_ChIP-ChIP_MESC_Mouse	31/1908	0.00888169	0.0130511	0.936971	-4.06541	-0.115912	PRPS1;NOLC1;USP39;CENPA;CLN6;CCND3;TATDN2;CHCHD3;UBB;FLAD1;GALR2;WDR5;DNMT3B;GNPNAT1;RPRM;HSP90AA1;RBM14;PARP1;ITPK1;TRMT1;TEX2;COMMD7;ZDHHC14;EML4;BRMS1;DBF4;DDAH1;PCCB;SERBP1;ABCE1;KPNB1
BRD4_25478319_ChIP-Seq_HGPS_Human	48/2326	5.04939e-06	1.27245e-05	0.369364	-4.16346	-0.118708	IPPK;PRPS1;CDC123;DNMT1;XRCC6BP1;TPMT;CBFB;POLDIP2;CCNH;BRAT1;WWC1;ATP5A1;TUSC1;UBP1;ITGAE;ABHD5;NUP160;MRPL11;PPP2CA;DOCK10;EXOSC7;PTDSS1;SLC25A28;DHX33;NUP85;ICT1;CLDN23;CHN1;PDE6D;PLXNA1;PSMD1;CCT5;NAA50;NEK4;GSTO1;ELAC2;DDX10;UCHL3;MRPL21;PTBP2;EML4;MYBBP1A;DDAH1;CENPJ;SRSF3;RPL22L1;PSMG1;CALM2
E2F7_22180533_ChIP-Seq_HELA_Human	1946-04-01	0.00165058	0.00274855	0.706534	-4.1662	-0.118786	POLD3;MCM7;MCM4;NOLC1
AR_19668381_ChIP-Seq_PC3_Human	67/3519	9.64076e-07	2.66001e-06	0.336799	-4.32355	-0.123272	TCERG1;RBM28;POP4;WDR4;TUSC1;SNX12;ITGAE;BZW2;TTC27;IPO4;ATIC;PSMD7;SPR;AIFM1;C1QBP;PSMD1;CPT1A;ITPK1;IQCE;EN2;DNTTIP2;NDUFC2;DDX10;ZDHHC14;EML4;SLC25A15;CIRH1A;PDIK1L;NCL;TCP1;MCM4;CRELD2;FJX1;GTF3C1;DNMT1;TSSC1;PSMD14;MRPL14;TEX261;LRP8;PTS;CAMKK2;POLD3;ALDH1B1;DHX33;PSMB2;OXCT1;SLC25A21;BRD7;RPRM;EIF2B5;TRAP1;RFTN1;C7ORF26;MRPL21;LETM1;GRHPR;YRDC;MYBBP1A;ZNF618;SLCO3A1;CENPJ;TRMT12;NOL10;RTN4I…
YAP1_20516196_ChIP-Seq_MESC_Mouse	48/2329	5.22073e-06	1.29831e-05	0.385417	-4.33666	-0.123646	GTF3C1;XRCC6BP1;DDX46;CCNH;PITPNA;TUSC1;CLEC16A;MRPL14;SDAD1;HSD17B10;LRP8;PPP2CA;DOCK10;HIRA;CCND3;PTDSS1;PSMD7;CHCHD3;UBB;PSMD3;RBPMS2;KIF1C;CSK;BRD7;EIF2B5;ELAC2;RANBP17;GOT2;DDX10;TEX2;DYNLL2;PTBP2;NUP93;EML4;LARS2;ACLY;MED24;KARS;PCCB;NDUFAB1;DNAJA2;SERBP1;HNRNPD;BIRC5;SGK1;FXN;POLR3K;CALM2
MNX1_26342078_ChIP-Seq_MIN6-4N_Mouse	41/2000	2.93598e-05	6.49005e-05	0.453287	-4.37089	-0.124622	IPPK;ZMYND19;TACO1;ATP5A1;PITPNA;GPATCH2;PWP2;CORO1A;DOCK10;HIRA;ZNRF3;PSMD7;UBB;GALR2;DHRS7B;DNMT3B;PSMD1;EIF5B;HSP90AA1;NQO2;DIMT1;PRMT1;SPHK1;RANBP17;PPP2R5D;GLRX2;PA2G4;FANCE;DYNLL2;YDJC;PTBP2;NME1;UCK2;MRPS9;SOAT1;MARS;DRG1;DUS1L;CRELD2;FJX1;FKBP5
HOXB7_26014856_ChIP-Seq_BT474_Human	40/2000	6.20958e-05	0.000128968	0.489824	-4.38684	-0.125077	IPPK;AVEN;TCERG1;PIGU;DNMT1;XRCC6BP1;ROGDI;PHB;BZW2;CORO1A;ATP5G1;C14ORF169;STIP1;ATIC;OXCT1;GNA12;CDK5RAP1;CSK;DUSP2;FANCA;C20ORF27;URB2;ESCO2;NIPA2;UCHL3;COMMD7;RSL1D1;UCK2;MRPS9;MED24;SARS2;RAD51;ZNF30;EIF3J;NDUFAB1;CCDC86;BIRC5;NOL10;ITPA;KPNB1
ZNF217_24962896_ChIP-Seq_MCF7_Human	26/1522	0.00887392	0.0130511	1.0275	-4.45819	-0.127111	IPPK;XRCC6BP1;WWC1;GPATCH2;CLEC16A;C4ORF32;BZW2;PPP2CA;PTDSS1;ATIC;CHCHD3;GNA12;THEM4;SLC25A21;RRP15;RPRM;CPT1A;RFTN1;ITPK1;AP1B1;PTBP2;STAG1;SLCO3A1;PSMG1;SGK1;CALM2
E4F1_26484288_ChIP-Seq_MOUSE EMBRYONIC FIBROBLAST_Mouse	1930-01-01	0.270479	0.309426	3.90863	-4.58496	-0.130726	TSEN2
STAT3_24763339_ChIP-Seq_IMN-ESCS_Mouse	36/1788	0.000127584	0.000252193	0.554204	-4.59176	-0.13092	PRPS1;TCERG1;UBIAD1;TSSC1;PSMD14;CCNH;WWC1;GPATCH2;NOLC1;MRPL14;STIP1;TATDN2;PSMD7;MARVELD2;PLXNA1;GNPNAT1;SLC25A21;JMJD4;HSP90AA1;CHKA;NDUFA4;RPP40;GOT2;EN2;ADAT1;GLRX2;TEX2;UCHL3;COMMD7;ACLY;SLCO3A1;PCCB;SERBP1;SGK1;POLR3K;KPNB1
FOXO1_25302145_ChIP-Seq_T-LYMPHOCYTE_Mouse	42/2000	1.3546e-05	3.12219e-05	0.445998	-4.62696	-0.131923	RBM28;DNMT1;MCM7;PSMD14;SLC20A1;TACO1;GMNN;PITPNA;ZC3H8;PHRF1;HSPBP1;DOCK10;CHCHD4;ZNRF3;TATDN2;UBB;ALDH1B1;ICT1;GNA12;ATP5D;WDR5;SNRPD3;NAA50;EIF5B;CENPV;DUSP2;GCH1;HARBI1;SIGMAR1;SRRM1;SRPK1;CCNA2;PDIK1L;HNRNPF;LPCAT3;BOLA3;EIF3J;HNRNPD;ORAI1;BIRC5;NDUFAF1;MAMLD1
TCF3_18347094_ChIP-ChIP_MESC_Mouse	37/2221	0.00301644	0.00473118	0.86765	-4.64504	-0.132439	TCERG1;CBFB;DDX20;NOLC1;MRPL36;PSMB7;CCND3;SLC25A28;UBB;GSG2;E2F1;WDR5;DNMT3B;SLC25A21;RPRM;TRAPPC3;EIF2B4;HSP90AA1;RBM14;NQO2;PARP1;CAD;ITPK1;GLRX2;BCS1L;COMMD7;ZDHHC14;SRRM1;EML4;SLC5A6;UCK2;DBF4;SOAT1;DDAH1;PCCB;KPNB1;LY6E
STAT6_21828071_ChIP-Seq_BEAS2B_Human	1941-02-01	0.0703141	0.0926088	1.96533	-4.67626	-0.133329	PSMD7;DHRS7B
MEIS1_26253404_ChIP-Seq_OPTIC CUPS_Mouse	29/2000	0.0407366	0.0549944	1.62773	-4.72126	-0.134612	UBIAD1;CCNH;FAM35A;ZC3H8;USP39;FOXRED2;ATIC;CHCHD3;HAUS8;PSMB2;ZNHIT6;CLDN23;CHN1;DNMT3B;HIATL1;RBM14;DNTTIP2;NOC3L;GLRX2;QTRTD1;RSL1D1;SNRNP40;RAD51;SLCO3A1;CENPJ;RAB35;HNRNPD;NUP98;FXN
FOXA1_25329375_ChIP-Seq_VCAP_Human	31/2000	0.0161495	0.0229493	1.30787	-4.93651	-0.140749	UFD1L;PIGU;WWC1;NOL7;NOLC1;HSCB;TIMM10;SRM;FOXRED2;CHCHD3;UBB;TIMM17A;PSMD1;TMEM109;NAE1;NDUFA9;TRAP1;GCH1;AP1B1;PPP2R5D;NOC3L;RANGAP1;GGCT;LARS2;SNRNP40;MED24;TMEM138;GRWD1;RPUSD2;DNAJC9;FJX1
GATA4_25053715_ChIP-Seq_YYC3_Human	39/2000	0.000128098	0.000252193	0.600307	-4.97373	-0.14181	PRPS1;LAD1;CBFB;WWC1;GMNN;WDR4;PITPNA;MRPL14;TSEN2;LRP8;SLC2A6;ZMPSTE24;POLD3;ZNRF3;METTL13;PSMB2;OXCT1;DPH2;CLDN23;FPGS;E2F1;MRPL9;CCT5;EIF2B4;CCT2;PCYT2;NEK4;CHKA;GSTO1;FANCA;ADAT1;ILF2;ATAD3A;STAG1;SOAT1;PPA1;HNRNPF;DNAJA2;POLR1E
LMO2_20887958_ChIP-Seq_HPC-7_Mouse	34/1741	0.000336323	0.000620147	0.675609	-4.98974	-0.142267	LTV1;PON2;TACO1;GMNN;WDR4;USP39;WDR46;HSPBP1;LRP8;PTS;SRM;CAMKK2;STIP1;CCND3;TATDN2;PSMD7;RBPMS2;EIF5B;DUSP2;CPT1A;ATP13A1;RPP40;COMMD7;SRRM1;BYSL;GGCT;MED24;PDIK1L;DNAJA3;PGP;SNRNP25;DCTPP1;CALM2;TELO2
GATA1_22025678_ChIP-Seq_K562_Human	1938-02-01	0.0619355	0.0818669	1.99653	-4.99664	-0.142463	NPRL3;RPL22L1
KLF5_25053715_ChIP-Seq_YYC3_Human	35/2000	0.00179067	0.00295579	0.891503	-5.19211	-0.148037	PSMD14;WWC1;NPRL3;CLEC16A;DDX20;UBP1;NOLC1;NOC4L;HNRNPR;MRPL37;TSEN2;IPO5;CNDP2;DOCK10;MRPL3;DGUOK;STIP1;TWISTNB;MICALL1;WDR5;GNPNAT1;GYG1;CPT1A;PRMT1;RPP40;URB2;PA2G4;ZDHHC14;SLCO3A1;DDAH1;RAB35;ORAI1;DNAJC9;ITPA;KPNB1
AR_22383394_ChIP-Seq_PROSTATE CANCER_Human	30/1857	0.0106999	0.0154964	1.24791	-5.2002	-0.148267	UBIAD1;XRCC6BP1;CCNH;SLC20A1;WWC1;GMNN;GPATCH2;CAMKK2;OXCT1;GNA12;GYG1;PRMT6;CHKA;RANBP17;URB2;GLRX2;TEX2;PTBP2;NUP93;LARS2;SNRNP40;UCK2;STAG1;DDAH1;LYRM4;SERBP1;ETF1;RPL22L1;CALM2;FKBP5
JUN_26020271_ChIP-Seq_SMOOTH MUSCLE_Human	31/2000	0.0161495	0.0229493	1.38721	-5.23598	-0.149288	ZNF593;SLC20A1;ITGAE;BZW2;ATP5G1;PPM1F;CNDP2;RRP7A;PPP2CA;LACTB;DGUOK;HSPH1;OXCT1;FPGS;MICALL1;RUVBL1;THEM4;PDSS1;MRPL9;DUSP2;NQO2;GSTO1;SPHK1;IQCE;DDX10;NOC3L;RANGAP1;NUP93;ACLY;NAA16;FJX1
TOP2B_26459242_ChIP-Seq_MCF7_Human	31/2000	0.0161495	0.0229493	1.39794	-5.27648	-0.150442	LTV1;NUP205;XRCC6BP1;CCNH;SLC20A1;WDR3;WWC1;ARPC5L;NOL7;MRPL14;HCCS;TATDN2;PSMD7;KLC2;XPO4;GNA12;CDK5RAP1;EXOSC2;NAA50;CPT1A;NDUFA4;RANBP17;PPP2R5D;SRPK1;LARS2;MRTO4;HNRNPD;RPL22L1;NUP98;SGK1;FKBP5
FOXA1_25552417_ChIP-Seq_VCAP_Human	40/2000	6.20958e-05	0.000128968	0.596468	-5.34193	-0.152308	PRPS1;ZMYND19;MCM7;MRPL36;TEX261;PTDSS1;ZNRF3;KLC2;MAN2A2;DHRS7B;SNAPC4;CHN1;E2F1;EXOSC2;ABCF1;EIF2B5;PPIL1;RBM14;AP1B1;MRPL49;NOC3L;GLRX2;FANCE;COMMD7;PTBP2;SRPK1;CCNA2;UCK2;MRPS9;BRMS1;SLCO3A1;DKC1;HNRNPF;ZNF30;DNAJA2;FDX1;TRMT12;CCDC86;RPL22L1;RTN4IP1
KLF5_20875108_ChIP-Seq_MESC_Mouse	37/2000	0.000504887	0.000900223	0.789353	-5.53563	-0.157831	AVEN;RBM28;ZC3H8;HCCS;PHB;TIMM10;CENPA;TTC27;C14ORF169;ZMPSTE24;POLD3;LSM10;PTDSS1;PNP;TATDN2;CHCHD3;SPR;XPO4;PSMB2;WBSCR22;PDSS1;BRD7;RPRM;TRAPPC3;PNO1;RPP40;NOC3L;MANEAL;DYNLL2;YRDC;STAG1;HNRNPD;TRMT12;CCDC86;POLR1E;ETF1;BLMH
OLIG2_26023283_ChIP-Seq_AINV15_Mouse	39/2000	0.000128098	0.000252193	0.676034	-5.60115	-0.159699	TCERG1;MCM7;PAK1IP1;WWC1;WDR62;MRPL37;MRPL34;RRP7A;STIP1;PTDSS1;TATDN2;PSMD7;UBB;ALDH1B1;PUF60;GALR2;CLDN23;MICALL1;E2F1;PDSS1;EXOSC2;RPRM;GADD45GIP1;EIF5B;TRAPPC3;EIF2B4;MTX1;ITPK1;EN2;CDC25B;EML4;CCNA2;TMEM177;CENPJ;HNRNPF;MARS;BIRC5;FJX1;MAMLD1
SETDB1_19884257_ChIP-Seq_MESC_Mouse	37/2353	0.00736055	0.0110848	1.28308	-5.77664	-0.164703	UBIAD1;XRCC6BP1;TOMM40;CCNH;DDX21;NOC4L;MRPL34;CENPA;PTS;CLN6;IPO5;CCND3;UBB;TWISTNB;FPGS;GNA12;DNMT3B;GNPNAT1;BRD7;RPRM;EIF2B4;PNO1;GOT2;TEX2;ZDHHC14;GRHPR;EBNA1BP2;STAG1;MED24;CENPJ;TRMT6;ORAI1;NOL10;DNAJC9;POLR3K;THOP1;LY6E
FOXM1_26456572_ChIP-Seq_MCF7_Human	32/2000	0.00972723	0.0141965	1.36207	-5.7953	-0.165235	XRCC6BP1;GPATCH2;UBP1;HCCS;C4ORF32;CENPA;ATP5G1;TTC27;CNDP2;POLD3;PPP2CA;DGUOK;PTDSS1;ATIC;NUP85;CLDN23;PLXNA1;THEM4;RFTN1;URB2;TFB2M;TEX2;DYNLL2;CDC25B;EML4;MRPS9;PDIK1L;SERBP1;NHP2;NOL10;RPL22L1;CALM2
JUND_26020271_ChIP-Seq_SMOOTH MUSCLE_Human	34/2000	0.00323741	0.00505678	1.13554	-6.00364	-0.171175	UFD1L;GTF3C1;ZNF593;TPMT;DDX21;ITGAE;PHRF1;BZW2;ATP5G1;PPM1F;CNDP2;MRPL11;RRP7A;PPP2CA;OXCT1;MICALL1;ATP5D;HIATL1;MRPL9;DUSP2;PRMT1;SPHK1;GOT2;IQCE;DDX10;CD3EAP;NOC3L;RANGAP1;UCHL3;NUP93;MCM4;NAA16;PFDN4;FJX1
FOXM1_26100407__CHIP-SEQ_Hek293 flp-in	35/1934	0.00103284	0.00175074	0.949719	-6.02854	-0.171885	LTV1;RNFT2;FH;XRCC6BP1;TOMM40;DDX20;NOLC1;HNRNPR;PHB;CENPA;PHB2;METTL13;SPR;OXCT1;DHRS7B;PDE6D;THEM4;TRAPPC3;JMJD4;GSTO1;SPHK1;NOC3L;ILF2;ATAD3A;ZDHHC14;CDC25B;WDR77;EML4;LETM1;PDIK1L;LPCAT3;NUP98;SGK1;AURKAIP1;FKBP5
GATA1_21571218_ChIP-Seq_MEGAKARYOCYTES_Human	51/2601	9.96693e-06	2.34006e-05	0.578465	-6.16803	-0.175862	AVEN;NUP188;CCNH;PWP2;PHB2;SLC2A6;TSEN54;DOCK10;LACTB;CCND3;XPO4;OGFOD1;RUVBL1;PRMT1;HARBI1;ITPK1;NDUFC2;TEX2;DYNLL2;SRRM1;SLC7A6;PDIK1L;BOLA3;GRWD1;RPUSD2;DNAJC9;NUP98;RPL29;SGK1;FXN;TOMM40;FECH;SLC20A1;CLEC16A;NOC4L;PHB;TIMM10;HSPBP1;KLC2;MAN2A2;GNA12;THEM4;CCT5;ADAT1;EXOG;GRHPR;UCK2;NDUFAF4;LPCAT3;DNAJA2;PSMG1
SMARCD1_25818293_ChIP-Seq_ESC_Mouse	33/2119	0.0125352	0.0180851	1.56066	-6.26242	-0.178553	LTV1;AVEN;TSSC1;PON2;FAM35A;TEX261;TTC27;DOCK10;CHCHD3;HAUS8;NUP85;DHRS7B;C1QBP;CPT1A;NEK4;RANBP17;GOT2;FANCA;TRMT1;URB2;QTRTD1;ZDHHC14;EML4;CCNA2;SLC25A15;MRPS9;STAG1;SLCO3A1;MCM4;BLMH;NAA16;NUP98;ABCE1
FOXA2_19822575_ChIP-Seq_HepG2_Human	60/2968	5.86098e-07	1.67837e-06	0.473522	-6.29675	-0.179532	RBM28;PIGU;MRPL36;USP39;WDR46;TSEN54;SNAPC5;CDK5RAP1;DNMT3B;PSMD1;STRA13;GYG1;CPT1A;HSP90AA1;GSTO1;NDUFC2;TIMM23;TEX2;RANGAP1;ZDHHC14;NUP93;EML4;ACLY;BRMS1;SARS2;KARS;ORAI1;CCDC86;ANAPC5;IPPK;TSSC1;PON2;CLEC16A;MRPL14;PHB;PSMB7;ZNRF3;KLC2;PSMB2;NUP85;GNA12;CSK;PDSS1;SLC25A21;BRD7;EXOSC2;MICA;TRAP1;CHKA;GOT2;RFTN1;SRPK1;RSL1D1;STAG1;LYRM4;HNRNPF;POLE3;DRG1;NOL10;ITPA
PRDM14_21183938_ChIP-Seq_MESC_Mouse	32/1944	0.00663327	0.0100698	1.38505	-6.36875	-0.181585	RBM28;CDC123;TSSC1;WWC1;MRPS12;HNRNPR;PHB;HSCB;ABHD5;MRPL12;ATP5G1;IPO5;RPS4X;TATDN2;AIFM1;RBPMS2;DNMT3B;GNPNAT1;TRAPPC3;CENPV;HARBI1;GOT2;PPP2R5D;TRMT1;NIPA2;COMMD7;TMEM177;UCK2;SLC25A5;SGK1;FXN;CALM2
RAD21_21589869_ChIP-Seq_MESC_Mouse	37/2036	0.00069453	0.00120983	0.966709	-6.49365	-0.185146	GTF3C1;POP4;FAM35A;WDR4;DDX20;TIMM10;CENPB;PTS;TSEN54;SNAPC5;DGUOK;STIP1;PSMD7;SPR;PSMD3;EXOSC2;RRP15;CCT5;TRAPPC3;NOP14;PPIL1;SPHK1;AP1B1;ARPC5;FANCE;SRRM1;LETM1;NDUFAF4;NHP2;TRMT12;ORAI1;POLR1E;POLR3H;DCTPP1;FXN;FJX1;POLR3K
TCF21_26020271_ChIP-Seq_SMOOTH MUSCLE_Human	36/2000	0.000963701	0.0016409	1.01841	-6.53059	-0.186199	UFD1L;AVEN;GTF3C1;TP53RK;POLDIP3;UBP1;MRPL34;BZW2;STIP1;HSPH1;MAN2A2;ICT1;MICALL1;GNPNAT1;SLC25A22;GYG1;EIF2B4;CPT1A;METTL1;SPHK1;RANBP17;PPP2R5D;UCHL3;ATAD3A;ACLY;YRDC;GRHPR;RAD51;CDK5;TMEM138;PCCB;RAB35;NHP2;POLR1E;DNAJC9;FJX1
REST_21632747_ChIP-Seq_MESC_Mouse	35/2339	0.0176771	0.0249326	1.87178	-6.90983	-0.197012	XRCC6BP1;TSSC1;TUSC2;DDX20;WDR62;ABHD5;TSEN54;SRM;IPO5;MRPL3;PSMD7;METTL13;CHCHD3;PSMB2;RBPMS2;MCMBP;SLC25A21;PPIL1;NEK4;CHKA;MANEAL;DYNLL2;SRPK1;NME1;LARS2;UCK2;RAD51;CDK5;HNRNPD;TUBGCP4;CRELD2;SGK1;CALM2;SUGP2;KPNB1
STAT3_18555785_ChIP-Seq_MESC_Mouse	36/1997	0.000939306	0.0016139	1.07823	-6.93207	-0.197646	XRCC6BP1;POP4;WWC1;MRPS12;DDX20;CORO1A;ATP5G1;IPO5;ATIC;PSMD7;HAUS8;ALDH1B1;ICT1;PLXNA1;POLR2F;BRD7;EIF2B5;CENPV;RBM14;CHKA;GOT2;URB2;SRPK1;COQ3;UCK2;SLCO3A1;NDUFAF4;DNAJB11;ORAI1;BIRC5;NDUFAF1;RTN4IP1;CRELD2;SGK1;FXN;FKBP5
TCF21_23034159_ChIP-ChIP_E13 GONADS_Rat	1937-03-01	0.00770739	0.0115611	1.56442	-6.97747	-0.198941	PSMD8;CD3EAP;HSPBP1
SMARCA4_23332759_ChIP-Seq_OLIGODENDROCYTES_Mouse	42/2522	0.00162566	0.00271902	1.29637	-7.65826	-0.218351	AVEN;PIGU;CCNH;PON2;GPR63;DDX20;UBP1;HSPBP1;NUP160;HIRA;MRPL3;DGUOK;PNP;PSMD7;METTL13;CHCHD3;SNRPD1;OXCT1;OGFOD1;GNA12;TIMM17A;NDUFA4;HARBI1;RANBP17;RPP40;ITPK1;AP1B1;NDUFC2;IMP4;UCHL3;ZDHHC14;PTBP2;GRHPR;SLCO3A1;SOAT1;PPA1;PCCB;ETF1;BLMH;R3HDM1;SGK1;FXN
SOX2_21211035_ChIP-Seq_LN229_Gbm	54/3420	0.00118899	0.0019975	1.28171	-7.96692	-0.227152	TPMT;CCNH;TSEN2;TTC27;CNDP2;DOCK10;CHCHD3;TATDN2;PSMD7;AIFM1;FPGS;KIF1C;SSSCA1;PRMT6;EIF5B;PARP1;ITPK1;EN2;RANGAP1;ZDHHC14;NUP93;SLC5A6;DKC1;BOLA3;CCDC86;BIRC5;FKBP5;IPPK;TSSC1;POLDIP3;PHB;SDAD1;C4ORF32;LRP8;UBB;ALDH1B1;MAN2A2;GNA12;PLXNA1;ISOC2;RPRM;CHKA;PNO1;NDUFA4;RANBP17;GOT2;C7ORF26;ADAT1;MRPL22;UCK2;STAG1;MYBBP1A;SLCO3A1;NOL10
SMAD4_21799915_ChIP-Seq_A2780_Human	38/2464	0.00890788	0.0130511	1.87041	-8.11548	-0.231387	AVEN;PIGU;SLC20A1;TACO1;CLEC16A;DDX20;MRPL14;MRPL36;ITGAE;C4ORF32;HSD17B10;WDR43;PTS;PPP2CA;DOCK10;CCND3;ZNRF3;METTL13;OXCT1;CHN1;GNPNAT1;SLC25A21;RRP15;RANBP17;CAD;ADAT1;DDX10;TEX2;NUP93;TMEM177;COPS3;UCK2;SOAT1;DDAH1;ZNF618;EIF3J;SGK1;CALM2
RUNX2_22187159_ChIP-Seq_PCA_Human	60/3423	4.18335e-05	8.98469e-05	1.06773	-9.94849	-0.28365	LTV1;PITPNA;WDR4;GPR63;HCCS;TTC27;ATIC;PSMD7;CLDN23;WDR5;TMEM109;PRMT6;EIF5B;SPHK1;DIO1;SIGMAR1;ITPK1;PTBP2;TMEM177;LARS2;MRPS9;SARS2;CIRH1A;SOAT1;FDX1;ANAPC5;SGK1;FJX1;FKBP5;PRPS1;NUP205;FH;UBIAD1;TSSC1;SLC20A1;LRP8;CAMKK2;RRP7A;PSMB6;ZNRF3;MAN2A2;CSK;SLC25A21;RPRM;ABCF1;GADD45GIP1;TRAP1;RANBP17;PA2G4;NOC3L;MRPL21;ZNF618;CENPJ;HNRNPD;NOL10;POLR3H;RPL22L1;PSMG1;FARSA;ABCE1
STAT3_23295773_ChIP-Seq_U87_Human	53/3165	0.000357869	0.000656673	1.53161	-11.2241	-0.32002	AVEN;RBM28;GPATCH2;UBP1;USP39;TTC27;MRPL3;CHCHD3;PSMD7;XPO4;FLAD1;PSMD1;EIF5B;CPT1A;RBM14;EN2;PASK;ZDHHC14;DDAH1;ANAPC5;NUP98;SGK1;PFDN4;FJX1;KPNB1;PSMD14;CLEC16A;ABHD5;TIMM10;LRP8;NUP160;PPM1F;HAUS8;MAN2A2;OXCT1;C10ORF2;BRD7;CCT5;NDUFA9;NEK4;GCH1;MRPL21;GRHPR;AIMP2;SNRNP40;APITD1;RAD51;LYRM4;ZNF618;SLCO3A1;CDK5;CENPJ;NOL10
WT1_25993318_ChIP-Seq_PODOCYTE_Human	55/3464	0.000946028	0.00161809	2.03108	-13.0528	-0.372158	TCERG1;RBM28;WWC1;GPATCH2;RABEPK;ATP5G1;TTC27;IPO5;LACTB;CCND3;CHCHD3;WDR5;DUSP2;GSTO1;ELAC2;ITPK1;DDX10;URB2;ZDHHC14;PTBP2;FAM222A;MED24;SOAT1;DKC1;ETF1;FJX1;FKBP5;TSSC1;CLEC16A;TEX261;PHB;LRP8;PPM1F;CLN6;ZNRF3;MAN2A2;OXCT1;GNA12;PLXNA1;MPDU1;RPRM;CENPV;NEK4;RANBP17;ARPC5;EXOG;MRPL21;BOP1;UCK2;STAG1;SLCO3A1;CENPJ;TRMT12;POLR3K;CALM2
TP63_23658742_ChIP-Seq_EP156T_Human	61/3652	0.000134578	0.000260874	1.60542	-13.247	-0.377698	LAD1;TMEM183A;CCNH;WWC1;ARPC5L;BZW2;TTC27;WDR43;C14ORF169;NUBP2;DOCK10;PSMD7;METTL13;SPR;AIFM1;C1QBP;PSMD3;RUVBL1;CDK5RAP1;IDH3A;PRMT6;ELAC2;EN2;AP1B1;DDX10;RANGAP1;TEX2;CDC25B;NME1;RAB35;ETF1;SGK1;DCTPP1;FXN;IPPK;XRCC6BP1;NOC4L;ABHD5;EXOSC7;DGUOK;HSPH1;SLC25A28;MARVELD2;ZNHIT6;HIATL1;PLXNA1;RPRM;PPIL1;TREX2;GOT2;RFTN1;NOC3L;ARPC5;GRHPR;RSL1D1;UCK2;ZNF618;SLCO3A1;ZNF30;SERBP1;PSMG1
TCF4_23295773_ChIP-Seq_U87_Human	62/3812	0.000239405	0.000447995	1.80468	-13.9154	-0.396754	LTV1;AVEN;TMEM183A;WWC1;GPATCH2;UBP1;ZC3H8;MRPL36;ITGAE;TM7SF3;TSEN2;ALKBH6;CNDP2;DOCK10;MRPL3;CHCHD3;TIMM17A;GYG1;RRP15;EIF5B;CPT1A;ELAC2;AP1B1;TEX2;UCHL3;COMMD7;ZDHHC14;NUP93;DDAH1;TMEM138;PCCB;SGK1;FXN;NUP205;FH;DNMT1;XRCC6BP1;TSSC1;PSMD14;ABHD5;LRP8;NUP160;SRM;HIRA;E2F1;EIF2B4;NOP14;GCH1;NDUFA4;GOT2;RFTN1;SRPK1;GGCT;STAG1;SNRNP40;RAD51;ZNF618;SLCO3A1;LPCAT3;NDUFAB1;R3HDM1;CALM2

## Sheet: C1a
Term	Overlap	P-value	Adjusted P-value	Z-score	Combined Score	Adjusted CS	Genes
KDM5B_21448134_ChIP-Seq_MESC_Mouse	70/3724	0	0	-0.968102	98.8039	8.05726	TCERG1;NUP188;DDX46;MCM8;WDR3;UBP1;ZC3H8;HNRNPR;TM7SF3;WDR43;IPO5;TATDN2;XPO4;GSG2;GNPNAT1;PSMD1;IDH3A;CCT2;PARP1;DNTTIP2;DDX10;URB2;ESCO2;QTRTD1;DYNLL2;SRRM1;ACLY;SLC7A6;PSME3;MCM4;GEMIN5;ETF1;NUP98;KPNB1;IPPK;NUP205;DNMT1;PSMD11;CBFB;SLC20A1;MAK16;DDX20;DDX21;SDAD1;NUP160;POLD3;HIRA;HSPH1;ZNRF3;DHX33;ZNHIT6;GNA12;BRD7;NAA50;NOP14;RANBP17;ADAT1;RRP1B;NOC3L;SRPK1;STAG1;SNRNP40;DNAJA2;SERBP1;TRMT6…
MYC_19030024_ChIP-ChIP_MESC_Mouse	58/3868	0	1e-30	-1.2023	82.763	6.74916	TCERG1;NUP188;MCM8;WDR3;SNX12;ZC3H8;TM7SF3;TTC27;XPO4;OGFOD1;GNPNAT1;RRP15;IDH3A;CCT2;HSP90AA1;PARP1;CAD;DNTTIP2;TFB2M;NIPA2;ESCO2;QTRTD1;SRRM1;LARS2;ACLY;SLC7A6;SOAT1;PSME3;MCM4;GEMIN5;ETF1;NUP98;KPNB1;IPPK;SLC20A1;ISG20L2;DDX20;DDX21;NOLC1;SDAD1;NUP160;ZMPSTE24;POLD3;FOXRED2;DHX33;TWISTNB;BRD7;NEK4;ADAT1;RRP1B;NOC3L;MRPL30;STAG1;XPNPEP3;DNAJA2;SERBP1;R3HDM1;ABCE1
MYC_18555785_ChIP-Seq_MESC_Mouse	25/1200	1.41218e-16	4.41628e-15	-2.04402	67.562	5.50955	TCERG1;DDX46;CBFB;WDR3;DDX21;NOLC1;ZC3H8;SDAD1;HIRA;TWISTNB;CCT2;PARP1;RANBP17;CAD;ADAT1;NOC3L;TFB2M;SRPK1;ACLY;SERBP1;GEMIN5;ETF1;NUP98;ABCE1;KPNB1
MYC_18358816_ChIP-ChIP_MESC_Mouse	43/3413	1.9411e-20	1.66935e-18	-1.43415	58.7055	4.78732	IPPK;TCERG1;NUP188;MCM8;SLC20A1;WDR3;SNX12;DDX20;ZC3H8;DDX21;NOLC1;SDAD1;TTC27;ZMPSTE24;FOXRED2;HIRA;DHX33;XPO4;OGFOD1;TWISTNB;CCT2;HSP90AA1;NEK4;PARP1;CAD;ADAT1;TFB2M;NOC3L;QTRTD1;SRRM1;SRPK1;MRPL30;SLC7A6;XPNPEP3;PSME3;POLE3;SERBP1;MCM4;GEMIN5;ETF1;R3HDM1;ABCE1;KPNB1
EKLF_21900194_ChIP-Seq_ERYTHROCYTE_Mouse	27/1239	2.3696e-18	1.16449e-16	-1.56658	57.4762	4.68707	TCERG1;NUP205;NUP188;DDX46;FECH;POLDIP3;ISG20L2;NOLC1;NUP160;TTC27;ZMPSTE24;HIRA;OXCT1;GNA12;HIATL1;RRP15;PARP1;CAD;NOC3L;DYNLL2;SRPK1;ACLY;SERBP1;DNAJA2;GEMIN5;MCM4;ABCE1
CREM_20920259_ChIP-Seq_GC1-SPG_Mouse	74/5776	0	0	-0.671533	56.6376	4.61868	TCERG1;DDX46;MCM8;HNRNPR;HCCS;WDR43;IPO5;TATDN2;METTL13;XPO4;GSG2;PSMD1;IDH3A;CCT2;HSP90AA1;HARBI1;DNTTIP2;DDX10;TFB2M;NIPA2;QTRTD1;TEX2;DYNLL2;SRRM1;EML4;ACLY;SLC7A6;SOAT1;PDIK1L;PSME3;MCM4;GEMIN5;ETF1;NUP98;KPNB1;IPPK;NUP205;PSMD11;CBFB;FECH;SLC20A1;POLDIP3;FAM35A;MAK16;DDX20;DDX21;NOLC1;ABHD5;SDAD1;NUP160;ZMPSTE24;POLD3;HSPH1;ZNRF3;DHX33;CHN1;TWISTNB;GNA12;HIATL1;PLXNA1;BRD7;NOP14;RANBP17;ADAT…
MYC_19079543_ChIP-ChIP_MESC_Mouse	24/1458	9.53952e-14	1.93035e-12	-1.97048	53.1504	4.33431	HSP90AA1;DNMT1;PARP1;WDR3;RANBP17;CAD;ISG20L2;DDX20;DDX21;NOLC1;ZC3H8;NOC3L;ESCO2;QTRTD1;TM7SF3;SRRM1;ACLY;XPO4;PSME3;SERBP1;DNAJA2;GEMIN5;ETF1;ABCE1
VDR_23849224_ChIP-Seq_CD4+_Human	33/2231	1.77532e-17	6.10709e-16	-1.32195	46.3104	3.77652	TCERG1;PSMD11;FECH;SLC20A1;SNX12;GPATCH2;DDX20;ZC3H8;NOLC1;ABHD5;TM7SF3;WDR43;ZMPSTE24;HIRA;HSPH1;METTL13;OXCT1;TWISTNB;PSMD1;RRP15;NOP14;DNTTIP2;NOC3L;QTRTD1;SRRM1;MRPL30;SLC7A6;XPNPEP3;PSME3;SERBP1;MCM4;NAA16;R3HDM1
E2F4_21247883_ChIP-Seq_LYMPHOBLASTOID_Human	40/2998	8.9437e-20	6.15327e-18	-1.15215	45.6591	3.72341	CBFB;FAM35A;ISG20L2;DDX20;DDX21;NOLC1;HNRNPR;TM7SF3;NUP160;IPO5;POLD3;XPO4;GSG2;GNPNAT1;BRD7;IDH3A;CCT2;HSP90AA1;PARP1;GCH1;HARBI1;ADAT1;DNTTIP2;DDX10;URB2;NOC3L;TFB2M;NIPA2;SRRM1;SLC25A15;SLC7A6;SNRNP40;SOAT1;PDIK1L;CENPJ;EIF3J;DNAJA2;SERBP1;NUP98;TUBGCP4
ZFX_18555785_ChIP-Seq_MESC_Mouse	39/3249	1.05648e-17	4.03812e-16	-1.28461	45.5338	3.71319	TCERG1;PSMD11;CBFB;FECH;POLDIP3;WDR3;GPATCH2;ISG20L2;DDX20;DDX21;NOLC1;TEX261;ABHD5;SDAD1;TM7SF3;ZNRF3;MARVELD2;GNA12;HIATL1;PSMD1;BRD7;IDH3A;HSP90AA1;NEK4;PARP1;RANBP17;NIPA2;DYNLL2;SRRM1;SRPK1;SLC25A15;ACLY;PSME3;DNAJA2;SERBP1;NUP98;R3HDM1;ABCE1;KPNB1
E2F1_18555785_ChIP-Seq_MESC_Mouse	44/4172	4.88616e-18	2.10105e-16	-1.12263	40.5256	3.30479	TCERG1;PSMD11;FECH;SLC20A1;SNX12;DDX20;ZC3H8;NOLC1;ABHD5;SDAD1;NUP160;ZMPSTE24;XPO4;GSG2;TWISTNB;HIATL1;GNPNAT1;PSMD1;BRD7;RRP15;IDH3A;CCT2;CPT1A;HSP90AA1;PARP1;CAD;RANBP17;ADAT1;DNTTIP2;TFB2M;NIPA2;NOC3L;ESCO2;DYNLL2;SRRM1;MRPL30;LARS2;ACLY;SLC7A6;SERBP1;NUP98;R3HDM1;ABCE1;KPNB1
JARID1A_20064375_ChIP-Seq_MESC_Mouse	30/2171	4.16326e-15	1.02297e-13	-1.32906	39.7533	3.2418	NUP188;DDX46;MCM8;ISG20L2;DDX21;SDAD1;NUP160;TTC27;ZMPSTE24;XPO4;DHX33;TWISTNB;HIATL1;RRP15;NEK4;HARBI1;ADAT1;DNTTIP2;DDX10;URB2;NOC3L;RRP1B;NIPA2;MRPL30;LARS2;XPNPEP3;PSME3;POLE3;TRMT6;ABCE1
GABP_19822575_ChIP-Seq_HepG2_Human	33/2639	2.15622e-15	5.70568e-14	-1.2076	36.8253	3.00303	IPPK;DNMT1;PSMD11;CBFB;DDX46;MCM8;POLDIP3;MAK16;SNX12;ISG20L2;ZC3H8;NOLC1;TEX261;ABHD5;SDAD1;NUP160;WDR43;ZMPSTE24;HIRA;RRP15;CCT2;HSP90AA1;ADAT1;DNTTIP2;NOC3L;TFB2M;NIPA2;SRRM1;SRPK1;SLC25A15;STAG1;SERBP1;ETF1
ETS1_20019798_ChIP-Seq_JURKAT_Human	24/1607	7.33469e-13	1.32796e-11	-1.44613	36.218	2.95351	IPPK;NOP14;NUP205;PSMD11;DDX46;ADAT1;DNTTIP2;DDX21;NOLC1;ESCO2;WDR43;ZMPSTE24;MRPL30;HSPH1;DHX33;CENPJ;ZNHIT6;PSME3;POLE3;SERBP1;TRMT6;PSMD1;ETF1;RRP15
E2F4_17652178_ChIP-ChIP_JURKAT_Human	14/1002	1.49604e-07	1.35431e-06	-2.614	35.3209	2.88035	TCERG1;NUP205;MCM8;SLC20A1;NOLC1;NOC3L;ESCO2;TEX2;POLD3;HIRA;HSPH1;SERBP1;MCM4;KPNB1
FOXP3_21729870_ChIP-Seq_TREG_Human	21/1404	2.35469e-11	3.52179e-10	-1.40817	30.6515	2.49957	NUP205;DNMT1;POLDIP3;HARBI1;GPATCH2;NOLC1;UBP1;URB2;SDAD1;TEX2;WDR43;SRRM1;POLD3;DHX33;OGFOD1;GSG2;POLE3;PSMD1;GEMIN5;MCM4;RRP15
SPI1_22790984_ChIP-Seq_ERYTHROLEUKEMIA_Mouse	27/1962	1.40801e-13	2.69087e-12	-1.12574	29.9909	2.4457	IPPK;TCERG1;NUP205;CBFB;DDX46;WDR3;MAK16;DDX20;UBP1;ZC3H8;NOLC1;WDR43;POLD3;HSPH1;DHX33;IDH3A;NOP14;NEK4;ADAT1;DNTTIP2;DDX10;NOC3L;SRPK1;EIF3J;SERBP1;ETF1;NUP98
PPARG_23326641_ChIP-Seq_C3H10T1-2_Mouse	12/838	9.52826e-07	7.44937e-06	-2.48424	29.3324	2.392	HSP90AA1;STAG1;NEK4;GSG2;DDX10;MCM4;ZC3H8;TEX2;ABCE1;KPNB1;WDR43;SRRM1
THAP11_20581084_ChIP-Seq_MESC_Mouse	13/864	1.88162e-07	1.65968e-06	-2.12266	28.2502	2.30375	DNMT1;PSMD11;NEK4;DDX46;POLDIP3;TFB2M;QTRTD1;ACLY;DHX33;CENPJ;SERBP1;R3HDM1;ABCE1
MYCN_18555785_ChIP-Seq_MESC_Mouse	25/2261	1.32584e-10	1.90037e-09	-1.38564	27.8253	2.2691	IPPK;NUP188;MCM8;SLC20A1;ISG20L2;DDX20;ZC3H8;FOXRED2;TATDN2;XPO4;DHX33;GNPNAT1;HSP90AA1;NEK4;PARP1;DNTTIP2;NOC3L;QTRTD1;SRRM1;MRPL30;STAG1;XPNPEP3;PSME3;SERBP1;MCM4
CREB1_20920259_ChIP-Seq_GC1-SPG_Mouse	34/3057	2.11842e-14	4.5546e-13	-0.942533	26.7844	2.18422	DDX21;NOLC1;ABHD5;NUP160;WDR43;DHX33;OXCT1;TWISTNB;GNA12;IDH3A;CCT2;NOP14;CPT1A;HARBI1;CAD;DDX10;RRP1B;NIPA2;QTRTD1;TEX2;SRRM1;SRPK1;LARS2;ACLY;SOAT1;XPNPEP3;PSME3;TRMT6;MCM4;ETF1;NUP98;R3HDM1;ABCE1;KPNB1
TTF2_22483619_ChIP-Seq_HELA_Human	20/1512	6.12241e-10	8.42444e-09	-1.36322	25.3452	2.06685	NOP14;NUP205;DNMT1;DDX46;POLDIP3;SNX12;DNTTIP2;DDX21;NOLC1;TEX2;ZMPSTE24;POLD3;HSPH1;METTL13;PDIK1L;OGFOD1;SERBP1;POLE3;PSMD1;MCM4
CREB1_23762244_ChIP-Seq_HIPPOCAMPUS_Rat	28/2393	2.16693e-12	3.54965e-11	-1.00108	24.0876	1.96429	IPPK;TCERG1;PSMD11;SLC20A1;WDR3;UBP1;NOLC1;HNRNPR;NUP160;WDR43;HSPH1;XPO4;DHX33;TWISTNB;NOP14;GCH1;RRP1B;NIPA2;QTRTD1;ACLY;SOAT1;XPNPEP3;PSME3;TRMT6;ETF1;NUP98;R3HDM1;KPNB1
FLI1_21571218_ChIP-Seq_MEGAKARYOCYTES_Human	52/5834	1.48733e-18	8.52734e-17	-0.65073	24.0774	1.96347	DDX46;MCM8;WDR3;GPATCH2;UBP1;ZC3H8;TM7SF3;WDR43;GSG2;OGFOD1;RRP15;CCT2;CPT1A;CAD;DNTTIP2;TFB2M;NIPA2;TEX2;DYNLL2;SRRM1;LARS2;SLC25A15;PDIK1L;PSME3;ETF1;KPNB1;IPPK;DNMT1;MAK16;DDX21;NOLC1;TEX261;SDAD1;NUP160;HIRA;ZNRF3;DHX33;GNA12;NEK4;GCH1;RANBP17;ADAT1;NOC3L;MRPL30;STAG1;SNRNP40;CENPJ;XPNPEP3;POLE3;DNAJA2;SERBP1;TRMT6
TCFCP2L1_18555785_ChIP-Seq_MESC_Mouse	22/1987	1.98741e-09	2.53211e-08	-1.35835	23.7598	1.93756	CPT1A;FECH;SLC20A1;UBP1;DNTTIP2;TEX261;HCCS;TEX2;SRRM1;EML4;LARS2;HIRA;ZNRF3;PDIK1L;CENPJ;XPNPEP3;TWISTNB;PLXNA1;MCM4;RRP15;KPNB1;IDH3A
SRF_21415370_ChIP-Seq_HL-1_Mouse	17/1634	3.97126e-07	3.25265e-06	-1.867	23.5915	1.92384	CCT2;FECH;SLC20A1;POLDIP3;UBP1;ZC3H8;DDX10;NOLC1;TFB2M;RRP1B;SDAD1;TTC27;HIRA;STAG1;OGFOD1;ABCE1;RRP15
PHF8_20622854_ChIP-Seq_HELA_Human	19/1490	3.11554e-09	3.57249e-08	-1.32947	22.797	1.85905	HSP90AA1;NUP205;GCH1;CBFB;PARP1;HARBI1;FAM35A;UBP1;ZC3H8;TEX261;ABHD5;WDR43;SLC7A6;SNRNP40;METTL13;ALDH1B1;SERBP1;TWISTNB;ETF1
XRN2_22483619_ChIP-Seq_HELA_Human	19/1529	4.70593e-09	5.05888e-08	-1.28394	21.5696	1.75896	CCT2;NUP205;GCH1;DDX46;MCM8;POLDIP3;GPR63;ISG20L2;DNTTIP2;HNRNPR;TEX2;ZMPSTE24;SRRM1;SRPK1;SNRNP40;METTL13;TRMT6;KPNB1;RRP15
SALL4_18804426ESC_ChIP-ChIP_MESC_Mouse	13/1062	1.82425e-06	1.30738e-05	-1.88622	21.2104	1.72967	CBFB;SLC20A1;DDX20;NOLC1;ABHD5;SRPK1;STAG1;TATDN2;PDIK1L;SERBP1;DNAJA2;TWISTNB;GNPNAT1
HOXC9_25013753_ChIP-Seq_NEUROBLASTOMA BE2-C_Human	22/2014	2.53633e-09	3.11606e-08	-1.21022	20.9176	1.70579	IPPK;NOP14;NUP205;GCH1;DDX46;GPATCH2;DNTTIP2;DDX21;NOLC1;HNRNPR;NOC3L;SDAD1;TTC27;ZMPSTE24;POLD3;MRPL30;ZNHIT6;XPNPEP3;POLE3;CHN1;GEMIN5;KPNB1
FOXP1_21924763_ChIP-Seq_HESC_Human	38/3724	5.8076e-15	1.33188e-13	-0.692109	20.519	1.67328	PSMD11;DDX46;POLDIP3;FAM35A;MAK16;ISG20L2;UBP1;NOLC1;TM7SF3;TTC27;IPO5;ZMPSTE24;DHX33;GSG2;HIATL1;PSMD1;RRP15;IDH3A;NAA50;NOP14;CPT1A;HSP90AA1;PARP1;TFB2M;RRP1B;NOC3L;LARS2;SLC25A15;ACLY;STAG1;SOAT1;PDIK1L;CENPJ;PSME3;EIF3J;MCM4;GEMIN5;ABCE1
TAL1_20566737_ChIP-Seq_PRIMARY FETAL LIVER ERYTHROID _Mouse	21/1875	4.00452e-09	4.44372e-08	-1.20207	20.35	1.6595	NOP14;CPT1A;HSP90AA1;FECH;UBP1;TM7SF3;NUP160;IPO5;SRRM1;STAG1;TATDN2;PDIK1L;PSME3;TWISTNB;GNA12;SERBP1;CHN1;MCM4;R3HDM1;BRD7;KPNB1
E2F1_21310950_ChIP-Seq_MCF7_Human	14/1145	7.21059e-07	5.76847e-06	-1.68011	20.2673	1.65276	DNMT1;GCH1;DDX46;SLC20A1;RANBP17;CAD;NOLC1;NUP160;POLD3;STAG1;TATDN2;SOAT1;OXCT1;SERBP1
TRIM28_19339689_ChIP-ChIP_MESC_Mouse	27/3072	3.09287e-09	3.57249e-08	-1.16602	19.9943	1.63049	PSMD11;NUP188;CBFB;MCM8;SLC20A1;DDX20;HCCS;HIRA;XPO4;OXCT1;GSG2;HIATL1;GNPNAT1;HSP90AA1;PARP1;GCH1;RANBP17;DYNLL2;SRRM1;SRPK1;SLC7A6;STAG1;PDIK1L;SERBP1;ETF1;NUP98;ABCE1
STAT3_1855785_ChIP-Seq_MESC_Mouse	9/572	1.11783e-05	6.62992e-05	-2.01461	19.3832	1.58067	MRPL30;IPPK;STAG1;TWISTNB;NOLC1;DNTTIP2;NUP98;NIPA2;ZMPSTE24
ASH2L_23239880_ChIP-Seq_MESC_Mouse	32/3336	7.48824e-12	1.17089e-10	-0.79023	18.0711	1.47366	IPPK;NUP205;MAK16;SNX12;DDX20;SDAD1;IPO5;ZMPSTE24;POLD3;TATDN2;METTL13;ALDH1B1;DHX33;ZNHIT6;TWISTNB;HIATL1;PSMD1;NEK4;PARP1;HARBI1;RANBP17;DNTTIP2;DDX10;TEX2;DYNLL2;LARS2;STAG1;POLE3;SERBP1;TRMT6;ETF1;KPNB1
POU5F1_18692474_ChIP-Seq_MESC_Mouse	33/4232	7.08781e-10	9.37771e-09	-0.947052	17.5062	1.4276	DDX46;POLDIP3;SNX12;ISG20L2;ZC3H8;NOLC1;TM7SF3;ZMPSTE24;POLD3;HIRA;DHX33;GSG2;OGFOD1;CHN1;TWISTNB;GNPNAT1;PSMD1;RRP15;IDH3A;CPT1A;HSP90AA1;PARP1;DNTTIP2;TFB2M;QTRTD1;TEX2;MRPL30;LARS2;ACLY;STAG1;SERBP1;MCM4;KPNB1
KLF4_18555785_ChIP-Seq_MESC_Mouse	22/2444	7.71272e-08	7.36993e-07	-1.23154	17.3902	1.41814	NUP188;CBFB;PARP1;POLDIP3;RANBP17;NIPA2;SDAD1;NUP160;SRRM1;SRPK1;LARS2;ACLY;HIRA;STAG1;TATDN2;DHX33;PDIK1L;OXCT1;XPNPEP3;DNAJA2;HIATL1;ETF1
FOXP2_23625967_ChIP-Seq_PFSK-1 AND SK-N-MC_Human	12/863	1.28697e-06	9.83821e-06	-1.47507	17.0064	1.38684	EML4;ZNRF3;DHX33;PARP1;HARBI1;GNA12;DDX20;GEMIN5;MCM4;ETF1;KPNB1;ZMPSTE24
DACH1_20351289_ChIP-Seq_MDA-MB-231_Human	18/1698	1.32461e-07	1.23153e-06	-1.24458	16.9352	1.38104	CCT2;NOP14;DNMT1;NEK4;CBFB;SLC20A1;POLDIP3;MAK16;DDX20;DNTTIP2;ABHD5;DYNLL2;SRPK1;HIRA;SLC7A6;SOAT1;PSME3;KPNB1
TAL1_20887958_ChIP-Seq_HPC-7_Mouse	21/2067	2.12335e-08	2.21343e-07	-1.07856	16.5274	1.34778	CPT1A;PSMD11;NUP188;PARP1;SLC20A1;POLDIP3;ADAT1;URB2;TTC27;WDR43;EML4;MRPL30;ACLY;SLC7A6;TATDN2;PSME3;EIF3J;POLE3;DNAJA2;SERBP1;TUBGCP4
ZFP42_18358816_ChIP-ChIP_MESC_Mouse	15/1480	2.79407e-06	1.96155e-05	-1.4899	16.1493	1.31694	IPPK;NUP188;SLC20A1;CAD;NOLC1;TTC27;POLD3;LARS2;HIRA;STAG1;OGFOD1;PSMD1;MCM4;R3HDM1;ABCE1
GABP_17652178_ChIP-ChIP_JURKAT_Human	10/1001	0.000157707	0.000638251	-2.08739	15.3565	1.25229	MRPL30;DDX46;WDR3;SERBP1;DNAJA2;DNTTIP2;ETF1;NOC3L;TFB2M;ZMPSTE24
SPI1_22096565_ChIP-ChIP_GC-B_Mouse	15/1676	1.21448e-05	6.96305e-05	-1.60227	15.3375	1.25074	TCERG1;CPT1A;CBFB;CAD;ISG20L2;ADAT1;ZC3H8;TFB2M;WDR43;SRRM1;DHX33;OGFOD1;DNAJA2;HIATL1;ETF1
POU5F1_18555785_ChIP-Seq_MESC_Mouse	8/555	6.39815e-05	0.000314424	-1.83002	14.7587	1.20354	DNMT1;HSP90AA1;POLDIP3;ISG20L2;ZC3H8;TFB2M;TEX2;KPNB1
GATA4_21415370_ChIP-Seq_HL-1_Mouse	17/2039	7.60045e-06	4.84177e-05	-1.47508	14.6558	1.19515	NUP205;CPT1A;CBFB;FECH;CAD;TEX261;TFB2M;ABHD5;SDAD1;QTRTD1;DYNLL2;LARS2;SOAT1;CENPJ;SERBP1;NUP98;RRP15
CTCF_18555785_ChIP-Seq_MESC_Mouse	15/1568	5.56123e-06	3.75111e-05	-1.36093	13.8691	1.131	TCERG1;CPT1A;PSMD11;DDX46;DDX20;TEX261;NOC3L;SDAD1;NUP160;STAG1;OXCT1;GSG2;TWISTNB;PSMD1;BRD7
CHD1_19587682_ChIP-ChIP_MESC_Mouse	10/843	3.90672e-05	0.000197634	-1.58906	13.5533	1.10524	XPO4;POLDIP3;SERBP1;EIF3J;DNAJA2;GNA12;NIPA2;R3HDM1;QTRTD1;TTC27
MECOM_23826213_ChIP-Seq_KASUMI_Mouse	19/1951	2.07681e-07	1.78606e-06	-1.01672	13.4569	1.09738	TCERG1;CBFB;MAK16;DNTTIP2;DDX21;HNRNPR;TEX261;TEX2;POLD3;DOCK10;EML4;HIRA;TATDN2;DHX33;PDIK1L;OXCT1;CENPJ;ZNHIT6;SERBP1
E2F7_22180533_ChIP-Seq_HELA_Human	1946-03-01	0.000223035	0.000852488	-1.86023	13.1469	1.0721	POLD3;MCM4;NOLC1
RCOR1_19997604_ChIP-ChIP_NEURONS_Mouse	19/2378	3.81969e-06	2.62795e-05	-1.22957	12.968	1.05751	TCERG1;GCH1;MCM8;RANBP17;UBP1;DNTTIP2;NUP160;ZMPSTE24;STAG1;TATDN2;XPO4;MARVELD2;PDIK1L;GSG2;GNA12;SERBP1;CHN1;PLXNA1;R3HDM1
SIN3A_21632747_ChIP-Seq_MESC_Mouse	13/1186	5.94541e-06	3.85891e-05	-1.24879	12.6909	1.03492	IPPK;NOP14;NEK4;NUP188;CBFB;ZC3H8;TEX261;FOXRED2;GSG2;POLE3;DNAJA2;GNPNAT1;KPNB1
TBX5_21415370_ChIP-Seq_HL-1_Mouse	18/2296	9.16132e-06	5.62767e-05	-1.29567	12.6784	1.0339	IPPK;CPT1A;PSMD11;SLC20A1;POLDIP3;WDR3;ZC3H8;DDX21;NOLC1;SDAD1;SRRM1;SRPK1;HIRA;ALDH1B1;OXCT1;EIF3J;ETF1;IDH3A
HNF4A_19822575_ChIP-Seq_HepG2_Human	49/6083	1.45213e-15	4.16278e-14	-0.409728	12.6237	1.02944	DDX46;MCM8;GPATCH2;UBP1;HNRNPR;TTC27;WDR43;TATDN2;PSMD1;CPT1A;DNTTIP2;DDX10;NIPA2;TEX2;EML4;LARS2;SLC25A15;ACLY;SLC7A6;NUP98;KPNB1;IPPK;NUP205;SLC20A1;POLDIP3;FAM35A;NOLC1;ABHD5;SDAD1;ZMPSTE24;POLD3;FOXRED2;HIRA;HSPH1;ZNRF3;ALDH1B1;DHX33;MARVELD2;ZNHIT6;GNA12;BRD7;NEK4;NOC3L;SRPK1;STAG1;ZNF618;CENPJ;XPNPEP3;R3HDM1
KDM6A_18722178_ChIP-ChIP_U937 AND SAOS2_Human	7/479	0.000171121	0.000676615	-1.67403	12.2177	0.996331	LARS2;DDX46;MCM8;XPNPEP3;PSME3;OGFOD1;TFB2M
FLI1_20887958_ChIP-Seq_HPC-7_Mouse	19/2030	3.77278e-07	3.16545e-06	-0.962144	12.1838	0.993568	NAA50;IPPK;NEK4;DDX46;HARBI1;GPATCH2;DNTTIP2;NOLC1;WDR43;EML4;MRPL30;TATDN2;ZNHIT6;OGFOD1;EIF3J;SERBP1;PSMD1;R3HDM1;RRP15
KLF4_18358816_ChIP-ChIP_MESC_Mouse	15/1700	1.43218e-05	8.07656e-05	-1.24976	11.7777	0.960444	CPT1A;HSP90AA1;PARP1;SLC20A1;RANBP17;CAD;NOLC1;TFB2M;ESCO2;QTRTD1;NUP160;FOXRED2;PDIK1L;OXCT1;OGFOD1
TCF7L2_21901280_ChIP-Seq_H4IIE_Rat	8/645	0.000176902	0.000691527	-1.53507	11.1701	0.910903	MRPL30;NUP205;CPT1A;FECH;FAM35A;GNA12;TM7SF3;TTC27
FOXM1_23109430_ChIP-Seq_U2OS_Human	5/267	0.000503737	0.00168238	-1.69212	10.8085	0.881413	METTL13;GNA12;NUP98;DYNLL2;KPNB1
NR1H3_23393188_ChIP-Seq_ATHEROSCLEROTIC-FOAM_Human	8/599	0.000107556	0.000462491	-1.3909	10.6806	0.87098	ZNF618;PARP1;DDX46;PSME3;UBP1;MCM4;SDAD1;TEX2
POU3F1_26484290_ChIP-Seq_ESC_Mouse	18/2000	1.37838e-06	1.00885e-05	-0.900834	10.3633	0.845107	NAA50;HSP90AA1;PSMD11;PARP1;DDX46;MAK16;SNX12;GPATCH2;DDX10;DDX21;NOC3L;ALDH1B1;DHX33;DNAJA2;CHN1;PSMD1;ABCE1;RRP15
FOXO3_22982991_ChIP-Seq_MACROPHAGES_Mouse	18/2000	1.37838e-06	1.00885e-05	-0.899499	10.3479	0.843854	NUP205;HSP90AA1;NUP188;DDX46;FAM35A;DDX20;DDX21;NOC3L;POLD3;EML4;TATDN2;XPO4;PSME3;TWISTNB;TRMT6;MCM4;NAA16;ABCE1
GATA2_21571218_ChIP-Seq_MEGAKARYOCYTES_Human	11/1111	7.92364e-05	0.000378574	-1.27837	10.0724	0.821383	EML4;HIRA;HSP90AA1;HSPH1;SLC20A1;GNA12;ISG20L2;PLXNA1;TEX261;ABHD5;SRRM1
STAT5_23275557_ChIP-Seq_MAMMARY-EPITHELIUM_Mouse	12/1197	3.28464e-05	0.000171199	-1.08309	9.39327	0.766002	MRPL30;POLD3;METTL13;TATDN2;PDIK1L;CAD;DDX20;UBP1;HNRNPR;TEX2;RRP15;IPO5
YY1_23942234_ChIP-Seq_MYOBLASTS AND MYOTUBES_Mouse	14/1466	1.19273e-05	6.9542e-05	-0.973375	9.31869	0.759921	IPPK;TCERG1;NUP205;DNTTIP2;ESCO2;NUP160;TTC27;LARS2;XPO4;SERBP1;CHN1;PSMD1;ABCE1;RRP15
HOXB4_20404135_ChIP-ChIP_EML_Mouse	14/1824	0.000123361	0.00051128	-1.22569	9.28902	0.757502	IPPK;TCERG1;POLDIP3;RANBP17;CAD;ADAT1;NIPA2;QTRTD1;ACLY;TATDN2;DHX33;GNA12;ETF1;R3HDM1
NCOR1_26117541_ChIP-Seq_K562_Human	17/2000	5.91782e-06	3.85891e-05	-0.908744	9.23514	0.753108	NUP205;CPT1A;HSP90AA1;CBFB;SLC20A1;ADAT1;DDX21;HNRNPR;TFB2M;RRP1B;NIPA2;WDR43;ZMPSTE24;HIRA;PDIK1L;SERBP1;ETF1
CREB1_15753290_ChIP-ChIP_HEK293T_Human	7/957	0.00839056	0.0171807	-2.20955	8.97954	0.732264	TCERG1;PSME3;POLE3;ADAT1;DDX10;NUP98;KPNB1
POU5F1_18358816_ChIP-ChIP_MESC_Mouse	8/753	0.000490246	0.00165338	-1.36217	8.72464	0.711477	FOXRED2;STAG1;SLC20A1;POLDIP3;OXCT1;POLE3;MCM4;R3HDM1
CNOT3_19339689_ChIP-ChIP_MESC_Mouse	13/1547	9.04173e-05	0.000398763	-1.10816	8.67376	0.707328	NUP188;CBFB;DDX46;DDX20;HCCS;ABHD5;DYNLL2;SRRM1;STAG1;PDIK1L;SERBP1;ETF1;NUP98
CLOCK_20551151_ChIP-Seq_293T_Human	6/407	0.000481858	0.00164118	-1.33714	8.57421	0.69921	ACLY;SLC7A6;HSP90AA1;PSMD11;ETF1;TEX261
GFI1B_20887958_ChIP-Seq_HPC-7_Mouse	16/1871	1.06206e-05	6.40965e-05	-0.863251	8.3348	0.679686	NUP205;NEK4;CBFB;GPATCH2;ISG20L2;ADAT1;DNTTIP2;NUP160;WDR43;EML4;MRPL30;SLC7A6;STAG1;OXCT1;PSMD1;R3HDM1
SOX17_20123909_ChIP-Seq_XEN_Mouse	15/1947	6.66587e-05	0.000322966	-1.03612	8.32829	0.679156	SLC20A1;WDR3;ZC3H8;NOLC1;SDAD1;TEX2;NUP160;SRRM1;ZMPSTE24;POLD3;GSG2;DNAJA2;PSMD1;GNPNAT1;ETF1
PPARG_20887899_ChIP-Seq_3T3-L1 PREADIPOCYTE _Mouse	27/3565	6.75153e-08	6.63579e-07	-0.581371	8.27037	0.674432	IPPK;NUP205;SLC20A1;SNX12;GPATCH2;DDX20;UBP1;NOLC1;ABHD5;SDAD1;WDR43;IPO5;HIRA;HSPH1;TATDN2;BRD7;CPT1A;DNTTIP2;NOC3L;QTRTD1;SRRM1;MRPL30;STAG1;POLE3;DNAJA2;SERBP1;R3HDM1
MITF_21258399_ChIP-Seq_MELANOMA_Human	43/5578	8.21064e-13	1.41223e-11	-0.328869	8.21623	0.670017	NUP188;CBFB;FECH;SLC20A1;WDR3;SNX12;ISG20L2;DDX20;ZC3H8;SDAD1;WDR43;DOCK10;FOXRED2;HIRA;ZNRF3;ALDH1B1;DHX33;MARVELD2;XPO4;OXCT1;CHN1;GNA12;PLXNA1;RRP15;NAA50;NOP14;CPT1A;HSP90AA1;CAD;DDX10;NOC3L;ESCO2;TEX2;SRRM1;MRPL30;LARS2;STAG1;SOAT1;ZNF618;PDIK1L;SERBP1;TRMT6;MAMLD1
TCFAP2C_20176728_ChIP-ChIP_TROPHOBLAST STEM CELLS_Mouse	19/2667	1.90259e-05	0.000105563	-0.853977	7.81919	0.63764	CPT1A;HSP90AA1;MCM8;UBP1;NIPA2;QTRTD1;NUP160;SRRM1;POLD3;SLC7A6;STAG1;OXCT1;PSME3;DNAJA2;TWISTNB;MCM4;GEMIN5;ETF1;KPNB1
EST1_17652178_ChIP-ChIP_JURKAT_Human	8/1001	0.00291272	0.00736748	-1.58329	7.77502	0.634038	NUP205;HSPH1;SERBP1;ADAT1;DDX21;NOLC1;QTRTD1;ZMPSTE24
TCF3_18467660_ChIP-ChIP_MESC_Mouse	11/1388	0.000523757	0.00169974	-1.15141	7.3429	0.598799	EML4;HSP90AA1;PDIK1L;OXCT1;SERBP1;DNAJA2;DDX21;PLXNA1;ABHD5;SRRM1;SRPK1
MYBL2_22936984_ChIP-ChIP_MESC_Mouse	15/2250	0.00031765	0.00117496	-0.999695	6.74446	0.549998	CPT1A;HSP90AA1;PARP1;ISG20L2;ADAT1;UBP1;DDX21;QTRTD1;TM7SF3;NUP160;TTC27;SLC25A15;DNAJA2;TWISTNB;ABCE1
NKX2-5_21415370_ChIP-Seq_HL-1_Mouse	11/1507	0.00101913	0.00298594	-1.12785	6.55716	0.534724	EML4;POLD3;SLC7A6;NUP205;ZNRF3;SERBP1;RANBP17;CAD;UBP1;NOC3L;RRP15
RXRA_24833708_ChIP-Seq_LIVER_Mouse	16/2000	2.3822e-05	0.000126073	-0.725444	6.5135	0.531164	NAA50;HSP90AA1;NUP188;PARP1;DDX46;NOLC1;TFB2M;TTC27;ACLY;STAG1;TATDN2;GSG2;TRMT6;MCM4;GEMIN5;ETF1
DCP1A_22483619_ChIP-Seq_HELA_Human	8/759	0.000516098	0.00169084	-1.00579	6.41951	0.523498	NUP205;STAG1;POLDIP3;EIF3J;NOLC1;PSMD1;DNTTIP2;ABHD5
EOMES_20176728_ChIP-ChIP_TROPHOBLAST STEM CELLS_Mouse	13/1744	0.000288742	0.00107964	-0.911051	6.2235	0.507514	HSP90AA1;PARP1;ZC3H8;QTRTD1;SRRM1;POLD3;TATDN2;PSME3;TWISTNB;MCM4;GNPNAT1;ETF1;IDH3A
NANOG_21062744_ChIP-ChIP_HESC_Human	8/840	0.000987066	0.00298594	-1.06381	6.1848	0.504359	EML4;FECH;PARP1;ALDH1B1;RANBP17;ETF1;R3HDM1;KPNB1
EOMES_21245162_ChIP-Seq_HESC_Human	9/932	0.000432104	0.00151677	-0.947084	6.14768	0.501332	ACLY;HSPH1;PSMD11;DHX33;GCH1;CHN1;MCM4;DYNLL2;ZMPSTE24
FOXO1_25302145_ChIP-Seq_T-LYMPHOCYTE_Mouse	16/2000	2.3822e-05	0.000126073	-0.669527	6.01145	0.490222	NAA50;DNMT1;GCH1;SLC20A1;HARBI1;ZC3H8;SRRM1;SRPK1;DOCK10;ZNRF3;TATDN2;ALDH1B1;PDIK1L;EIF3J;GNA12;MAMLD1
NOTCH1_21737748_ChIP-Seq_TLL_Human	4/245	0.00303722	0.00747641	-1.20386	5.89411	0.480653	LARS2;NOP14;DDX10;RRP15
CEBPB_23403033_ChIP-Seq_LIVER_Mouse	5/382	0.0023942	0.00623943	-1.14023	5.78881	0.472066	SLC20A1;ZNHIT6;SNX12;ETF1;QTRTD1
FOXM1_25889361_ChIP-Seq_OE33 AND U2OS_Human	9/932	0.000432104	0.00151677	-0.890869	5.78278	0.471575	MRPL30;TCERG1;HARBI1;GSG2;NOC3L;NUP98;DYNLL2;KPNB1;NUP160
CTNNB1_20460455_ChIP-Seq_HCT116_Human	9/988	0.000652631	0.00209818	-0.933004	5.75355	0.46919	EML4;ZNRF3;FECH;RANBP17;DDX10;NOLC1;HNRNPR;R3HDM1;ZMPSTE24
DMRT1_23473982_ChIP-Seq_TESTES_Mouse	16/2072	3.6309e-05	0.000186423	-0.668295	5.73898	0.468002	NAA50;IPPK;NUP205;PARP1;GPATCH2;DNTTIP2;TEX2;IPO5;SRPK1;DOCK10;ACLY;STAG1;SOAT1;ALDH1B1;RRP15;KPNB1
OLIG2_23332759_ChIP-Seq_OLIGODENDROCYTES_Mouse	15/2040	0.000111348	0.000472883	-0.714253	5.4688	0.44597	IPPK;GCH1;POLDIP3;WDR3;RANBP17;GPR63;DDX20;DDX10;TM7SF3;NUP160;STAG1;XPO4;OXCT1;ZNHIT6;GNA12
BCL6_25482012_ChIP-Seq_CML-JURL-MK1_Human	15/2000	8.96538e-05	0.000398763	-0.68202	5.33827	0.435326	TCERG1;CPT1A;PARP1;SLC20A1;CAD;UBP1;RRP1B;ABHD5;SRRM1;POLD3;LARS2;ZNRF3;TATDN2;XPO4;TWISTNB
CEBPA_26348894_ChIP-Seq_LIVER_Mouse	15/2000	8.96538e-05	0.000398763	-0.662298	5.1839	0.422737	CPT1A;PSMD11;NEK4;GCH1;CAD;DDX21;NIPA2;IPO5;SLC25A15;TATDN2;DHX33;SERBP1;PLXNA1;NUP98;KPNB1
SMARCD1_25818293_ChIP-Seq_ESC_Mouse	16/2119	4.73097e-05	0.000235863	-0.618719	5.1677	0.421416	CPT1A;NEK4;FAM35A;RANBP17;TEX261;URB2;QTRTD1;TTC27;DOCK10;EML4;SLC25A15;STAG1;MCM4;NAA16;NUP98;ABCE1
SREBP1_19666523_ChIP-Seq_LIVER_Mouse	7/738	0.00209259	0.00558024	-0.988692	5.12985	0.41833	LARS2;ACLY;POLE3;DDX20;GNPNAT1;TEX2;R3HDM1
ESRRB_18555785_ChIP-Seq_MESC_Mouse	11/1434	0.000683442	0.00217689	-0.836145	5.12545	0.417971	SLC25A15;TCERG1;CPT1A;TATDN2;CBFB;OXCT1;GSG2;DNAJA2;GNA12;KPNB1;IDH3A
RUNX1_22412390_ChIP-Seq_EML_Mouse	14/1770	9.02975e-05	0.000398763	-0.654219	5.12066	0.41758	CPT1A;HSP90AA1;PSMD11;NUP188;ADAT1;HNRNPR;HCCS;URB2;NIPA2;ABHD5;MRPL30;GSG2;TWISTNB;KPNB1
HSF1_23293686_ChIP-Seq_STHDH STRIATAL_Mouse	8/1156	0.00678506	0.0144443	-1.19003	5.04269	0.411221	SLC25A15;HSP90AA1;DNMT1;XPNPEP3;TUBGCP4;ESCO2;TM7SF3;KPNB1
GATA2_21666600_ChIP-Seq_HMVEC_Human	7/837	0.00415446	0.00978858	-1.08571	5.0231	0.409624	DOCK10;DHX33;EIF3J;GPATCH2;ZC3H8;TEX2;MAMLD1
NR3C1_23031785_ChIP-Seq_PC12_Mouse	8/918	0.00171869	0.00469229	-0.897434	4.81189	0.392401	LARS2;STAG1;GCH1;POLDIP3;HARBI1;SERBP1;FAM35A;CHN1
MYBL1_21750041_ChIP-ChIP_SPERMATOCYTES_Mouse	3/161	0.00716874	0.0149457	-1.13978	4.79088	0.390687	HSP90AA1;RANBP17;HCCS
AR_21909140_ChIP-Seq_LNCAP _Human	4/298	0.00599761	0.0133945	-1.0961	4.72739	0.385509	GSG2;POLE3;NOLC1;MCM4
MYC_19915707_ChIP-ChIP_AK7_Human	17/2979	0.000731375	0.00228721	-0.768566	4.67321	0.381091	IPPK;NUP205;HSP90AA1;DNMT1;SLC20A1;DDX21;NUP160;WDR43;POLD3;MRPL30;HIRA;OXCT1;GSG2;MCM4;GEMIN5;HIATL1;ETF1
POU5F1_18700969_ChIP-ChIP_MESC_Mouse	5/567	0.0120739	0.0233338	-1.23921	4.65675	0.379749	POLD3;STAG1;PARP1;GEMIN5;TEX2
MYC_18940864_ChIP-ChIP_HL60_Human	7/746	0.00222115	0.00585435	-0.901675	4.63512	0.377985	SLC25A15;TCERG1;WDR3;SERBP1;DNTTIP2;DDX21;NIPA2
ESR1_17901129_ChIP-ChIP_ liver_Mouse	5/444	0.00449963	0.0105297	-1.0145	4.61956	0.376716	ACLY;SLC25A15;CPT1A;TWISTNB;GNPNAT1
TET1_21490601_ChIP-Seq_MESC_Mouse	15/1994	8.67423e-05	0.000398763	-0.58303	4.56346	0.372141	RANBP17;CAD;DDX21;NOLC1;TFB2M;RRP1B;ESCO2;SDAD1;DYNLL2;MARVELD2;PDIK1L;CENPJ;TUBGCP4;ABCE1;KPNB1
CTNNB1_24651522_ChIP-Seq_LGR5+ INTESTINAL STEM _Human	3/162	0.00728902	0.015105	-1.07649	4.51342	0.36806	SLC7A6;ZNRF3;NOLC1
SMAD4_21799915_ChIP-Seq_A2780_Human	18/2464	2.33689e-05	0.000126073	-0.499212	4.48225	0.365518	SLC20A1;RANBP17;CAD;DDX20;ADAT1;DDX10;TEX2;WDR43;DOCK10;ZNRF3;METTL13;SOAT1;ZNF618;OXCT1;EIF3J;CHN1;GNPNAT1;RRP15
SOX2_18692474_ChIP-Seq_MESC_Mouse	20/3319	0.000115037	0.000482593	-0.534097	4.07855	0.332598	TCERG1;CPT1A;HSP90AA1;PARP1;POLDIP3;ZC3H8;NOLC1;TM7SF3;TEX2;SRPK1;ACLY;STAG1;SOAT1;PDIK1L;GSG2;OGFOD1;TWISTNB;GNPNAT1;PSMD1;IDH3A
PDX1_19855005_ChIP-ChIP_MIN6_Mouse	6/669	0.00565368	0.0127952	-0.908782	3.9611	0.32302	CPT1A;MCM8;SERBP1;NOLC1;MCM4;R3HDM1
STAT4_19710469_ChIP-ChIP_TH1 _Mouse	1939-11-01	0.00687791	0.0145153	-0.929302	3.93332	0.320754	DOCK10;EML4;DNMT1;STAG1;CBFB;ISG20L2;NUP98;R3HDM1;ABCE1;KPNB1;SRRM1
SALL4_22934838_ChIP-ChIP_CD34+_Human	10/1419	0.00222942	0.00585435	-0.756564	3.88917	0.317154	MRPL30;NUP205;CPT1A;NEK4;SLC20A1;WDR3;GPR63;UBP1;GNPNAT1;ABCE1
E2F1_17053090_ChIP-ChIP_MCF7_Human	12/1726	0.00091195	0.00282622	-0.620875	3.6438	0.297145	POLD3;ZNRF3;HSPH1;POLDIP3;SNX12;ADAT1;DDX10;GNPNAT1;HCCS;NUP98;TM7SF3;TEX2
MYB_21317192_ChIP-Seq_ERMYB_Mouse	8/923	0.00177723	0.00481392	-0.659952	3.52167	0.287185	ACLY;SLC7A6;HSP90AA1;NUP205;HSPH1;SERBP1;ABHD5;TEX2
AR_19668381_ChIP-Seq_PC3_Human	21/3519	8.67178e-05	0.000398763	-0.44788	3.50562	0.285876	TCERG1;CPT1A;DNMT1;SNX12;DNTTIP2;DDX10;TEX261;TTC27;POLD3;EML4;SLC25A15;ALDH1B1;ZNF618;DHX33;OXCT1;PDIK1L;CENPJ;MCM4;PSMD1;R3HDM1;BRD7
NUCKS1_24931609_ChIP-Seq_HEPATOCYTES_Mouse	6/588	0.00305315	0.00747641	-0.686775	3.36245	0.274201	HSP90AA1;CBFB;FECH;POLDIP3;CAD;KPNB1
STAT3_24763339_ChIP-Seq_IMN-ESCS_Mouse	13/1788	0.000365373	0.00133711	-0.485091	3.20997	0.261767	TCERG1;HSP90AA1;GPATCH2;ADAT1;NOLC1;TEX2;ACLY;TATDN2;MARVELD2;SERBP1;PLXNA1;GNPNAT1;KPNB1
STAT1_20625510_ChIP-Seq_HELA_Human	6/656	0.00515444	0.0118208	-0.718946	3.1906	0.260188	DNMT1;NUP188;OGFOD1;CAD;HNRNPR;TUBGCP4
CUX1_19635798_ChIP-ChIP_MULTIPLE HUMAN CANCER TYPES_Human	14/3052	0.0142106	0.0266305	-0.871241	3.15886	0.257599	TCERG1;FECH;WDR3;CAD;NOLC1;TEX261;NUP160;ZMPSTE24;POLD3;EML4;MRPL30;SLC7A6;PSME3;ABCE1
SOX9_24532713_ChIP-Seq_HFSC_Mouse	11/1384	0.000511493	0.00169084	-0.484017	3.08925	0.251923	IPPK;LARS2;ACLY;SLC7A6;HSP90AA1;CBFB;XPNPEP3;ETF1;ABHD5;TEX2;RRP15
AR_20517297_ChIP-Seq_VCAP_Human	14/2047	0.000396083	0.00143424	-0.470964	3.08346	0.25145	TEX261;ABHD5;TM7SF3;WDR43;SRRM1;SRPK1;LARS2;SLC25A15;SLC7A6;CENPJ;SERBP1;GNPNAT1;BRD7;IDH3A
BMI1_19503595_ChIP-Seq_MEFC_Mouse	6/661	0.00534245	0.0121709	-0.678687	2.99213	0.244003	CPT1A;POLE3;NOLC1;PLXNA1;ETF1;TTC27
ERG_20887958_ChIP-Seq_HPC-7_Mouse	14/1969	0.000268922	0.00101658	-0.42378	2.9204	0.238153	TCERG1;CBFB;PARP1;UBP1;NOLC1;HNRNPR;ABHD5;IPO5;LARS2;OXCT1;TWISTNB;TUBGCP4;R3HDM1;IDH3A
CCND1_20090754_ChIP-ChIP_RETINA_Mouse	13/2137	0.00184156	0.00494918	-0.538908	2.86081	0.233294	CCT2;DNMT1;SNX12;NOLC1;POLD3;EML4;LARS2;OGFOD1;POLE3;GNA12;MCM4;R3HDM1;ABCE1
BRD4_25478319_ChIP-Seq_HGPS_Human	16/2326	0.000138834	0.000568556	-0.367844	2.74868	0.22415	NAA50;IPPK;DNMT1;NEK4;CBFB;UBP1;DDX10;ABHD5;NUP160;DOCK10;EML4;DHX33;CENPJ;CHN1;PLXNA1;PSMD1
MYC_22102868_ChIP-Seq_BL_Human	6/797	0.0126219	0.0241219	-0.65089	2.42433	0.197699	STAG1;CBFB;SERBP1;DNAJA2;NIPA2;KPNB1
ELF5_23300383_ChIP-Seq_T47D_Human	8/1087	0.00475098	0.0109687	-0.52495	2.36895	0.193183	CPT1A;ZNF618;DHX33;ISG20L2;DDX21;NOC3L;WDR43;IDH3A
SOX2_20726797_ChIP-Seq_SW620_Human	15/2564	0.00120138	0.00347289	-0.383025	2.16898	0.176876	PSMD11;CBFB;MCM8;ADAT1;ZC3H8;HCCS;TM7SF3;EML4;LARS2;SOAT1;ZNF618;OXCT1;CHN1;PLXNA1;BRD7
RUNX1_21571218_ChIP-Seq_MEGAKARYOCYTES_Human	33/5071	5.98613e-08	6.05656e-07	-0.15038	2.15298	0.175572	IPPK;TCERG1;DNMT1;FECH;MCM8;SNX12;ABHD5;DOCK10;HIRA;HSPH1;ZNRF3;GNA12;GNPNAT1;CCT2;NOP14;CPT1A;PARP1;HARBI1;TFB2M;TEX2;SRRM1;SLC25A15;STAG1;PDIK1L;CENPJ;POLE3;SERBP1;TRMT6;EIF3J;GEMIN5;ETF1;NUP98;KPNB1
SFPI1_20887958_ChIP-Seq_HPC-7_Mouse	16/2369	0.000170759	0.000676615	-0.282169	2.05938	0.167939	CBFB;DDX46;HARBI1;CAD;ISG20L2;UBP1;NOLC1;WDR43;EML4;SLC7A6;STAG1;ZNHIT6;OGFOD1;TWISTNB;R3HDM1;IDH3A
SALL4_18804426_ChIP-ChIP_XEN_Mouse	7/1005	0.010764	0.0210387	-0.519037	2.00421	0.163439	EML4;SLC7A6;STAG1;SOAT1;ETF1;SDAD1;TEX2
REST_18959480_ChIP-ChIP_MESC_Mouse	14/2868	0.00859262	0.0172857	-0.481351	1.95326	0.159285	TCERG1;PSMD11;PARP1;DDX20;ABHD5;QTRTD1;TEX2;DYNLL2;ZMPSTE24;SRPK1;HIRA;STAG1;PLXNA1;KPNB1
BCL3_23251550_ChIP-Seq_MUSCLE_Mouse	7/858	0.00474168	0.0109687	-0.411747	1.85809	0.151524	MRPL30;IPPK;HSPH1;DNTTIP2;QTRTD1;KPNB1;RRP15
NANOG_16153702_ChIP-ChIP_HESC_Human	9/1686	0.0200625	0.0355747	-0.544716	1.81724	0.148192	TCERG1;CPT1A;MARVELD2;FAM35A;DDX20;UBP1;NOLC1;TFB2M;IDH3A
EP300_21415370_ChIP-Seq_HL-1_Mouse	6/1014	0.0354023	0.0586117	-0.637129	1.80742	0.147392	DOCK10;LARS2;CCT2;PDIK1L;GNA12;SRRM1
EGR1_19374776_ChIP-ChIP_THP-1_Human	1968-02-01	0.0121913	0.0234291	-0.477624	1.79289	0.146207	TCERG1;DDX10
SMAD4_19686287_ChIP-ChIP_HaCaT_Human	4/405	0.0167363	0.0301429	-0.509057	1.78262	0.145369	OGFOD1;HNRNPR;URB2;TUBGCP4
SOX2_18358816_ChIP-ChIP_MESC_Mouse	6/785	0.0117926	0.022919	-0.466274	1.76055	0.14357	FOXRED2;HIRA;CPT1A;STAG1;SLC20A1;NOLC1
WDR5_24793694_ChIP-Seq_LNCAP_Human	6/757	0.0100087	0.0197874	-0.432555	1.69679	0.13837	DDX46;DDX20;HIATL1;ABHD5;RRP15;IPO5
SMAD1_18555785_ChIP-Seq_MESC_Mouse	5/610	0.016042	0.0292093	-0.477681	1.68778	0.137635	DNMT1;HSP90AA1;ALDH1B1;SLC20A1;TWISTNB
GATA1_19941827_ChIP-Seq_MEL_Mouse	12/1834	0.0015212	0.00428929	-0.304808	1.6617	0.135508	CPT1A;DNMT1;ALDH1B1;FECH;PDIK1L;GNA12;UBP1;PLXNA1;TFB2M;TEX2;NUP160;SRPK1
ASXL1_24218140_ChIP-Seq_BMDM_Mouse	6/807	0.0133437	0.0253605	-0.435943	1.6019	0.130632	MRPL30;STAG1;NUP188;FECH;OGFOD1;BRD7
MEIS1_20887958_ChIP-Seq_HPC-7_Mouse	10/1452	0.00262678	0.00674337	-0.290776	1.45365	0.118542	CPT1A;STAG1;TATDN2;SOAT1;NUP188;OXCT1;MCM8;XPNPEP3;DDX21;NUP160
MYC_20876797_ChIP-ChIP_MEDULLOBLASTOMA_Human	9/1406	0.00679192	0.0144443	-0.335175	1.42029	0.115822	SLC25A15;STAG1;TATDN2;CBFB;FECH;SERBP1;CHN1;ABHD5;SRRM1
GATA3_20176728_ChIP-ChIP_TROPHOBLAST STEM CELLS_Mouse	6/834	0.0154365	0.0287036	-0.3999	1.41994	0.115793	FECH;OXCT1;CENPJ;GSG2;TEX2;SRRM1
SETDB1_19884255_ChIP-Seq_MESC_Mouse	2020-12-01	0.00334127	0.00803774	-0.280125	1.35121	0.110189	POLD3;IPPK;SLC7A6;PDIK1L;OXCT1;SLC20A1;POLDIP3;ADAT1;UBP1;ZC3H8;HIATL1;TM7SF3
HCFC1_20581084_ChIP-Seq_MESC_Mouse	3/306	0.0378211	0.0618603	-0.466368	1.29784	0.105837	DHX33;OGFOD1;QTRTD1
SMAD4_21741376_ChIP-Seq_HESC_Human	14/2738	0.00582023	0.013086	-0.297569	1.29032	0.105223	PARP1;SLC20A1;HCCS;ESCO2;NUP160;EML4;STAG1;ZNRF3;HSPH1;ALDH1B1;PDIK1L;GNA12;PLXNA1;BRD7
FOXM1_26456572_ChIP-Seq_MCF7_Human	13/2000	0.00102425	0.00298594	-0.218149	1.26828	0.103426	GPATCH2;UBP1;HCCS;URB2;TFB2M;TEX2;DYNLL2;TTC27;POLD3;EML4;PDIK1L;SERBP1;PLXNA1
CEBPB_24764292_ChIP-Seq_MC3T3_Mouse	13/2000	0.00102425	0.00298594	-0.213469	1.24107	0.101207	HSP90AA1;FAM35A;NOLC1;RRP1B;TM7SF3;MRPL30;HIRA;XPO4;POLE3;GNPNAT1;R3HDM1;RRP15;KPNB1
TOP2B_26459242_ChIP-Seq_MCF7_Human	13/2000	0.00102425	0.00298594	-0.210233	1.22226	0.0996731	NAA50;NUP205;CPT1A;SLC20A1;WDR3;RANBP17;HCCS;SRPK1;LARS2;TATDN2;XPO4;GNA12;NUP98
CEBPB_20176806_ChIP-Seq_THIOMACROPHAGE_Mouse	11/1588	0.00154102	0.00430985	-0.222694	1.21298	0.0989162	DNMT1;TATDN2;METTL13;SOAT1;OXCT1;SLC20A1;POLDIP3;EIF3J;PLXNA1;ABHD5;SRPK1
NANOG_18358816_ChIP-ChIP_MESC_Mouse	8/1232	0.00972605	0.0193397	-0.301785	1.19072	0.097101	HSP90AA1;STAG1;SLC20A1;SNX12;NOLC1;GNPNAT1;R3HDM1;KPNB1
GATA6_25053715_ChIP-Seq_YYC3_Human	13/2000	0.00102425	0.00298594	-0.195853	1.13866	0.0928553	PSMD11;CBFB;ADAT1;HNRNPR;SRRM1;POLD3;STAG1;METTL13;SOAT1;PDIK1L;ZNHIT6;PSME3;SERBP1
IRF8_22096565_ChIP-ChIP_GC-B_Mouse	5/772	0.0384747	0.0624307	-0.401986	1.11499	0.0909251	MRPL30;DNAJA2;DDX21;QTRTD1;DYNLL2
AR_22383394_ChIP-Seq_PROSTATE CANCER_Human	12/1857	0.00168702	0.00464268	-0.204277	1.09747	0.0894967	LARS2;SNRNP40;STAG1;OXCT1;SLC20A1;RANBP17;GNA12;SERBP1;GPATCH2;ETF1;URB2;TEX2
KLF1_20508144_ChIP-Seq_FETAL-LIVER-ERYTHROID_Mouse	8/1144	0.00639082	0.0140028	-0.241497	1.03083	0.0840621	TATDN2;PSME3;ZNHIT6;POLE3;UBP1;GNPNAT1;ABHD5;RRP15
TP53_22127205_ChIP-Seq_IMR90_Human	7/975	0.00923002	0.01846	-0.254365	1.01546	0.0828089	SLC25A15;MAK16;POLE3;MCM4;ABHD5;RRP1B;WDR43
SOX2_19030024_ChIP-ChIP_MESC_Mouse	6/863	0.0179276	0.0320446	-0.285765	0.98321	0.0801788	SLC25A15;STAG1;SERBP1;DNAJA2;GNA12;UBP1
GRHL2_25758223_ChIP-Seq_PLACENTA_Mouse	7/1000	0.0104963	0.0206327	-0.250759	0.973167	0.0793599	IPPK;TCERG1;SOAT1;NOC3L;DYNLL2;KPNB1;IDH3A
MYCN_21190229_ChIP-Seq_SHEP-21N_Human	3/373	0.0610154	0.0920584	-0.405021	0.96611	0.0787843	POLD3;RANBP17;TEX2
GATA1_21571218_ChIP-Seq_MEGAKARYOCYTES_Human	16/2601	0.000478512	0.00164118	-0.133787	0.857885	0.0699588	NUP188;FECH;SLC20A1;HARBI1;ADAT1;TEX2;DYNLL2;SRRM1;DOCK10;SLC7A6;XPO4;PDIK1L;OGFOD1;DNAJA2;GNA12;NUP98
ELK3_25401928_ChIP-Seq_HUVEC_Human	13/2000	0.00102425	0.00298594	-0.137074	0.796929	0.064988	CPT1A;DNMT1;HNRNPR;TEX261;NIPA2;SRRM1;ZMPSTE24;ACLY;SLC7A6;SNRNP40;ZNHIT6;SERBP1;PLXNA1
PRDM16_22522345_ChIP-ChIP_PALATE MESENCHYMAL_Mouse	2/122	0.0354396	0.0586117	-0.265884	0.754265	0.0615088	EIF3J;CHN1
NOTCH1_17114293_ChIP-ChIP_T-ALL_Human	2/134	0.0418888	0.0664044	-0.265938	0.721222	0.0588142	QTRTD1;R3HDM1
NR0B1_18358816_ChIP-ChIP_MESC_Mouse	10/1691	0.00749365	0.015436	-0.169932	0.708794	0.0578008	CPT1A;PARP1;ALDH1B1;PDIK1L;SLC20A1;GNA12;SERBP1;NOLC1;GNPNAT1;R3HDM1
MEF2A_21415370_ChIP-Seq_HL-1_Mouse	6/1048	0.0404651	0.0646921	-0.234614	0.6424	0.0523864	LARS2;HIRA;CAD;PSMD1;DNTTIP2;TFB2M
NACC1_18358816_ChIP-ChIP_MESC_Mouse	5/769	0.0379434	0.0618603	-0.226075	0.629138	0.0513049	SLC20A1;CAD;NOLC1;TM7SF3;SRRM1
ZFP281_18358816_ChIP-ChIP_MESC_Mouse	4/578	0.0506874	0.0792037	-0.241915	0.613432	0.0500242	SLC20A1;XPNPEP3;SERBP1;CHN1
CRX_20693478_ChIP-Seq_ADULT RETINA_Mouse	5/668	0.0226537	0.0391603	-0.155142	0.502675	0.0409921	LARS2;TCERG1;GEMIN5;TEX261;DYNLL2
TAF7L_23326641_ChIP-Seq_C3H10T1-2_Mouse	5/912	0.0684013	0.100987	-0.213094	0.488574	0.0398423	FOXRED2;XPNPEP3;GSG2;DNAJA2;QTRTD1
WT1_20215353_ChIP-ChIP_NEPHRON PROGENITOR_Mouse	10/1663	0.00670365	0.0144443	-0.11286	0.478239	0.0389994	EML4;STAG1;CBFB;PARP1;OXCT1;ETF1;R3HDM1;TEX2;KPNB1;SRPK1
JUN_21703547_ChIP-Seq_K562_Human	9/1585	0.0140307	0.0265195	-0.107074	0.388665	0.0316948	TCERG1;CPT1A;HSP90AA1;ALDH1B1;WDR3;RANBP17;GNA12;ADAT1;HIATL1
SOX2_16153702_ChIP-ChIP_HESC_Human	6/1278	0.0865037	0.125031	-0.0991104	0.20607	0.0168046	CPT1A;POLDIP3;POLE3;DDX21;UBP1;NUP160
STAT3_20064451_ChIP-Seq_CD4+T_Mouse	2204-06-01	0.430114	0.488314	-0.277669	0.199032	0.0162307	LARS2;ZNRF3;DDX46;MCM4;ETF1;SRPK1
POU5F1_16518401_ChIP-PET_MESC_Mouse	6/1550	0.166802	0.225019	-0.120409	0.179599	0.014646	NUP205;CPT1A;STAG1;NEK4;RANBP17;TWISTNB
CEBPA_23403033_ChIP-Seq_LIVER_Mouse	4/589	0.0535906	0.0816092	-0.030511	0.0764548	0.00623474	DHX33;OGFOD1;ETF1;QTRTD1
TCF4_18268006_ChIP-ChIP_LS174T_Human	3/470	0.103595	0.146652	-0.0292459	0.0561432	0.00457836	EML4;DOCK10;LARS2
TFAP2A_17053090_ChIP-ChIP_MCF7_Human	1904-11-01	0.00603532	0.0133945	-0.0116653	0.0503112	0.00410278	POLD3;HIRA;CCT2;ZNRF3;XPO4;GSG2;SNX12;ADAT1;HCCS;TEX2;NUP160
SMAD3_18955504_ChIP-ChIP_HaCaT_Human	1936-11-01	0.00680225	0.0144443	-0.00121811	0.00516168	0.000420925	SLC7A6;HSP90AA1;SOAT1;PARP1;SLC20A1;FAM35A;EIF3J;POLE3;DNTTIP2;QTRTD1;RRP15
TRIM28_17542650_ChIP-ChIP_NTERA2_Human	3568-02-01	0.998513	0.998513	-2.97477	0.00442611	0.00036094	PARP1;DDX10
KLF5_20875108_ChIP-Seq_MESC_Mouse	2000-12-01	0.00308619	0.00747641	0.00489198	-0.0239512	-0.00195317	POLD3;STAG1;TATDN2;XPO4;ZC3H8;ETF1;HCCS;NOC3L;BRD7;DYNLL2;TTC27;ZMPSTE24
SMAD2_18955504_ChIP-ChIP_HaCaT_Human	1936-11-01	0.00680225	0.0144443	0.00964946	-0.0408891	-0.00333443	SLC7A6;HSP90AA1;SOAT1;PARP1;SLC20A1;FAM35A;EIF3J;POLE3;DNTTIP2;QTRTD1;RRP15
ELK1_22589737_ChIP-Seq_MCF10A_Human	6/928	0.0244864	0.041907	0.0148487	-0.0471047	-0.00384129	LARS2;PARP1;MAK16;DDX21;TEX261;ZMPSTE24
YAP1_20516196_ChIP-Seq_MESC_Mouse	14/2329	0.00137033	0.00392827	0.00878035	-0.0486392	-0.00396643	DDX46;RANBP17;DDX10;SDAD1;TEX2;DYNLL2;DOCK10;EML4;LARS2;ACLY;HIRA;DNAJA2;SERBP1;BRD7
SUZ12_16625203_ChIP-ChIP_MESC_Mouse	1/1270	0.953462	0.956242	1.42676	-0.0638391	-0.00520596	PDIK1L
PAX3-FKHR_20663909_ChIP-Seq_RHABDOMYOSARCOMA_Human	7/1063	0.0142442	0.0266305	0.0216881	-0.0786347	-0.0064125	DOCK10;STAG1;MAK16;GPR63;PSMD1;ZC3H8;NUP160
JARID2_20075857_ChIP-Seq_MESC_Mouse	1/1258	0.952076	0.956242	1.7635	-0.0789062	-0.00643465	DOCK10
GATA1_19941826_ChIP-Seq_K562_Human	1/967	0.902583	0.915896	1.08457	-0.0952828	-0.00777012	SLC20A1
NR1I2_20693526_ChIP-Seq_LIVER_Mouse	1/939	0.895726	0.911626	1.08026	-0.099952	-0.00815089	IDH3A
ERG_20517297_ChIP-Seq_VCAP_Human	1/1062	0.922685	0.930802	1.58553	-0.113696	-0.00927167	LARS2
SOX2_18555785_ChIP-Seq_MESC_Mouse	3/497	0.117093	0.16374	0.0673952	-0.12195	-0.00994479	STAG1;POLDIP3;TWISTNB
PAX6_23342162_ChIP-ChIP_BETA-FORBRAIN-LENS_Mouse	1/1001	0.910312	0.921021	1.4949	-0.122989	-0.0100295	TM7SF3
NANOG_16518401_ChIP-PET_MESC_Mouse	3520-10-01	0.330507	0.400332	0.153246	-0.140291	-0.0114405	LARS2;SLC25A15;NUP205;ALDH1B1;CBFB;SLC20A1;RANBP17;PLXNA1;ABHD5;KPNB1
IRF8_21731497_ChIP-ChIP_J774_Mouse	2/319	0.177792	0.237979	0.101644	-0.145918	-0.0118993	CENPJ;NUP160
YY1_21170310_ChIP-Seq_MESC_Mouse	3/464	0.100685	0.143669	0.0784715	-0.152254	-0.012416	LARS2;RRP15;TTC27
FOXP3_17237761_ChIP-ChIP_TREG_Mouse	1/257	0.459946	0.516896	0.269586	-0.177904	-0.0145077	SRPK1
CTNNB1_20615089_ChIP-ChIP_FETAL BRAIN_Human	1/637	0.783367	0.804413	0.821884	-0.178877	-0.014587	ZNF618
AR_25329375_ChIP-Seq_VCAP_Human	1906-11-01	0.00608115	0.0134097	0.0420338	-0.18124	-0.0147798	DOCK10;HSPH1;ZNF618;OXCT1;CENPJ;GNA12;GPATCH2;DDX20;ZC3H8;HNRNPR;URB2
TCF3_18347094_ChIP-ChIP_MESC_Mouse	2221-12-01	0.00698187	0.0146449	0.0433863	-0.183249	-0.0149436	EML4;TCERG1;HSP90AA1;SOAT1;CBFB;PARP1;GSG2;CAD;DDX20;NOLC1;KPNB1;SRRM1
PIAS1_25552417_ChIP-Seq_VCAP_Human	1/749	0.83473	0.854605	1.33445	-0.209665	-0.0170977	DOCK10
ETV2_25802403_ChIP-Seq_MESC_Mouse	6/1000	0.0334431	0.0558467	0.0747206	-0.21558	-0.0175801	STAG1;PSMD11;FECH;TWISTNB;TEX261;TUBGCP4
ZNF274_21170338_ChIP-Seq_K562_Hela	2/327	0.184605	0.24519	0.157232	-0.221024	-0.0180241	SOAT1;ZMPSTE24
TP53_16413492_ChIP-PET_HCT116_Human	1/449	0.659289	0.697832	0.628805	-0.22623	-0.0184486	UBP1
STAT6_20620947_ChIP-Seq_CD4 POS T_Human	1/508	0.704368	0.738728	0.766583	-0.232141	-0.0189307	CHN1
HTT_18923047_ChIP-ChIP_STHdh_Human	1/566	0.742909	0.772087	0.915906	-0.236906	-0.0193192	POLD3
EP300_20729851_ChIP-Seq_FORBRAIN MIDBRAIN LIMB HEART_Mouse	2093-09-01	0.0635323	0.0954372	0.10319	-0.242422	-0.019769	CCT2;CPT1A;ZNRF3;TATDN2;FECH;HNRNPR;NOC3L;TEX2;NUP160
MEIS1_26253404_ChIP-Seq_OPTIC CUPS_Mouse	2000-12-01	0.00308619	0.00747641	0.0516528	-0.252892	-0.0206229	FOXRED2;SNRNP40;CENPJ;ZNHIT6;FAM35A;CHN1;ZC3H8;DNTTIP2;HIATL1;NOC3L;NUP98;QTRTD1
GATA4_25053715_ChIP-Seq_YYC3_Human	2000-12-01	0.00308619	0.00747641	0.0596986	-0.292285	-0.0238352	POLD3;CCT2;STAG1;ZNRF3;METTL13;NEK4;SOAT1;CBFB;OXCT1;DNAJA2;ADAT1;ZMPSTE24
FOXP2_21765815_ChIP-ChIP_NEURO2A_Mouse	2/1164	0.768491	0.791499	1.26824	-0.296548	-0.0241829	FECH;QTRTD1
NFIB_24661679_ChIP-Seq_E16.5 LUNG_Mouse	1/573	0.74721	0.773017	1.17179	-0.301683	-0.0246017	TEX2
AUTS2_25519132_ChIP-Seq_293T-REX_Human	6/1000	0.0334431	0.0558467	0.107117	-0.309047	-0.0252022	POLD3;TCERG1;TWISTNB;DYNLL2;KPNB1;IDH3A
NANOG_18700969_ChIP-ChIP_MESC_Mouse	1/344	0.561582	0.60483	0.646385	-0.325008	-0.0265038	POLD3
CDX2_20551321_ChIP-Seq_CACO-2_Human	2/504	0.339157	0.406515	0.401921	-0.361782	-0.0295026	TCERG1;STAG1
DROSHA_22980978_ChIP-Seq_HELA_Human	1/456	0.664975	0.701691	1.02268	-0.362297	-0.0295446	OXCT1
ZIC3_20872845_ChIP-ChIP_MESC_Mouse	1/365	0.583124	0.622964	0.840102	-0.397592	-0.0324228	GNPNAT1
PPARD_23208498_ChIP-Seq_MDA-MB-231_Human	3/516	0.126967	0.176116	0.229399	-0.398378	-0.032487	CPT1A;ZNHIT6;SRPK1
SIN3B_21632747_ChIP-Seq_MESC_Mouse	26/4302	8.33204e-06	5.21131e-05	0.0405669	-0.400074	-0.0326253	NUP188;MAK16;GPATCH2;NOLC1;ABHD5;WDR43;IPO5;HIRA;ZNRF3;METTL13;DHX33;OXCT1;GSG2;OGFOD1;NOP14;HSP90AA1;NEK4;RRP1B;DYNLL2;SOAT1;PDIK1L;XPNPEP3;PSME3;POLE3;DNAJA2;KPNB1
TP53_23651856_ChIP-Seq_MEF_Mouse	19/3193	0.000204652	0.000791014	0.056421	-0.402969	-0.0328614	NUP188;CBFB;DDX46;CAD;RANBP17;TEX261;ABHD5;SDAD1;TEX2;WDR43;DOCK10;DHX33;POLE3;SERBP1;PLXNA1;GEMIN5;MAMLD1;RRP15;KPNB1
RCOR2_21632747_ChIP-Seq_MESC_Mouse	2/401	0.248939	0.313681	0.353626	-0.409987	-0.0334336	HSP90AA1;PARP1
JARID2_20064375_ChIP-Seq_MESC_Mouse	2/1117	0.748298	0.773017	1.59632	-0.410979	-0.0335146	DOCK10;MAMLD1
TBP_23326641_ChIP-Seq_C3H10T1-2_Mouse	3/1057	0.463308	0.517461	0.628482	-0.414057	-0.0337655	CPT1A;ESCO2;NUP160
EGR1_19032775_ChIP-ChIP_M12_Human	1/276	0.483968	0.535322	0.669137	-0.418135	-0.0340981	GPR63
POU5F1_16153702_ChIP-ChIP_HESC_Human	2/622	0.438165	0.495818	0.597945	-0.419486	-0.0342083	CPT1A;ZMPSTE24
CIITA_25753668_ChIP-Seq_RAJI_Human	2/459	0.29993	0.371136	0.426362	-0.422604	-0.0344625	IPPK;LARS2
BMI1_23680149_ChIP-Seq_NPCS_Mouse	2/1056	0.719881	0.751237	1.47752	-0.422621	-0.0344639	POLE3;CHN1
PPARG_19300518_ChIP-PET_3T3-L1 preadipocyte _Mouse	1/272	0.479001	0.531536	0.670241	-0.423582	-0.0345423	KPNB1
HOXD13_18407260_ChIP-ChIP_invivo in developing limbs_Mouse	1/196	0.375075	0.438864	0.514832	-0.423998	-0.0345762	ACLY
CDX2_19796622_ChIP-Seq_MESC_Mouse	1/334	0.55094	0.595985	0.824593	-0.42676	-0.0348014	OXCT1
GATA3_24758297_ChIP-Seq_MCF7_Human	2000-12-01	0.00308619	0.00747641	0.0877345	-0.429549	-0.0350288	MRPL30;SLC7A6;METTL13;SOAT1;GCH1;CHN1;UBP1;ZC3H8;GNPNAT1;TFB2M;TEX2;SRPK1
IRF1_21803131_ChIP-Seq_MONOCYTES_Human	1/345	0.562632	0.60483	0.86482	-0.434839	-0.0354603	BRD7
MTF2_20144788_ChIP-Seq_MESC_Mouse	2981-05-01	0.84505	0.862603	3.04995	-0.450784	-0.0367606	DOCK10;GCH1;GPR63;ABHD5;MAMLD1
SMARCA4_20176728_ChIP-ChIP_TROPHOBLAST STEM CELLS_Mouse	6/1118	0.0522802	0.0802875	0.179747	-0.453346	-0.0369695	HSP90AA1;STAG1;PDIK1L;PSMD1;GNPNAT1;SRRM1
TP53_22573176_ChIP-Seq_HFKS_Human	8/1348	0.0159218	0.0292093	0.131034	-0.462978	-0.0377549	SLC25A15;MAK16;POLE3;GEMIN5;ABHD5;RRP1B;TM7SF3;RRP15
NANOG_18555785_ChIP-Seq_MESC_Mouse	2/542	0.37177	0.43834	0.563855	-0.465045	-0.0379235	ACLY;TATDN2
ERG_21242973_ChIP-ChIP_JURKAT_Human	1/321	0.536721	0.583158	0.86264	-0.46522	-0.0379378	UBP1
DNAJC2_21179169_ChIP-ChIP_NT2_Human	2/899	0.634421	0.673583	1.20287	-0.475308	-0.0387605	SLC7A6;ETF1
IRF1_19129219_ChIP-ChIP_H3396 _Human	1/196	0.375075	0.438864	0.588327	-0.484527	-0.0395122	HSPH1
RUNX1_17652178_ChIP-ChIP_JURKAT_Human	4/1003	0.218812	0.280863	0.386759	-0.491141	-0.0400516	PSMD11;DNTTIP2;TEX2;ZMPSTE24
HNF4A_19761587_ChIP-ChIP_CACO-2_Human	3/1126	0.505028	0.553279	0.834893	-0.494167	-0.0402984	MRPL30;TCERG1;SOAT1
ESR2_21235772_ChIP-Seq_MCF-7_Human	2/424	0.26917	0.337936	0.463075	-0.502389	-0.0409688	DDX21;SRPK1
KLF4_19030024_ChIP-ChIP_MESC_Mouse	3/1502	0.698489	0.734802	1.64466	-0.506808	-0.0413292	ADAT1;DDX21;ETF1
DMRT1_21621532_ChIP-ChIP_FETAL_Ovary	1/132	0.271802	0.34	0.486583	-0.524931	-0.0428071	ACLY
SOX11_23321250_ChIP-ChIP_Z138-A519-JVM2_Human	4/1134	0.286582	0.355899	0.51591	-0.53299	-0.0434643	POLDIP3;FAM35A;GNA12;TEX2
ELK1_19687146_ChIP-ChIP_Hela_Human	4/916	0.176643	0.237365	0.371429	-0.534173	-0.0435608	CCT2;DNMT1;DNTTIP2;NIPA2
NR4A2_19515692_ChIP-ChIP_MN9D_Mouse	1/207	0.391301	0.450192	0.700438	-0.559006	-0.0455858	CHN1
CEBPD_23245923_ChIP-Seq_MEF_Mouse	2/504	0.339157	0.406515	0.62237	-0.560216	-0.0456845	STAG1;SRPK1
PPARD_23176727_ChIP-Seq_KERATINOCYTES_Mouse	1/194	0.372079	0.43834	0.700187	-0.577486	-0.0470929	OXCT1
ESR1_22446102_ChIP-Seq_UTERI_Mouse	1916-06-01	0.307771	0.378119	0.597655	-0.581247	-0.0473996	EML4;STAG1;SERBP1;GEMIN5;GNPNAT1;TTC27
VDR_24787735_ChIP-Seq_THP-1_Human	2/805	0.574291	0.61544	1.21548	-0.590016	-0.0481147	METTL13;GPATCH2
NFE2L2_22581777_ChIP-Seq_LYMPHOBLASTOID_Human	2/527	0.358965	0.425807	0.70997	-0.606151	-0.0494304	PSMD11;SRRM1
FOXO3_23340844_ChIP-Seq_DLD1_Human	4/695	0.0860425	0.124889	0.293132	-0.609813	-0.049729	EML4;LARS2;POLE3;NAA16
PHC1_16625203_ChIP-ChIP_MESC_Mouse	3/922	0.377947	0.440725	0.744355	-0.609876	-0.0497342	PDIK1L;POLE3;ZC3H8
SMAD3_21741376_ChIP-Seq_HESC_Human	4/1460	0.461299	0.516896	0.953791	-0.62942	-0.051328	ZNRF3;ALDH1B1;SLC20A1;RRP15
YY1_22570637_ChIP-Seq_MALME-3M_Human	6/1049	0.0406206	0.0646921	0.230674	-0.631613	-0.0515068	DNMT1;MCM8;PSMD1;TEX261;TUBGCP4;SDAD1
PADI4_21655091_ChIP-ChIP_MCF7_Human	6/1037	0.0387795	0.0625804	0.230405	-0.638521	-0.0520702	NUP205;HSPH1;PDIK1L;XPNPEP3;PSME3;HCCS
LYL1_20887958_ChIP-Seq_HPC-7_Mouse	2/752	0.537386	0.583158	1.18787	-0.640618	-0.0522412	DOCK10;TRMT6
PPARG_20176806_ChIP-Seq_THIOMACROPHAGE_Mouse	5/837	0.051114	0.0792037	0.257462	-0.652853	-0.0532389	CPT1A;TATDN2;SLC20A1;GNA12;PLXNA1
EWS-FLI1_20517297_ChIP-Seq_SK-N-MC_Human	2/574	0.39874	0.455703	0.834255	-0.655653	-0.0534672	HARBI1;ETF1
RCOR3_21632747_ChIP-Seq_MESC_Mouse	17/2851	0.000447667	0.00155553	0.102976	-0.665838	-0.0542978	NOP14;CPT1A;HSP90AA1;PARP1;ISG20L2;TFB2M;RRP1B;TEX2;NUP160;IPO5;SRRM1;TATDN2;PDIK1L;GSG2;PSME3;TRMT6;KPNB1
TBX3_20139965_ChIP-Seq_MESC_Mouse	3/1068	0.470062	0.523305	1.02903	-0.666387	-0.0543426	LARS2;ALDH1B1;DNAJA2
AHR_22903824_ChIP-Seq_MCF7_Human	3/690	0.228453	0.291065	0.55406	-0.683825	-0.0557646	GPATCH2;SNX12;BRD7
TP53_18474530_ChIP-ChIP_U2OS_Human	3/827	0.3163	0.387215	0.749497	-0.711105	-0.0579892	TWISTNB;TM7SF3;WDR43
TP53_20018659_ChIP-ChIP_R1E_Mouse	3/1122	0.502653	0.552437	1.20288	-0.713808	-0.0582097	FECH;CAD;PLXNA1
RNF2_16625203_ChIP-ChIP_MESC_Mouse	4/1219	0.332127	0.400883	0.786177	-0.718632	-0.0586031	PDIK1L;POLE3;GNA12;SRPK1
EWS-ERG_20517297_ChIP-Seq_CADO-ES1_Human	6/1038	0.0389309	0.0625804	0.261468	-0.724606	-0.0590902	PARP1;SLC20A1;DNAJA2;TUBGCP4;IPO5;SRRM1
NANOG_18347094_ChIP-ChIP_MESC_Mouse	1908-10-01	0.016313	0.0295351	0.206266	-0.726505	-0.0592451	EML4;HSP90AA1;TATDN2;PARP1;SERBP1;NOLC1;GNPNAT1;TEX2;ABCE1;KPNB1
PRDM5_23873026_ChIP-Seq_MEF_Mouse	6/1029	0.0375823	0.061858	0.263556	-0.733453	-0.0598116	NUP205;MARVELD2;GNA12;HCCS;ESCO2;SRPK1
ZNF652_21678463_ChIP-ChIP_ZR75-1_Human	1/112	0.236185	0.299807	0.621995	-0.749266	-0.0611011	STAG1
CTBP2_25329375_ChIP-Seq_LNCAP_Human	3/1053	0.460844	0.516896	1.13667	-0.750107	-0.0611698	WDR3;TWISTNB;DDX10
SREBP2_21459322_ChIP-Seq_LIVER_Mouse	3/1095	0.486479	0.536374	1.2938	-0.805939	-0.0657227	CPT1A;SLC20A1;WDR3
ZFP322A_24550733_ChIP-Seq_MESC_Mouse	1990-01-01	0.19501	0.257322	0.601591	-0.816615	-0.0665934	LARS2
TFEB_21752829_ChIP-Seq_HELA_Human	4/808	0.128928	0.178117	0.485096	-0.836943	-0.068251	FOXRED2;METTL13;ZNHIT6;GEMIN5
LMO2_20887958_ChIP-Seq_HPC-7_Mouse	4/1741	0.599672	0.63866	1.91331	-0.857897	-0.0699598	CPT1A;TATDN2;PDIK1L;SRRM1
EZH2_23942234_ChIP-Seq_MYOBLASTS AND MYOTUBES_Mouse	3/935	0.386323	0.445957	1.06844	-0.862804	-0.0703599	LARS2;FOXRED2;TEX2
GATA2_19941826_ChIP-Seq_K562_Human	2410-09-01	0.122697	0.170882	0.49114	-0.867738	-0.0707624	FECH;PDIK1L;SLC20A1;GNA12;ADAT1;PLXNA1;ABHD5;TEX2;RRP15
EGR1_23403033_ChIP-Seq_LIVER_Mouse	5/944	0.0766559	0.112211	0.422492	-0.924149	-0.0753625	SLC25A15;UBP1;GNPNAT1;ABHD5;TM7SF3
REST_19997604_ChIP-ChIP_NEURONS_Mouse	2118-06-01	0.393421	0.451122	1.194	-0.950444	-0.0775069	EML4;XPO4;MCM8;GNA12;SNX12;ZC3H8
TCF3_18692474_ChIP-Seq_MESC_Mouse	5/1351	0.22178	0.283615	0.758268	-0.955522	-0.0779209	ACLY;HSP90AA1;SOAT1;PARP1;TWISTNB
POU3F2_20337985_ChIP-ChIP_501MEL_Human	5/1702	0.383181	0.445318	1.18798	-0.961032	-0.0783703	OXCT1;OGFOD1;GPATCH2;GPR63;R3HDM1
SMARCA4_23332759_ChIP-Seq_OLIGODENDROCYTES_Mouse	14/2522	0.00283786	0.00723129	0.19646	-0.968418	-0.0789726	HARBI1;RANBP17;GPR63;DDX20;UBP1;NUP160;HIRA;METTL13;SOAT1;OXCT1;OGFOD1;GNA12;ETF1;R3HDM1
ARNT_22903824_ChIP-Seq_MCF7_Human	5/1029	0.10107	0.143669	0.499354	-0.968866	-0.0790091	EML4;SNX12;GPATCH2;MCM4;BRD7
ELF1_20517297_ChIP-Seq_JURKAT_Human	5/1020	0.0983176	0.141512	0.502326	-0.982234	-0.0800993	SOAT1;MCM8;TEX261;TUBGCP4;SDAD1
BACH1_22875853_ChIP-PCR_HELA AND SCP4_Human	4/1352	0.403924	0.460099	1.27465	-0.989528	-0.0806941	OXCT1;MCM4;NUP98;R3HDM1
KLF5_25053715_ChIP-Seq_YYC3_Human	2000-11-01	0.00856501	0.0172857	0.250931	-1.01825	-0.0830359	DOCK10;CPT1A;TWISTNB;DDX20;UBP1;NOLC1;GNPNAT1;HNRNPR;URB2;KPNB1;IPO5
KLF4_25985364_ChIP-Seq_ATHEROSCLEROSIS LESION_Mouse	4/1211	0.327814	0.398473	1.12543	-1.03553	-0.0844452	ACLY;FOXRED2;SERBP1;GPATCH2
CTBP1_25329375_ChIP-Seq_LNCAP_Human	5/1145	0.139873	0.190938	0.651701	-1.07909	-0.0879978	OXCT1;ZNHIT6;ISG20L2;DDX10;SDAD1
RUNX1_20887958_ChIP-Seq_HPC-7_Mouse	4/1120	0.279166	0.347946	1.02532	-1.08244	-0.0882706	MRPL30;FOXRED2;SLC20A1;NUP160
RAD21_21589869_ChIP-Seq_MESC_Mouse	2036-05-01	0.537215	0.583158	2.03579	-1.0979	-0.0895314	NOP14;FAM35A;DDX20;RRP15;SRRM1
PBX1_22567123_ChIP-ChIP_OVCAR3_Human	2299-09-01	0.0993437	0.142393	0.57423	-1.11927	-0.0912742	TCERG1;CBFB;FAM35A;CAD;GNPNAT1;TM7SF3;R3HDM1;TEX2;DYNLL2
NR3C1_21868756_ChIP-Seq_MCF10A_Human	5/1132	0.13523	0.185551	0.673991	-1.13529	-0.0925803	SERBP1;TWISTNB;URB2;IPO5;SRPK1
TFAP2C_20629094_ChIP-Seq_MCF7_Human	4/1203	0.323504	0.394629	1.24435	-1.15701	-0.0943521	DOCK10;HSP90AA1;DNMT1;SLC20A1
VDR_24763502_ChIP-Seq_THP-1_Human	5/1288	0.195236	0.257322	0.883277	-1.19898	-0.0977746	HSP90AA1;METTL13;SLC20A1;GPATCH2;KPNB1
NRF2_20460467_ChIP-Seq_MEF_Mouse	5/1055	0.109236	0.153377	0.668344	-1.25305	-0.102184	CPT1A;ZNRF3;SOAT1;ABHD5;DYNLL2
ZFP281_18757296_ChIP-ChIP_E14_Mouse	2004-09-01	0.051068	0.0792037	0.495666	-1.25688	-0.102496	POLD3;ACLY;HSP90AA1;SNX12;R3HDM1;ABCE1;DYNLL2;KPNB1;SRRM1
NFE2L2_20460467_ChIP-Seq_MEF_Mouse	5/1055	0.109236	0.153377	0.679078	-1.27317	-0.103825	CPT1A;ZNRF3;SOAT1;ABHD5;DYNLL2
RELA_24523406_ChIP-Seq_FIBROSARCOMA_Human	7/1182	0.0237882	0.0409157	0.403912	-1.291	-0.105279	DOCK10;HSP90AA1;GCH1;FECH;PARP1;TWISTNB;ESCO2
SPI1_23127762_ChIP-Seq_K562_Human	5/1389	0.238308	0.301389	1.08593	-1.30241	-0.106209	LARS2;HIRA;ISG20L2;TFB2M;WDR43
GATA2_20887958_ChIP-Seq_HPC-7_Mouse	5/1708	0.386022	0.445957	1.64386	-1.32747	-0.108253	IPPK;ADAT1;NAA16;ABCE1;SRRM1
SUZ12_20075857_ChIP-Seq_MESC_Mouse	4356-09-01	0.720663	0.751237	4.73117	-1.35328	-0.110357	DOCK10;FOXRED2;NOP14;SLC7A6;SOAT1;GCH1;PLXNA1;ABHD5;MAMLD1
SPI1_20517297_ChIP-Seq_HL60_Human	6/1249	0.0795533	0.115959	0.633742	-1.36541	-0.111346	IPPK;DNMT1;SNRNP40;CBFB;SERBP1;SRPK1
TCF7_22412390_ChIP-Seq_EML_Mouse	5/1529	0.301749	0.372048	1.39318	-1.37748	-0.112331	LARS2;STAG1;ZNRF3;GNA12;NAA16
EBNA2_21746931_ChIP-Seq_IB4-LCL_Human	6/1492	0.147537	0.200604	0.898368	-1.44316	-0.117687	DNMT1;CBFB;PARP1;POLE3;NUP98;RRP15
SPI1_20176806_ChIP-Seq_THIOMACROPHAGE_Mouse	9/1654	0.0179785	0.0320446	0.446816	-1.53733	-0.125366	TATDN2;GCH1;PDIK1L;OXCT1;POLDIP3;EIF3J;POLE3;PLXNA1;SRPK1
RARB_24833708_ChIP-Seq_LIVER_Mouse	2000-11-01	0.00856501	0.0172857	0.382488	-1.55209	-0.12657	NAA50;ACLY;STAG1;CBFB;PSME3;FAM35A;TRMT6;GPR63;MCM4;NOLC1;QTRTD1
ZNF217_24962896_ChIP-Seq_MCF7_Human	6/1522	0.157369	0.21313	1.00574	-1.55472	-0.126785	IPPK;CPT1A;STAG1;GNA12;GPATCH2;RRP15
OLIG2_26023283_ChIP-Seq_AINV15_Mouse	2000-06-01	0.343121	0.408421	1.74524	-1.56278	-0.127442	EML4;TCERG1;TATDN2;ALDH1B1;CENPJ;MAMLD1
FOXA1_25552417_ChIP-Seq_VCAP_Human	2000-06-01	0.343121	0.408421	1.78151	-1.59527	-0.130091	ZNRF3;DNAJA2;CHN1;TEX261;NOC3L;SRPK1
FOXA1_25329375_ChIP-Seq_VCAP_Human	2000-07-01	0.201713	0.259885	1.28641	-1.73346	-0.14136	LARS2;FOXRED2;SNRNP40;GCH1;PSMD1;NOLC1;NOC3L
POU5F1_18347094_ChIP-ChIP_MESC_Mouse	2109-09-01	0.0659629	0.0978071	0.772461	-1.79579	-0.146443	HSP90AA1;STAG1;PARP1;XPO4;PDIK1L;GSG2;NOLC1;GNPNAT1;KPNB1
SCL_21571218_ChIP-Seq_MEGAKARYOCYTES_Human	7/1784	0.135388	0.185551	1.07895	-1.81741	-0.148206	POLD3;DOCK10;SLC25A15;FECH;GNA12;TEX2;RRP15
JUN_26020271_ChIP-Seq_SMOOTH MUSCLE_Human	2000-07-01	0.201713	0.259885	1.36539	-1.83988	-0.150039	ACLY;HSPH1;OXCT1;SLC20A1;DDX10;NAA16;NOC3L
RARA_24833708_ChIP-Seq_LIVER_Mouse	2000-07-01	0.201713	0.259885	1.39659	-1.88193	-0.153468	NAA50;HIRA;HSPH1;GPR63;NOLC1;TFB2M;SRPK1
JUND_26020271_ChIP-Seq_SMOOTH MUSCLE_Human	2000-07-01	0.201713	0.259885	1.39907	-1.88527	-0.15374	OXCT1;MCM4;DDX10;DDX21;HIATL1;NAA16;NOC3L
TCF21_26020271_ChIP-Seq_SMOOTH MUSCLE_Human	2000-07-01	0.201713	0.259885	1.51975	-2.04789	-0.167002	ACLY;CPT1A;HSPH1;POLDIP3;RANBP17;UBP1;GNPNAT1
STAT3_18555785_ChIP-Seq_MESC_Mouse	1997-07-01	0.200713	0.259885	1.55446	-2.09466	-0.170815	ALDH1B1;DDX20;PLXNA1;URB2;BRD7;IPO5;SRPK1
PRDM14_21183938_ChIP-Seq_MESC_Mouse	1944-07-01	0.183392	0.244523	1.48943	-2.09778	-0.17107	TATDN2;HARBI1;GNPNAT1;HNRNPR;NIPA2;ABHD5;IPO5
HOXB7_26014856_ChIP-Seq_BT474_Human	2000-10-01	0.0217895	0.0378565	0.662876	-2.17023	-0.176978	IPPK;TCERG1;DNMT1;OXCT1;EIF3J;GNA12;URB2;ESCO2;NIPA2;KPNB1
ATF3_23680149_ChIP-Seq_GBM1-GSC_Human	2189-11-01	0.0158909	0.0292093	0.619361	-2.18837	-0.178457	NAA50;POLDIP3;PSME3;POLE3;TWISTNB;NOLC1;ETF1;NAA16;NUP98;QTRTD1;WDR43
TEAD4_22529382_ChIP-Seq_TROPHECTODERM_Mouse	2293-11-01	0.0215498	0.0378565	0.674611	-2.20864	-0.180111	HIRA;DNMT1;ZNRF3;PARP1;PDIK1L;EIF3J;RANBP17;CHN1;ISG20L2;MAMLD1;KPNB1
RBPJ_21746931_ChIP-Seq_IB4-LCL_Human	2013-09-01	0.052248	0.0802875	0.912865	-2.30237	-0.187754	FOXRED2;TCERG1;DNMT1;CBFB;PARP1;POLE3;NAA16;NUP98;RRP15
STAT3_23295773_ChIP-Seq_U87_Human	17/3165	0.00141214	0.00401468	0.426776	-2.35487	-0.192035	CPT1A;NEK4;GCH1;GPATCH2;UBP1;ABHD5;NUP160;TTC27;SNRNP40;ZNF618;XPO4;OXCT1;CENPJ;PSMD1;NUP98;BRD7;KPNB1
FOXM1_26100407__CHIP-SEQ_Hek293 flp-in	1934-09-01	0.042492	0.0670516	0.893831	-2.41539	-0.196971	EML4;METTL13;PDIK1L;OXCT1;DDX20;NOLC1;HNRNPR;NOC3L;NUP98
NEUROD2_26341353_ChIP-Seq_CORTEX_Mouse	2000-09-01	0.0505493	0.0792037	0.95407	-2.41927	-0.197286	TCERG1;HIRA;SLC7A6;CPT1A;HSP90AA1;GNA12;NAA16;QTRTD1;TM7SF3
MNX1_26342078_ChIP-Seq_MIN6-4N_Mouse	2000-10-01	0.0217895	0.0378565	0.749166	-2.45274	-0.200016	IPPK;DOCK10;HIRA;HSP90AA1;ZNRF3;SOAT1;RANBP17;GPATCH2;PSMD1;DYNLL2
SETDB1_19884257_ChIP-Seq_MESC_Mouse	2353-10-01	0.0553761	0.083918	1.02008	-2.52767	-0.206127	STAG1;CENPJ;TWISTNB;GNA12;TRMT6;DDX21;GNPNAT1;BRD7;TEX2;IPO5
TET1_21451524_ChIP-Seq_MESC_Mouse	8/1839	0.0739041	0.108645	1.17009	-2.59721	-0.211797	CPT1A;TATDN2;DHX33;DDX46;OXCT1;POLE3;NUP98;RRP1B
RUNX2_24764292_ChIP-Seq_MC3T3_Mouse	2000-10-01	0.0217895	0.0378565	0.797733	-2.61174	-0.212982	FOXRED2;HSP90AA1;HSPH1;CBFB;SLC20A1;TWISTNB;GPR63;PLXNA1;NUP98;NUP160
SOX9_25088423_ChIP-ChIP_EMBRYONIC GONADS_Mouse	1903-10-01	0.0160482	0.0292093	0.749317	-2.64754	-0.215901	DNMT1;SOAT1;NUP188;OXCT1;CAD;SNX12;DDX20;NUP98;SDAD1;SRRM1
NANOG_18692474_ChIP-Seq_MESC_Mouse	13/3052	0.0305035	0.0516907	0.903449	-2.67645	-0.218259	TCERG1;HSP90AA1;PARP1;NOLC1;TM7SF3;TEX2;ACLY;STAG1;TATDN2;OGFOD1;TWISTNB;GNPNAT1;KPNB1
TCF4_23295773_ChIP-Seq_U87_Human	20/3812	0.000690274	0.00217848	0.466665	-2.86025	-0.233248	NOP14;NUP205;CPT1A;DNMT1;GCH1;GPATCH2;UBP1;ZC3H8;ABHD5;TM7SF3;TEX2;NUP160;SRPK1;DOCK10;HIRA;STAG1;SNRNP40;ZNF618;R3HDM1;RRP15
SOX2_21211035_ChIP-Seq_LN229_Gbm	13/3420	0.0645951	0.0966117	1.34067	-3.13323	-0.255509	IPPK;PARP1;POLDIP3;RANBP17;ADAT1;SDAD1;TTC27;DOCK10;STAG1;TATDN2;ALDH1B1;GNA12;PLXNA1
TP63_22573176_ChIP-Seq_HFKS_Human	22/4229	0.000402387	0.00144189	0.487629	-3.18997	-0.260136	IPPK;TCERG1;CPT1A;DNMT1;NEK4;NUP188;SLC20A1;POLDIP3;FAM35A;HNRNPR;NOC3L;TEX2;DYNLL2;ZMPSTE24;DOCK10;FOXRED2;METTL13;DHX33;XPNPEP3;HIATL1;ETF1;IDH3A
REST_21632747_ChIP-Seq_MESC_Mouse	2339-10-01	0.0536154	0.0816092	1.37378	-3.44244	-0.280724	LARS2;METTL13;NEK4;DDX20;TUBGCP4;ABHD5;DYNLL2;KPNB1;IPO5;SRPK1
SPI1_23547873_ChIP-Seq_NB4_Human	17/3198	0.00157694	0.00437474	0.670706	-3.64321	-0.297097	HSP90AA1;DNMT1;HARBI1;DDX20;UBP1;ZC3H8;DNTTIP2;DDX21;NUP160;WDR43;SLC25A15;HSPH1;GSG2;DNAJA2;TRMT6;ETF1;KPNB1
TP63_23658742_ChIP-Seq_EP156T_Human	18/3652	0.00260613	0.00674067	0.767403	-3.83671	-0.312876	IPPK;DDX10;ABHD5;NOC3L;TEX2;TTC27;WDR43;DOCK10;HSPH1;METTL13;ZNF618;MARVELD2;ZNHIT6;SERBP1;HIATL1;PLXNA1;ETF1;IDH3A
PPARD_21283829_ChIP-Seq_MYOFIBROBLAST_Human	17/3447	0.00342938	0.00819241	0.824593	-3.9618	-0.323077	HSP90AA1;CBFB;SLC20A1;WDR3;MAK16;GPATCH2;GPR63;DDX10;HCCS;TFB2M;RRP1B;ABHD5;SDAD1;OXCT1;SERBP1;PLXNA1;RRP15
EGR1_20690147_ChIP-Seq_ERYTHROLEUKEMIA_Human	30/6207	0.000105229	0.000458214	0.525686	-4.04157	-0.329582	IPPK;TCERG1;DNMT1;NUP188;CBFB;FAM35A;SNX12;UBP1;TEX261;NUP160;ZMPSTE24;HIRA;HSPH1;ALDH1B1;GNPNAT1;PLXNA1;CPT1A;HSP90AA1;GCH1;CAD;DDX10;TEX2;DYNLL2;SRRM1;SOAT1;ZNF618;SERBP1;POLE3;DNAJA2;KPNB1
RUNX2_22187159_ChIP-Seq_PCA_Human	13/3423	0.064949	0.0967205	1.7585	-4.10772	-0.334977	NUP205;SLC20A1;RANBP17;GPR63;HCCS;NOC3L;TTC27;LARS2;ZNRF3;SOAT1;ZNF618;CENPJ;ABCE1
FOXA2_19822575_ChIP-Seq_HepG2_Human	13/2968	0.0250785	0.0427079	1.38215	-4.35842	-0.355421	IPPK;CPT1A;HSP90AA1;TEX2;SRPK1;EML4;ACLY;STAG1;ZNRF3;POLE3;GNA12;PSMD1;BRD7
WT1_25993318_ChIP-Seq_PODOCYTE_Human	17/3464	0.00360393	0.00855002	0.959665	-4.56975	-0.372654	TCERG1;NEK4;RANBP17;GPATCH2;DDX10;TEX261;URB2;TTC27;IPO5;STAG1;ZNRF3;SOAT1;OXCT1;CENPJ;GNA12;PLXNA1;ETF1
SRY_25088423_ChIP-ChIP_EMBRYONIC GONADS_Mouse	13/3083	0.0327084	0.0551554	1.89771	-5.49879	-0.448416	SLC20A1;CAD;SNX12;ZC3H8;TEX2;IPO5;SLC25A15;ACLY;HSPH1;PDIK1L;SERBP1;NUP98;IDH3A

## Sheet: C1b
Term	Overlap	P-value	Adjusted P-value	Z-score	Combined Score	Adjusted CS	Genes
MYC_18358816_ChIP-ChIP_MESC_Mouse	125/3413	0	0	-1.45679	217.969	10.1415	LTV1;POP4;GMNN;ARPC5L;PHB2;NUBP2;CHCHD4;ALKBH2;TMEM147;CHCHD3;PSMD7;SNRPD1;FLAD1;FPGS;PSMD3;RUVBL1;CDK5RAP1;SNRPD3;JMJD4;PCYT2;METTL1;CD3EAP;IMP4;BCS1L;ATAD3A;WDR77;NUP93;SLC5A6;EBNA1BP2;CIRH1A;KARS;TMEM138;PPA1;NCL;GRWD1;CCDC86;RPL29;TELO2;LY6E;PHB;MRPL12;UBB;NUP85;DHRS7B;DPH2;ATP5D;WBSCR22;SAC3D1;MPDU1;TRAP1;SURF2;RPP40;PA2G4;LSM2;MRPL22;CCT6A;YRDC;UCK2;TBL3;NOL10;ITPA;FBXL6;MRPS15;ZMYND19;MCM7…
EKLF_21900194_ChIP-Seq_ERYTHROCYTE_Mouse	77/1239	0	0	-1.5977	193.283	8.99297	LTV1;AVEN;RBM28;NXT1;ZMYND19;MCM7;PYCRL;WDR4;MRPL37;MRPL34;USP39;WDR46;NUBP2;RPS4X;CHCHD4;MRPL3;TMEM147;AIFM1;SNRPD1;RUVBL1;FPGS;WDR5;STRA13;CCT3;GSTO1;PRMT1;CD3EAP;IMP4;PPP2R5D;UCHL3;ATAD3A;ILF2;CDC25B;NUP93;MRPS9;EBNA1BP2;BRMS1;CIRH1A;KARS;NCL;HMBS;CCDC86;SLC25A5;RPL29;THOP1;LY6E;TOMM40;MRPL14;PHB;MRPL11;SRM;EXOSC7;PSMB7;NUP85;POLR2F;CSK;EXOSC2;CCT5;ABCF1;TRAPPC3;EIF2B4;PPIL1;MTX1;NDUFA4;SURF2;…
JARID1A_20064375_ChIP-Seq_MESC_Mouse	99/2171	0	0	-1.45595	192.909	8.97555	TMEM183A;POP4;ARPC5L;PWP2;PHB2;PSMD8;PSMD7;TMEM147;SNRPD1;FLAD1;PSMD3;RUVBL1;CDK5RAP1;SNRPD3;JMJD4;IMP4;BCS1L;ATAD3A;NUP93;SLC5A6;BRMS1;KARS;GRWD1;DNAJB11;MRTO4;CCDC86;ANAPC5;AURKAIP1;MRPL12;RRP7A;DGUOK;NUP85;DPH2;ATP5D;WBSCR22;TRAPPC3;EIF2B4;TRAP1;PRELID1;SURF2;PNO1;WDR53;MRPL21;MRPL22;LSM2;CCT6A;TBL3;NOL10;PSMG1;NDUFAF1;DUS1L;FARSA;UFD1L;RBM28;MRPS15;PIGU;NXT1;PAK1IP1;MRPS11;WDR4;MRPL37;USP39;W…
MYC_19030024_ChIP-ChIP_MESC_Mouse	132/3868	0	0	-1.22804	185.566	8.63392	LTV1;TMEM183A;GMNN;ARPC5L;PWP2;PHB2;NUBP2;CHCHD4;ALKBH2;CHCHD3;PSMD7;FPGS;PSMD3;RUVBL1;CDK5RAP1;STRA13;SNRPD3;JMJD4;METTL1;CD3EAP;IMP4;BCS1L;ILF2;ATAD3A;WDR77;NUP93;EBNA1BP2;CIRH1A;KARS;DKC1;TMEM138;PPA1;NCL;GRWD1;MRTO4;CCDC86;ANAPC5;RPL29;TELO2;LY6E;PSMD14;PHB;MRPL12;MRPL11;UBB;NUP85;DHRS7B;DPH2;WBSCR22;MPDU1;EIF2B4;TRAP1;PRELID1;PNO1;SURF2;RPP40;PA2G4;LSM2;MRPL22;CCT6A;COPS3;COQ3;YRDC;UCK2;DUS1…
ETS1_20019798_ChIP-Seq_JURKAT_Human	80/1607	0	0	-1.59668	176.419	8.20831	UFD1L;RBM28;MRPS15;PIGU;NXT1;POP4;PAK1IP1;MRPS11;WDR4;MRPL34;ATP5G1;LSM10;PSMD8;MRPL3;PSMD7;TMEM147;CHCHD3;SNRPD1;PSMD3;RUVBL1;CDK5RAP1;SSSCA1;SNRPD3;MRPL9;EIF2B1;CCT3;JMJD4;MRPS25;MRPL47;IMP4;ATAD3A;WDR77;NME1;BRMS1;GRWD1;TCP1;MRTO4;CCDC86;BIRC5;DNAJC9;ANAPC5;RPL29;AURKAIP1;CDC123;TSSC4;TOMM40;TSSC1;POLDIP2;NIP7;NOL7;NOC4L;PHB;TIMM10;MRPL12;MRPL11;PSMB6;PSMB7;DGUOK;PSMB2;DHRS7B;DPH2;ATP5D;PDE6D;…
MYC_18555785_ChIP-Seq_MESC_Mouse	53/1200	1e-30	3.8e-29	-2.01214	131.693	6.12736	LTV1;AVEN;MCM7;HSCB;PWP2;NUBP2;CHCHD4;ALKBH2;MRPL3;PSMD7;SNRPD1;C1QBP;FPGS;TIMM17A;SSSCA1;EIF5B;RBM14;METTL1;PRMT1;RANGAP1;ATAD3A;NME1;EBNA1BP2;SARS2;CIRH1A;KARS;GRWD1;MRTO4;CCDC86;RPL29;FXN;LY6E;NOL7;CENPB;MRPL11;EXOSC7;PSMB2;E2F1;PDSS1;EXOSC2;SAC3D1;CCT5;CHKA;MTX1;NDUFA4;ATP13A1;TRMT1;PA2G4;CCT6A;YRDC;COPS3;UCK2;TBL3
HOXC9_25013753_ChIP-Seq_NEUROBLASTOMA BE2-C_Human	75/2014	0	0	-1.42303	119.789	5.57346	LTV1;RBM28;MRPS15;POP4;TACO1;GMNN;WDR4;ARPC5L;HSCB;MRPL34;USP39;ALKBH6;TSEN54;ALKBH2;MRPL3;PNP;SNRPD1;FLAD1;RUVBL1;CDK5RAP1;TIMM17A;SNRPD3;MRPL9;EIF2B1;JMJD4;RBM14;METTL1;DCXR;BCS1L;ATAD3A;NME1;NUP93;SLC5A6;BRMS1;KARS;NCL;TCP1;NHP2;CCDC86;DNAJC9;ANAPC5;FXN;RNFT2;CDC123;TSSC1;NIP7;NOP2;NOL7;MRPL12;CENPA;PSMB6;PSMB7;DGUOK;HAUS8;UBB;PSMB2;DHRS7B;DPH2;ATP5D;C10ORF2;NAE1;EXOSC2;CCT5;MPDU1;NDUFA9;PPIL1…
GABP_19822575_ChIP-Seq_HepG2_Human	87/2639	0	0	-1.26768	114.537	5.32913	UFD1L;LTV1;AVEN;RBM28;NXT1;MCM7;POP4;WDR4;ARPC5L;MRPL36;ITGAE;PHRF1;USP39;PHB2;RABEPK;LSM10;ALKBH2;MRPL3;PSMD7;C1QBP;SNAPC4;RUVBL1;CDK5RAP1;WDR5;SSSCA1;EIF2B1;EIF5B;JMJD4;RBM14;PCYT2;MRPS25;NDUFC2;PPP2R5D;ATAD3A;NME1;EBNA1BP2;KARS;IRF3;PPA1;HMBS;DNAJC9;RPL29;AURKAIP1;ZNF593;TSSC4;TSSC1;PSMD14;POLDIP2;NOL7;MRPL14;C9ORF78;TIMM10;MRPL12;HSPBP1;HSD17B10;PSMB7;DGUOK;PUF60;NUP85;ICT1;DHRS7B;DPH2;PDE6D;…
E2F1_18555785_ChIP-Seq_MESC_Mouse	107/4172	0	0	-1.13594	104.603	4.8669	TUSC2;ROGDI;GMNN;PWP2;NUBP2;CHCHD4;ALKBH2;PSMD7;SNRPD1;FLAD1;FPGS;CDK5RAP1;STRA13;SNRPD3;METTL1;IMP4;ATAD3A;WDR77;NUP93;EBNA1BP2;TMEM138;NCL;GRWD1;HMBS;ANAPC5;RPL29;LY6E;PHB;MRPL11;PTDSS1;DHRS7B;ATP5D;WBSCR22;SAC3D1;TRAPPC3;EIF2B4;TRAP1;CHKA;PNO1;RPP40;PA2G4;ARPC5;MRPL22;CCT6A;COPS3;GRHPR;COQ3;UCK2;TBL3;FARSA;FBXL6;MRPS15;NXT1;MCM7;PYCRL;MRPS11;PAK1IP1;MRPS12;WDR4;MRPL36;MRPL34;RABEPK;MRPL3;AIFM1…
VDR_23849224_ChIP-Seq_CD4+_Human	75/2231	0	0	-1.32195	102.661	4.77656	RBM28;PIGU;POP4;PAK1IP1;MRPS11;TACO1;WDR4;HSCB;MRPL34;RABEPK;LSM10;PSMD8;ALKBH2;MRPL3;SNRPD1;C1QBP;RUVBL1;CDK5RAP1;TIMM17A;SNRPD3;JMJD4;DUSP2;MRPS25;METTL1;AHSA1;IMP4;BCS1L;RANGAP1;COMMD7;NME1;CCNA2;CTU2;KARS;GRWD1;RPUSD2;TCP1;MRTO4;PGP;CCDC86;RPL29;AURKAIP1;CDC123;TSSC1;NOP2;NOL7;NOC4L;TIMM10;MRPL12;CENPA;PSMB6;PSMB7;DGUOK;PTDSS1;UBB;NUP85;ICT1;PDE6D;BRIX1;NDUFA9;PPIL1;PNO1;RPP40;WDR53;TRMT1;COP…
KDM6A_18722178_ChIP-ChIP_U937 AND SAOS2_Human	29/479	1.76617e-20	2.02557e-19	-2.28116	98.1884	4.56845	MRPS15;POLDIP2;PAK1IP1;MRPS11;MRPL37;PHB;WDR46;PSMB7;WBSCR22;SSSCA1;SNRPD3;MRPL9;EIF2B1;POLR2K;MTX1;PNO1;METTL1;BCS1L;MRPS7;ILF2;WDR77;BYSL;NME1;SLC5A6;PHF5A;SARS2;KARS;DNAJC9;ITPA
SRF_21415370_ChIP-Seq_HL-1_Mouse	50/1634	5.11573e-22	6.9536e-21	-2.03042	94.2422	4.38485	MRPS15;TMEM183A;NXT1;MCM7;USP39;SLC2A6;TSEN54;NUBP2;PSMD8;PSMD7;SPR;CDK5RAP1;STRA13;EIF5B;JMJD4;GSTO1;PRMT1;ILF2;COMMD7;CIRH1A;SARS2;BOLA3;RPUSD2;CCDC86;POLR1E;FXN;TSSC4;TSSC1;BCL2L12;EXOSC7;PTDSS1;ICT1;ATP5D;WBSCR22;POLR2F;PDSS1;SAC3D1;CCT5;TRAP1;NQO2;PA2G4;BYSL;LSM2;CCT6A;TBL3;PHF5A;RAD51;RTN4IP1;FARSA;FBXL6
MYC_19079543_ChIP-ChIP_MESC_Mouse	49/1458	2.97813e-23	4.55405e-22	-1.89276	93.012	4.32761	NXT1;MCM7;WDR4;ARPC5L;ALKBH6;ATP5G1;NUBP2;RPS4X;PSMD7;FPGS;TIMM17A;STRA13;EIF2B1;PCYT2;GSTO1;METTL1;PRMT1;MRPL47;ATAD3A;WDR77;NME1;EBNA1BP2;NCL;GRWD1;TCP1;BIRC5;POLR1E;RPL29;PSMD14;SRM;PSMB6;STIP1;PTDSS1;NUP85;DHRS7B;DPH2;CCT5;MPDU1;GADD45GIP1;CHKA;ATP13A1;RPP40;TRMT1;BYSL;CCT6A;BOP1;TBL3;PHF5A;RTN4IP1
ZFX_18555785_ChIP-Seq_MESC_Mouse	84/3249	0	0	-1.24976	87.3805	4.06559	AVEN;MRPS15;TMEM183A;ZMYND19;PYCRL;GMNN;ARPC5L;MRPL36;MRPL37;FOXM1;PHB2;TSEN54;CHCHD4;LSM10;MRPL3;TMEM147;PSMD7;SNRPD1;C1QBP;FPGS;PSMD3;RUVBL1;WDR5;EIF5B;GSTO1;PRMT1;ITPK1;AHSA1;NDUFC2;CD3EAP;PPP2R5D;GLRX2;COMMD7;ILF2;ATAD3A;CCNA2;EBNA1BP2;IRF3;RPUSD1;NCL;RPUSD2;GRWD1;TCP1;CCDC86;ANAPC5;RPL29;SLC25A5;FXN;LY6E;POLDIP2;PSMD14;NOL7;PHB;MRPL12;CLN6;MRPL11;STIP1;PSMB7;PTDSS1;SLC25A28;UBB;IRAK1;PSMB2;N…
FOXP3_21729870_ChIP-Seq_TREG_Human	52/1404	1.5225e-26	2.94086e-25	-1.44971	81.8884	3.81006	UFD1L;RBM28;MRPS15;PAK1IP1;MRPS11;TACO1;MRPS12;PHRF1;USP39;PHB2;TSEN54;MRPL3;AIFM1;PSMD3;RUVBL1;WDR5;SNRPD3;EIF5B;JMJD4;PRMT1;NDUFC2;CD3EAP;RANGAP1;UCHL3;ATAD3A;ANAPC5;RPL29;PFDN4;AURKAIP1;RNFT2;CDC123;TSSC1;NIP7;MRPL11;STIP1;PTDSS1;HAUS8;UBB;NUP85;PDE6D;CCT5;NDUFA9;EIF2B4;NDUFA4;PNO1;ATP13A1;C20ORF24;TRMT1;MRPL21;PHF5A;MARS;NDUFAF1
XRN2_22483619_ChIP-Seq_HELA_Human	51/1529	4.65697e-24	7.76867e-23	-1.39055	70.7919	3.29377	LTV1;MCM7;PYCRL;TACO1;TUSC2;MPV17L2;MRPL37;MRPL34;ALKBH6;WDR46;RPS4X;PNP;FLAD1;SSSCA1;JMJD4;RBM14;MRPS25;SIGMAR1;NDUFC2;MRPS7;ILF2;YDJC;NME1;NUP93;DBF4;BRMS1;KARS;NCL;HMBS;BIRC5;DNAJC9;RPL29;FH;ZNF593;CDC123;TOMM40;CENPA;HSPBP1;STIP1;PSMB2;PUF60;UBB;E2F1;WBSCR22;PDE6D;EXOSC2;POLR2K;PA2G4;FANCE;CCT6A;RPL22L1
YY1_23942234_ChIP-Seq_MYOBLASTS AND MYOTUBES_Mouse	50/1466	5.37709e-24	8.57996e-23	-1.35775	68.9871	3.20979	AVEN;RBM28;PIGU;MRPS15;MRPL36;MRPL37;WDR46;ATP5G1;PSMD7;FPGS;TIMM17A;DNMT3B;MRPL9;PRMT1;MRPL47;IMP4;MRPS7;YDJC;WDR77;SLC5A6;MRPS9;SARS2;GRWD1;DNAJB11;PFDN4;HSD17B10;HSPBP1;MRPL11;PSMB6;RRP7A;PSMB7;PUF60;UBB;ICT1;BRIX1;PDSS1;EXOSC2;MPDU1;NDUFA9;GADD45GIP1;PRELID1;MTX1;SURF2;ATP13A1;TRMT1;MRPL21;MRPL22;COPS3;RPL22L1;FARSA
DCP1A_22483619_ChIP-Seq_HELA_Human	33/759	5.255e-19	5.21239e-18	-1.71305	68.1719	3.17186	UFD1L;TMEM183A;POLDIP2;TACO1;WDR62;MRPL12;NUBP2;RRP7A;CHCHD4;PTDSS1;PUF60;NUP85;ICT1;MICALL1;PDE6D;MRPL9;EIF2B4;JMJD4;PNO1;NDUFA4;ATP13A1;NDUFC2;ARPC5;MRPS7;MRPL21;MRPL22;NME1;COQ3;TBL3;MRPS9;GRWD1;MRTO4;DRG1
HOXB4_20404135_ChIP-ChIP_EML_Mouse	48/1824	1.44846e-18	1.36304e-17	-1.69909	65.9829	3.07001	TOMM40;POP4;PAK1IP1;TUSC1;TIMM10;CENPA;RABEPK;ATP5G1;SLC2A6;SRM;PSMD8;PSMB6;MRPL3;DGUOK;PTDSS1;CHCHD3;IRAK1;UBB;FLAD1;DHRS7B;RUVBL1;TIMM17A;PDE6D;POLR2F;CSK;PDSS1;MPDU1;GADD45GIP1;NDUFA9;CCT3;TRAPPC3;NQO2;NDUFA4;RPP40;FANCA;WDR53;IMP4;RANGAP1;ATAD3A;LSM2;BOP1;COQ3;PHF5A;RAD51;MARS;HMBS;RPL22L1;FXN
MYCN_18555785_ChIP-Seq_MESC_Mouse	59/2261	1.19726e-22	1.75757e-21	-1.37454	65.6898	3.05638	ZMYND19;WDR4;ARPC5L;FOXM1;PHB2;ATP5G1;SLC2A6;RPS4X;CHCHD4;SNAPC4;MRPL9;EIF2B1;CCT3;MRPL47;IMP4;GLRX2;UCHL3;WDR77;NUP93;CCNA2;MRPS9;CIRH1A;PPA1;NCL;DNAJB11;TCP1;POLR1E;BIRC5;AURKAIP1;THOP1;CDC123;TOMM40;POLDIP2;NIP7;NOL7;NOC4L;TIMM10;MRPL12;SRM;SLC25A28;UBB;ATP5D;E2F1;MPDU1;ABCF1;GADD45GIP1;WDR53;PA2G4;MRPL21;LSM2;CCT6A;YRDC;PHF5A;MARS;NDUFAB1;NDUFAF1;DUS1L;FARSA;CC2D1A
CHD1_19587682_ChIP-ChIP_MESC_Mouse	32/843	7.7597e-17	6.62282e-16	-1.8518	64.7219	3.01134	CDC123;NXT1;TMEM183A;POP4;WDR4;MRPL36;PHB;ALKBH6;CENPA;ATP5G1;PSMB7;STIP1;NUP85;FLAD1;SNRPD3;POLR2K;NDUFA9;EIF5B;TRAPPC3;NDUFA4;PNO1;FANCA;WDR53;TMEM177;GRHPR;COQ3;RAD51;CDK5;RPUSD2;DRG1;ANAPC5;NOL10
FOXM1_25889361_ChIP-Seq_OE33 AND U2OS_Human	37/932	5.95301e-20	6.42575e-19	-1.52479	63.8717	2.97179	RNFT2;NXT1;TOMM40;PYCRL;TACO1;GMNN;HSCB;WDR62;FOXM1;CENPA;CENPB;ALKBH2;FPGS;DNMT3B;SSSCA1;SNRPD3;SAC3D1;ISOC2;EIF5B;CD3EAP;C20ORF24;RANGAP1;ILF2;CDC25B;CCNA2;AIMP2;DBF4;BRMS1;DKC1;NCL;DNAJB11;HNRNPD;PGP;BIRC5;ANAPC5;DNAJC9;PFDN4
PDX1_19855005_ChIP-ChIP_MIN6_Mouse	27/669	5.57826e-15	4.45048e-14	-2.06487	63.4807	2.95359	UFD1L;TOMM40;MCM7;POP4;TIMM10;ATP5G1;STIP1;PTDSS1;UBB;TIMM17A;PDE6D;CCT3;TRAPPC3;EIF2B4;METTL1;PRMT1;CD3EAP;IMP4;CCT6A;SARS2;CDK5;IRF3;RPUSD1;DNAJB11;RTN4IP1;LY6E;FBXL6
DACH1_20351289_ChIP-Seq_MDA-MB-231_Human	51/1698	4.10039e-22	5.78786e-21	-1.35974	63.362	2.94807	ZMYND19;PYCRL;TUSC2;ARPC5L;MRPL36;TSEN54;ALKBH2;TMEM147;SNRPD1;PSMD3;CDK5RAP1;EIF2B1;JMJD4;PRMT1;MRPS7;ILF2;COMMD7;SLC5A6;CIRH1A;AURKAIP1;XRCC6BP1;TSSC4;TSSC1;POLDIP2;NOP2;NOL7;NOC4L;WDR62;MRPL12;CENPB;PTS;STIP1;SLC25A28;PUF60;NUP85;ICT1;SLC25A22;MPDU1;EIF2B4;CHKA;CCDC137;C7ORF26;WDR53;C20ORF24;MRPL21;BYSL;GGCT;BOP1;PSMG1;CC2D1A;FBXL6
KLF4_18555785_ChIP-Seq_MESC_Mouse	59/2444	4.8461e-21	6.13282e-20	-1.31202	58.0412	2.70051	MRPS15;NXT1;PAK1IP1;WDR4;TUSC1;ARPC5L;FOXM1;CHCHD4;C1QBP;FPGS;CDK5RAP1;SNRPD3;CCT3;CD3EAP;MRPL47;BCS1L;MRPS7;RANGAP1;ATAD3A;SLC5A6;TMEM177;EBNA1BP2;DBF4;IRF3;BOLA3;TCP1;POLR1E;BIRC5;LY6E;XRCC6BP1;TOMM40;PSMD14;NIP7;MRPL12;CENPA;BCL2L12;EXOSC7;DGUOK;STIP1;ATP5D;E2F1;CSK;PDSS1;SLC25A22;PPIL1;NQO2;MTX1;ATP13A1;WDR53;PA2G4;BYSL;CCT6A;PHF5A;CDK5;MARS;DRG1;RPL22L1;CC2D1A;FBXL6
CREB1_20920259_ChIP-Seq_GC1-SPG_Mouse	76/3057	3.51e-28	8.584e-27	-0.955507	57.3494	2.66832	UFD1L;TMEM183A;NXT1;MCM7;POP4;PAK1IP1;GMNN;WDR4;MRPL37;MRPL34;RABEPK;NUBP2;TMEM147;FLAD1;PSMD3;TIMM17A;WDR5;SSSCA1;CCT3;RBM14;PCYT2;METTL1;PRMT1;ITPK1;MRPL47;BCS1L;RANGAP1;NME1;CCNA2;BRMS1;BOLA3;GRWD1;RPUSD2;DNAJB11;HMBS;ORAI1;CCDC86;BIRC5;RPL29;TELO2;RNFT2;TSSC4;TOMM40;PSMD14;NOC4L;MRPL12;RRP7A;PSMB6;EXOSC7;DGUOK;STIP1;SLC25A28;UBB;PSMB2;PUF60;DHRS7B;MICALL1;ATP5D;E2F1;WBSCR22;POLR2K;ABCF1;TRAP1…
CREM_20920259_ChIP-Seq_GC1-SPG_Mouse	128/5776	0	0	-0.57036	56.6389	2.63526	LTV1;TMEM183A;POP4;ROGDI;GMNN;TUSC1;ARPC5L;MPV17L2;PHRF1;PWP2;TSEN54;NUBP2;CHCHD4;PSMD8;ALKBH2;TMEM147;PSMD7;FPGS;PSMD3;SNRPD3;JMJD4;PCYT2;METTL1;CD3EAP;BCS1L;ILF2;WDR77;NUP93;EBNA1BP2;BRMS1;CIRH1A;NCL;BOLA3;GRWD1;DNAJB11;HMBS;NHP2;PGP;ORAI1;CCDC86;ANAPC5;SNRNP25;RPL29;AURKAIP1;TELO2;NOP2;MRPL14;MRPL12;HSPBP1;RRP7A;DGUOK;STIP1;UBB;ATP5D;WBSCR22;MPDU1;EIF2B4;TRAP1;CHKA;WDR53;PA2G4;ARPC5;LSM2;COPS3…
HCFC1_20581084_ChIP-Seq_MESC_Mouse	17/306	6.19055e-12	3.98584e-11	-2.33365	55.881	2.6	UFD1L;TSSC4;MRPS25;MRPL47;PHB;MRPL34;RANGAP1;ILF2;WDR77;MRPL11;NUBP2;BCL2L12;CHCHD4;CHCHD3;CDK5;IRF3;CCT5
FOXP1_21924763_ChIP-Seq_HESC_Human	91/3724	0	0	-0.756998	54.8783	2.55335	MRPS15;PIGU;ZMYND19;MCM7;PYCRL;WDR4;MRPL34;USP39;RABEPK;ATP5G1;TSEN54;PSMD8;CHCHD3;SPR;SNRPD1;C1QBP;FPGS;SNAPC4;DNMT3B;STRA13;SSSCA1;EIF2B1;CCT3;EIF5B;PRMT1;METTL1;DCXR;SIGMAR1;NDUFC2;GLRX2;YDJC;CDC25B;NME1;TMEM177;CTU2;BRMS1;DBF4;CIRH1A;IRF3;PPA1;BOLA3;DNAJB11;TCP1;NHP2;PGP;ORAI1;CCDC86;RPL29;TSSC4;TSSC1;NOP2;NOC4L;PHB;TIMM10;CENPA;CENPB;SRM;MRPL11;BCL2L12;PSMB6;PSMB7;UBB;PUF60;DPH2;ATP5D;BRIX1;…
CREB1_15753290_ChIP-ChIP_HEK293T_Human	22/957	5.06206e-08	2.18562e-07	-3.56091	54.6109	2.5409	MRPS15;METTL1;MRPS12;WDR4;MRPL37;RANGAP1;CENPA;BYSL;NME1;SLC5A6;PSMD8;CCNA2;CCT6A;COPS3;PSMD7;RAD51;RUVBL1;DNAJB11;PDE6D;SSSCA1;EIF2B1;POLR2K
E2F4_21247883_ChIP-Seq_LYMPHOBLASTOID_Human	73/2998	1.8297e-26	3.35748e-25	-0.964114	54.3311	2.52789	AVEN;MRPS11;ROGDI;MRPL37;FOXM1;PHRF1;NUBP2;PSMD7;FLAD1;C1QBP;EIF2B1;CCT3;JMJD4;RBM14;GSTO1;ITPK1;NDUFC2;GLRX2;UCHL3;ATAD3A;NUP93;EBNA1BP2;BRMS1;CIRH1A;KARS;PPA1;RPUSD1;TMEM138;HMBS;MRTO4;PGP;ORAI1;DNAJC9;ANAPC5;SNRNP25;AURKAIP1;TELO2;RNFT2;FH;ZNF593;XRCC6BP1;TSSC4;POLDIP2;NIP7;NOC4L;LRP8;PTS;CLN6;SRM;MRPL11;SLC25A28;UBB;PSMB2;DHRS7B;C10ORF2;PDSS1;NAE1;SAC3D1;MPDU1;TRAPPC3;CENPV;ACD;CHKA;FANCA;ARP…
TTF2_22483619_ChIP-Seq_HELA_Human	46/1512	3.53167e-20	3.92764e-19	-1.27826	54.1742	2.52059	UFD1L;LTV1;MRPS15;CDC123;NIP7;MRPS11;WDR4;NOC4L;MRPL37;PWP2;CENPA;RPS4X;ALKBH2;MRPL3;DGUOK;PNP;PSMB2;HAUS8;UBB;FLAD1;SNRPD3;EXOSC2;MPDU1;TRAPPC3;EIF2B4;RBM14;NDUFA4;ATP13A1;FANCA;CD3EAP;IMP4;TRMT1;PA2G4;MRPS7;FANCE;UCHL3;ILF2;CCNA2;CDK5;NDUFAF4;HMBS;HNRNPD;PGP;RPL22L1;RPL29;AURKAIP1
CCND1_20090754_ChIP-ChIP_RETINA_Mouse	50/2137	2.72493e-17	2.38107e-16	-1.48754	53.5123	2.48979	MRPS12;MRPL37;MRPL34;ALKBH6;ATP5G1;TMEM147;STRA13;CCT3;EIF5B;JMJD4;RBM14;DCXR;AHSA1;CD3EAP;IMP4;SARS2;RPUSD1;TMEM138;NCL;RPUSD2;DNAJB11;TCP1;BIRC5;ANAPC5;THOP1;TSSC4;TOMM40;CENPA;LRP8;PSMB6;BCL2L12;STIP1;SLC25A28;UBB;NUP85;ATP5D;PDE6D;CCT5;MPDU1;TRAPPC3;ACD;RPP40;PA2G4;BYSL;COPS3;GRHPR;PHF5A;CDK5;MARS;DRG1
PHF8_20622854_ChIP-Seq_HELA_Human	45/1490	1.2504e-19	1.27471e-18	-1.26659	52.1882	2.42818	FH;CDC123;POLDIP2;PAK1IP1;TUSC1;NOP2;NOL7;FOXM1;PHB2;RABEPK;CLN6;SRM;PSMD8;EXOSC7;CHCHD4;MRPL3;PTDSS1;SLC25A28;PNP;PSMD3;WBSCR22;BRIX1;CCT5;MPDU1;NDUFA9;JMJD4;DUSP2;METTL1;C7ORF26;NDUFC2;PPP2R5D;PA2G4;MRPS7;UCHL3;AIMP2;BOP1;UCK2;CIRH1A;TMEM138;POLR1E;DNAJC9;NDUFAF1;FXN;TELO2;FBXL6
CREB1_23762244_ChIP-Seq_HIPPOCAMPUS_Rat	63/2393	2.02313e-24	3.53565e-23	-1.00108	51.7524	2.4079	UFD1L;TMEM183A;MCM7;POP4;PAK1IP1;TUSC2;MRPS12;WDR4;ATP5G1;NUBP2;PSMD7;TMEM147;CHCHD3;FLAD1;PSMD3;SSSCA1;EIF2B1;CCT3;RBM14;PCYT2;METTL1;PRMT1;PPP2R5D;MRPL47;RANGAP1;CTU2;BRMS1;GRWD1;RPUSD2;HMBS;PGP;CCDC86;DNAJC9;SLC25A5;RNFT2;TSSC4;TOMM40;TSSC1;NOC4L;MRPL14;PHB;MRPL12;HSPBP1;EXOSC7;DGUOK;STIP1;SLC25A28;UBB;PSMB2;PUF60;ATP5D;E2F1;PDE6D;EIF2B4;CHKA;WDR53;PA2G4;BYSL;LSM2;TBL3;RAD51;CDK5;NOL10
GABP_17652178_ChIP-ChIP_JURKAT_Human	27/1001	4.75737e-11	2.64539e-10	-2.3178	51.1145	2.37823	LTV1;PSMD14;PAK1IP1;TUSC2;TIMM10;WDR46;PSMB7;MRPL3;DGUOK;PSMD7;CHCHD3;FLAD1;RUVBL1;SSSCA1;EIF2B1;POLR2K;MPDU1;PPIL1;WDR53;MRPL47;MRPL21;NME1;EBNA1BP2;PHF5A;KARS;RPL29;ITPA
EST1_17652178_ChIP-ChIP_JURKAT_Human	26/1001	2.42391e-10	1.28924e-09	-2.41447	49.4223	2.29949	UFD1L;TSSC4;TOMM40;PHB;WDR46;MRPL11;PSMB6;PSMD7;PSMB2;SSSCA1;SNRPD3;EIF2B1;POLR2K;MPDU1;CCT3;PPIL1;MRPS25;AHSA1;CD3EAP;PA2G4;RANGAP1;MRPL22;PHF5A;CDK5;GRWD1;ANAPC5
FOXO3_22982991_ChIP-Seq_MACROPHAGES_Mouse	53/2000	1.29889e-20	1.53772e-19	-1.07724	46.6647	2.17119	AVEN;POP4;PAK1IP1;TACO1;PHRF1;LSM10;PSMD7;TMEM147;PSMD3;TIMM17A;GSTO1;METTL1;ILF2;GRWD1;MRTO4;PGP;SNRNP25;RPL29;TSSC4;POLDIP2;NIP7;NPRL3;NOP2;NOL7;WDR62;TIMM10;PTS;MRPL11;EXOSC7;PSMB7;NUP85;ICT1;MICALL1;GADD45GIP1;NDUFA9;EIF2B4;PRELID1;MTX1;CHKA;ATP13A1;NDUFA4;MRPL21;BYSL;GGCT;YRDC;BOP1;GRHPR;MARS;DRG1;NOL10;FARSA;ITPA;CC2D1A
YY1_21170310_ChIP-Seq_MESC_Mouse	20/464	6.7936e-12	4.22585e-11	-1.91129	45.6555	2.12423	UFD1L;MRPS15;RBM14;ATP13A1;MRPS11;MRPL36;MRPS7;PHB2;WDR46;MRPL21;CENPB;MRPL11;PSMD7;SARS2;TCP1;FPGS;RTN4IP1;FARSA;CRELD2;EXOSC2
SFPI1_20887958_ChIP-Seq_HPC-7_Mouse	59/2369	1.10935e-21	1.45405e-20	-0.973291	44.4574	2.06849	MRPS15;NXT1;PAK1IP1;TUSC2;ARPC5L;MRPL34;PHRF1;PHB2;TSEN54;LSM10;SNRPD1;DNMT3B;MRPL9;EIF5B;AHSA1;IMP4;GLRX2;BCS1L;UCHL3;CDC25B;NUP93;CTU2;MRPS9;CIRH1A;PPA1;BOLA3;DNAJB11;PGP;ORAI1;POLR1E;BIRC5;AURKAIP1;THOP1;TSSC1;PSMD14;POLDIP2;NIP7;NOP2;MRPL12;SRM;EXOSC7;PSMB2;ICT1;PDSS1;PRELID1;ATP13A1;SURF2;CCDC137;WDR53;TRMT1;ARPC5;FANCE;YRDC;GRHPR;RAD51;MARS;NOL10;RPL22L1;FARSA
THAP11_20581084_ChIP-Seq_MESC_Mouse	26/864	1.10196e-11	6.74029e-11	-1.89397	44.3575	2.06384	TSSC4;NIP7;TIMM10;PHB;MRPL34;ATP5G1;LSM10;BCL2L12;CHCHD4;TMEM147;CHCHD3;PDE6D;TRAPPC3;EIF2B4;TRAP1;MRPS25;PA2G4;BCS1L;RANGAP1;NME1;RAD51;IRF3;CDK5;TMEM138;MARS;CC2D1A
SPI1_22790984_ChIP-Seq_ERYTHROLEUKEMIA_Mouse	53/1962	5.68123e-21	6.95003e-20	-0.992125	43.7656	2.0363	NXT1;TUSC2;GMNN;ARPC5L;HSCB;PHRF1;ALKBH6;PHB2;PSMD8;SPR;PSMD3;SSSCA1;SNRPD3;BCS1L;RANGAP1;NME1;RPUSD2;MRTO4;POLR1E;BIRC5;DNAJC9;ANAPC5;THOP1;TELO2;LY6E;XRCC6BP1;TSSC4;PSMD14;POLDIP2;NOP2;NOC4L;TIMM10;MRPL12;CENPA;RRP7A;DGUOK;PTDSS1;IRAK1;ICT1;DPH2;PDSS1;MPDU1;NDUFA9;ATP13A1;SURF2;ARPC5;LSM2;COPS3;GRHPR;TBL3;RAD51;FARSA;FBXL6
TBX5_21415370_ChIP-Seq_HL-1_Mouse	47/2296	3.59924e-14	2.75192e-13	-1.38199	39.9689	1.85965	TSSC4;NXT1;TSSC1;GMNN;ROGDI;ARPC5L;FOXM1;LRP8;SLC2A6;PSMD8;PSMB7;DGUOK;UBB;PUF60;SNRPD1;FPGS;TIMM17A;WBSCR22;PDSS1;SNRPD3;EIF2B1;SLC25A22;ABCF1;EIF2B4;TRAP1;PPIL1;PCYT2;ITPK1;PPP2R5D;GLRX2;COMMD7;BYSL;NUP93;YRDC;BOP1;CIRH1A;DBF4;RAD51;BOLA3;GRWD1;POLR1E;BIRC5;DNAJC9;RPL22L1;ANAPC5;THOP1;ITPA
FLI1_20887958_ChIP-Seq_HPC-7_Mouse	51/2030	6.94412e-19	6.70656e-18	-0.994265	39.3167	1.8293	UFD1L;PAK1IP1;MRPL34;USP39;PHB2;WDR46;NUBP2;SNRPD1;RUVBL1;WDR5;SSSCA1;CCT3;AHSA1;CD3EAP;GLRX2;BCS1L;ILF2;COMMD7;NCL;TCP1;RPL29;AURKAIP1;THOP1;TSSC4;NIP7;PHB;TIMM10;MRPL12;CENPA;LRP8;PTS;STIP1;PTDSS1;UBB;PUF60;ICT1;DHRS7B;ATP5D;PDSS1;ATP13A1;SURF2;TRMT1;ARPC5;MRPL21;BYSL;LSM2;COQ3;RAD51;NOL10;FARSA;ITPA
TRIM28_19339689_ChIP-ChIP_MESC_Mouse	61/3072	9.95023e-18	8.90667e-17	-1.0328	38.1694	1.77593	TUSC2;GMNN;ROGDI;TUSC1;ARPC5L;MRPL34;FOXM1;USP39;RABEPK;TSEN54;CHCHD4;ALKBH2;MRPL3;PSMD7;SPR;SNRPD1;C1QBP;CDK5RAP1;DNMT3B;MRPL9;DUSP2;PCYT2;MRPS25;GLRX2;MRPS7;UCHL3;COMMD7;ATAD3A;CCNA2;TMEM177;DBF4;KARS;PPA1;NCL;TCP1;POLR1E;SLC25A5;CRELD2;XRCC6BP1;TOMM40;NOL7;TIMM10;SRM;SLC25A28;UBB;GALR2;DPH2;SAC3D1;TRAPPC3;MTX1;CHKA;ATP13A1;ARPC5;LSM2;YRDC;UCK2;PHF5A;CDK5;MARS;NDUFAB1;FBXL6
CUX1_19635798_ChIP-ChIP_MULTIPLE HUMAN CANCER TYPES_Human	45/3052	5.01933e-09	2.39233e-08	-2.11686	37.1476	1.72838	UFD1L;MRPS15;FH;TOMM40;MCM7;TSSC1;PSMD14;WDR4;MRPL37;TIMM10;ATP5G1;CLN6;MRPL11;RPS4X;BCL2L12;PSMB7;DGUOK;STIP1;PSMB2;FPGS;SNAPC4;RUVBL1;DNMT3B;PDE6D;MRPL9;CCT3;PPIL1;SURF2;C20ORF24;IMP4;PA2G4;BCS1L;RANGAP1;ILF2;CDC25B;CCNA2;COPS3;GRHPR;MRPS9;RAD51;CDK5;GRWD1;RTN4IP1;PFDN4;ITPA
MYBL2_22936984_ChIP-ChIP_MESC_Mouse	44/2250	1.19824e-12	8.29726e-12	-1.44012	36.7448	1.70964	NXT1;TOMM40;MCM7;TUSC2;WDR4;ARPC5L;MRPL36;FOXM1;RABEPK;SRM;CHCHD4;ALKBH2;AIFM1;UBB;PSMB2;NUP85;FLAD1;RUVBL1;SNRPD3;SAC3D1;POLR2K;CCT5;MPDU1;CCT3;ATP13A1;PNO1;AHSA1;PA2G4;RANGAP1;ATAD3A;LSM2;TMEM177;UCK2;PHF5A;CIRH1A;DBF4;KARS;NCL;RPUSD2;MARS;HMBS;TCP1;ANAPC5;AURKAIP1
GATA4_21415370_ChIP-Seq_HL-1_Mouse	41/2039	3.32409e-12	2.21807e-11	-1.46425	35.9207	1.6713	AVEN;MRPS15;TMEM183A;MCM7;POP4;NIP7;TUSC2;USP39;SLC2A6;STIP1;PSMD7;SPR;UBB;PSMB2;FLAD1;CDK5RAP1;DNMT3B;PDSS1;MRPL9;SAC3D1;NDUFA9;JMJD4;NQO2;CHKA;ITPK1;FANCA;AHSA1;CCNA2;TBL3;UCK2;DBF4;RAD51;TMEM138;NCL;BOLA3;ANAPC5;DUS1L;FARSA;FXN;TELO2;FBXL6
HNF4A_19761587_ChIP-ChIP_CACO-2_Human	27/1126	5.88155e-10	3.08361e-09	-1.82433	35.7517	1.66343	LAD1;GMNN;PHB;ATP5G1;CLN6;MRPL11;PSMB7;SLC25A28;CDK5RAP1;TIMM17A;PDE6D;SNRPD3;ISOC2;NQO2;CHKA;NDUFC2;WDR53;C20ORF24;IMP4;ARPC5;UCHL3;MRPL21;LSM2;NME1;COQ3;BOLA3;ITPA
SIN3B_21632747_ChIP-Seq_MESC_Mouse	88/4302	4.933e-27	1.13156e-25	-0.618096	35.5041	1.65191	TMEM183A;ZMYND19;TACO1;PAK1IP1;ARPC5L;PHRF1;PWP2;MRPL34;WDR46;PHB2;TSEN54;LSM10;CHCHD3;PSMD7;DNMT3B;WDR5;SSSCA1;MRPL9;JMJD4;GSTO1;METTL1;DCXR;BCS1L;COMMD7;NME1;NUP93;TMEM177;CTU2;MRPS9;EBNA1BP2;BRMS1;DBF4;RPUSD2;DNAJB11;NHP2;CCDC86;POLR1E;CRELD2;THOP1;CDC123;XRCC6BP1;TSSC4;POLDIP2;TSSC1;NIP7;NOP2;NOL7;TIMM10;MRPL12;CENPB;CLN6;SRM;MRPL11;EXOSC7;PTDSS1;UBB;PSMB2;ICT1;GALR2;DHRS7B;DPH2;MICALL1;E2F1;…
FLI1_21571218_ChIP-Seq_MEGAKARYOCYTES_Human	111/5834	0	1e-30	-0.481803	33.6146	1.564	LTV1;POP4;GMNN;ARPC5L;PHRF1;PHB2;TSEN54;NUBP2;CHCHD4;LSM10;PSMD8;ALKBH2;CHCHD3;PSMD7;SNRPD1;RUVBL1;CDK5RAP1;STRA13;SNRPD3;JMJD4;IMP4;ATAD3A;EBNA1BP2;KARS;TMEM138;NCL;BOLA3;GRWD1;HMBS;ORAI1;ANAPC5;RPL29;PSMD14;C9ORF78;MRPL12;HSPBP1;DGUOK;PTDSS1;IRAK1;DHRS7B;DPH2;BRIX1;MPDU1;EIF2B4;ACD;CHKA;CCDC137;RPP40;WDR53;C20ORF24;COPS3;COQ3;YRDC;UCK2;CDK5;HNRNPD;NOL10;NDUFAF1;FARSA;ITPA;UFD1L;MRPS15;PIGU;NXT1…
TCFAP2C_20176728_ChIP-ChIP_TROPHOBLAST STEM CELLS_Mouse	53/2667	2.04207e-15	1.66543e-14	-1.04322	33.0972	1.53993	UFD1L;LTV1;PYCRL;WDR4;USP39;ALKBH6;RABEPK;SLC2A6;PSMD8;ALKBH2;PNP;PSMD3;RUVBL1;WDR5;DNMT3B;SSSCA1;RBM14;PCYT2;ITPK1;NDUFC2;MRPL47;UCHL3;ATAD3A;CCNA2;BRMS1;HMBS;CRELD2;FXN;TELO2;LY6E;TOMM40;MRPL14;CENPA;CLN6;PSMB6;SLC25A28;UBB;DPH2;WBSCR22;POLR2F;EXOSC2;POLR2K;MPDU1;GADD45GIP1;TRAPPC3;CHKA;ARPC5;CCT6A;BOP1;DRG1;NOL10;RTN4IP1;ITPA
E2F1_21310950_ChIP-Seq_MCF7_Human	29/1145	3.74196e-11	2.17984e-10	-1.47082	32.7208	1.52242	ZMYND19;MCM7;GMNN;TUSC1;PHB;MRPL12;CENPA;CENPB;NUBP2;CHCHD3;SNRPD1;FLAD1;DHRS7B;SAC3D1;MPDU1;DUSP2;ACD;FANCA;CD3EAP;ARPC5;GLRX2;ATAD3A;SLC5A6;COPS3;PHF5A;NCL;TCP1;POLR1E;DNAJC9
ESRRB_18555785_ChIP-Seq_MESC_Mouse	33/1434	1.79902e-11	1.0649e-10	-1.33395	30.6314	1.4252	TOMM40;POLDIP2;MRPL36;TIMM10;PHB;MRPL12;MRPL34;CHCHD4;ALKBH2;CHCHD3;ICT1;FLAD1;DHRS7B;C1QBP;ATP5D;TIMM17A;PDSS1;NDUFA9;EIF2B4;JMJD4;DUSP2;PCYT2;MRPS25;PRMT1;MRPL47;ATAD3A;UCK2;TBL3;RAD51;BOLA3;NDUFAB1;FXN;CC2D1A
ZFP42_18358816_ChIP-ChIP_MESC_Mouse	33/1480	4.01791e-11	2.30402e-10	-1.33029	29.5208	1.37353	UFD1L;MCM7;TSSC1;NIP7;MRPS11;MRPL37;PHB2;RABEPK;ATP5G1;PSMD8;UBB;SNRPD1;FPGS;EXOSC2;MPDU1;NDUFA9;EIF2B4;RBM14;ACD;SURF2;METTL1;MRPL47;IMP4;MRPS7;SLC5A6;CCT6A;COPS3;MRPS9;PHF5A;KARS;TMEM138;NCL;GRWD1
E2F4_17652178_ChIP-ChIP_JURKAT_Human	22/1002	1.09774e-07	4.47635e-07	-1.98603	29.0344	1.3509	UFD1L;METTL1;MRPS11;GMNN;CD3EAP;WDR53;FOXM1;CENPA;ATP5G1;CCNA2;UCK2;PTDSS1;PHF5A;CHCHD3;IRF3;NUP85;FLAD1;DRG1;BIRC5;DNAJC9;POLR2K;MPDU1
RUNX1_21571218_ChIP-Seq_MEGAKARYOCYTES_Human	95/5071	1.3109e-26	2.6728e-25	-0.499847	28.2821	1.31589	UFD1L;LTV1;RBM28;PIGU;NXT1;ZMYND19;MCM7;PYCRL;MRPS11;TACO1;MRPS12;GMNN;WDR4;TUSC1;ARPC5L;MRPL36;FOXM1;PHRF1;PWP2;SLC2A6;TSEN54;NUBP2;CHCHD4;LSM10;ALKBH2;CHCHD3;PSMD7;SPR;TIMM17A;SSSCA1;SNRPD3;CCT3;RBM14;DCXR;SIGMAR1;ITPK1;NDUFC2;MRPL47;IMP4;BCS1L;RANGAP1;ATAD3A;YDJC;WDR77;TMEM177;CTU2;DBF4;SARS2;TCP1;ORAI1;BIRC5;ANAPC5;RPL29;FXN;LY6E;TOMM40;TSSC4;NOL7;NOC4L;MRPL14;MRPL12;HSPBP1;PTS;MRPL11;RRP7A;E…
CEBPB_24764292_ChIP-Seq_MC3T3_Mouse	43/2000	1.03483e-13	7.46448e-13	-0.918939	25.66	1.19389	MRPS15;TUSC2;MPV17L2;MRPL36;TIMM10;MRPL34;PTS;SRM;MRPL11;NUBP2;RRP7A;RPS4X;LSM10;PSMD8;PSMB6;TMEM147;SPR;UBB;ICT1;BRIX1;CSK;MRPL9;SLC25A22;ABCF1;TRAP1;NDUFA4;DCXR;SIGMAR1;IMP4;TMEM177;YRDC;PHF5A;SARS2;RPUSD1;NDUFAF4;RPUSD2;HMBS;PGP;CCDC86;PSMG1;SLC25A5;RPL29;FBXL6
TAL1_20887958_ChIP-Seq_HPC-7_Mouse	44/2067	7.18486e-14	5.38132e-13	-0.895961	25.3115	1.17768	AVEN;MRPS15;POLDIP2;TACO1;NOP2;ARPC5L;MRPL37;MRPL12;USP39;HSPBP1;LRP8;EXOSC7;STIP1;PTDSS1;PSMD7;UBB;PUF60;ICT1;WDR5;PDSS1;CCT3;EIF5B;DUSP2;PRELID1;CHKA;ATP13A1;CCDC137;ARPC5;FANCE;MRPS7;ILF2;BYSL;LSM2;NUP93;TMEM177;YRDC;CIRH1A;NCL;BOLA3;TCP1;PGP;BIRC5;NOL10;FARSA
SIN3A_21632747_ChIP-Seq_MESC_Mouse	29/1186	8.36326e-11	4.58107e-10	-1.10568	23.7764	1.10625	PAK1IP1;TUSC2;NOP2;TIMM10;MRPL12;PWP2;PHB2;SRM;LSM10;BCL2L12;EXOSC7;PSMB2;RUVBL1;POLR2F;SIGMAR1;RPP40;IMP4;TRMT1;YDJC;NME1;NUP93;CTU2;COPS3;EBNA1BP2;RAD51;CIRH1A;PPA1;RPUSD1;RPUSD2
CTCF_18555785_ChIP-Seq_MESC_Mouse	32/1568	6.95358e-10	3.59432e-09	-1.15037	22.3676	1.04071	CDC123;MRPS12;HSCB;MRPL34;LRP8;CENPB;PTS;TSEN54;MRPL11;PSMD8;ALKBH2;IRAK1;SNRPD1;C1QBP;FPGS;PSMD3;ATP5D;CSK;SLC25A22;GADD45GIP1;EIF5B;TRAPPC3;ITPK1;UCHL3;NME1;CCNA2;TMEM138;MARS;NDUFAB1;PFDN4;AURKAIP1;ITPA
TBP_23326641_ChIP-Seq_C3H10T1-2_Mouse	21/1057	1.03896e-06	3.70192e-06	-1.74124	21.7771	1.01323	TRAPPC3;PPIL1;SURF2;PRMT1;ARPC5L;MRPL36;IMP4;TRMT1;ARPC5;RABEPK;RPS4X;BRMS1;UBB;DPH2;ATP5D;WBSCR22;PDE6D;ANAPC5;SSSCA1;DNAJC9;SLC25A22
ASH2L_23239880_ChIP-Seq_MESC_Mouse	65/3336	1.63804e-18	1.5029e-17	-0.559225	21.6624	1.0079	LTV1;RBM28;MRPS15;NXT1;PAK1IP1;MRPL37;PHRF1;USP39;PHB2;RPS4X;AIFM1;PSMD3;TIMM17A;WDR5;SNRPD3;EIF5B;PRMT1;METTL1;ITPK1;NDUFC2;GLRX2;RANGAP1;WDR77;MRPS9;EBNA1BP2;TMEM138;GRWD1;MRTO4;NHP2;CCDC86;AURKAIP1;NIP7;NPRL3;NOL7;MRPL14;WDR62;HSD17B10;CENPA;PTS;PSMB6;DGUOK;PSMB7;IRAK1;NUP85;ICT1;DHRS7B;PDE6D;SLC25A22;EXOSC2;CCT5;NDUFA9;TRAP1;CENPV;PNO1;NDUFA4;FANCA;BYSL;COQ3;AIMP2;UCK2;TBL3;MARS;NOL10;NDUFAF1…
NOTCH1_17114293_ChIP-ChIP_T-ALL_Human	8/134	1.5905e-06	5.50673e-06	-1.77681	21.5164	1.0011	TRAPPC3;CDK5;MRPS11;PDE6D;CD3EAP;AHSA1;PHB;RANGAP1
NKX2-5_21415370_ChIP-Seq_HL-1_Mouse	28/1507	5.99953e-08	2.53084e-07	-1.40494	21.3405	0.992917	TSSC4;TMEM183A;MCM7;USP39;ALKBH6;MRPL11;NUBP2;PSMD8;CHCHD4;PUF60;UBB;RUVBL1;CDK5RAP1;SLC25A22;CCT5;JMJD4;TRAP1;NDUFA4;NDUFC2;CCNA2;NUP93;TMEM177;UCK2;KARS;NDUFAB1;ORAI1;FXN;FBXL6
POU5F1_18692474_ChIP-Seq_MESC_Mouse	67/4232	1.12728e-14	8.80235e-14	-0.670345	20.1513	0.93759	RBM28;MRPS15;NXT1;POP4;GMNN;TUSC1;MRPL36;MRPL34;PHB2;TSEN54;RPS4X;CHCHD4;LSM10;ALKBH2;PNP;PSMD7;SPR;FPGS;RUVBL1;DNMT3B;CDK5RAP1;SNRPD3;RBM14;ITPK1;PPP2R5D;GLRX2;BCS1L;COMMD7;NME1;EBNA1BP2;DBF4;CIRH1A;IRF3;TMEM138;PPA1;RPL29;LY6E;TOMM40;XRCC6BP1;NOL7;PHB;MRPL12;CENPA;BCL2L12;UBB;GALR2;DHRS7B;PDE6D;PDSS1;EXOSC2;SAC3D1;MPDU1;ABCF1;EIF2B4;NQO2;ACD;PA2G4;MRPL21;YRDC;UCK2;RAD51;DRG1;RPL22L1;NDUFAF1;DUS…
ERG_20887958_ChIP-Seq_HPC-7_Mouse	40/1969	4.64273e-12	3.04265e-11	-0.822561	19.9189	0.926775	MRPS15;TACO1;MRPL14;MRPL36;PHB;CENPA;LSM10;EXOSC7;PTDSS1;PNP;UBB;PSMB2;DHRS7B;MICALL1;PSMD3;RUVBL1;ATP5D;PDSS1;EXOSC2;POLR2K;EIF5B;DUSP2;CHKA;GSTO1;ATP13A1;PRMT1;NDUFC2;TRMT1;ARPC5;LRWD1;GLRX2;COMMD7;CDC25B;NUP93;GRHPR;EBNA1BP2;DKC1;RPUSD2;RTN4IP1;SNRNP25
EOMES_20176728_ChIP-ChIP_TROPHOBLAST STEM CELLS_Mouse	33/1744	2.32389e-09	1.1222e-08	-1.08588	19.8774	0.924846	AVEN;MRPS15;WDR4;ARPC5L;MRPL14;PHB;ALKBH6;RABEPK;LRP8;PSMB6;ALKBH2;PSMB7;PSMD7;SLC25A28;PSMB2;ATP5D;EXOSC2;POLR2K;MPDU1;GADD45GIP1;NDUFA9;JMJD4;RBM14;RPP40;AHSA1;NDUFC2;LSM2;UCK2;CIRH1A;HMBS;ANAPC5;RTN4IP1;LY6E
HSF1_23293686_ChIP-Seq_STHDH STRIATAL_Mouse	21/1156	4.07203e-06	1.29951e-05	-1.71417	19.286	0.897329	CCT3;AHSA1;MRPL14;IMP4;MRPS7;FANCE;RANGAP1;ILF2;LSM2;NME1;CCT6A;STIP1;BRMS1;UBB;ICT1;PSMD3;MICALL1;NDUFAB1;TCP1;SSSCA1;CCT5
KDM5B_21448134_ChIP-Seq_MESC_Mouse	71/3724	8.79207e-20	9.21911e-19	-0.463426	19.2451	0.895424	LTV1;RBM28;TMEM183A;TACO1;PAK1IP1;GMNN;ITGAE;PHRF1;PWP2;RABEPK;ATP5G1;PSMD7;SNRPD1;C1QBP;SNAPC4;PSMD3;DNMT3B;TIMM17A;WDR5;MRPL9;SNRPD3;EIF2B1;CCT3;JMJD4;EIF5B;MRPL47;RANGAP1;ILF2;WDR77;NUP93;CCNA2;TMEM177;DBF4;CIRH1A;KARS;DKC1;NCL;DNAJB11;TCP1;BIRC5;ANAPC5;POLDIP2;NOL7;WDR62;PHB;EXOSC7;STIP1;PSMB7;UBB;NUP85;PDSS1;BRIX1;NAE1;EXOSC2;CCT5;TRAP1;CENPV;ATP13A1;PNO1;TRMT1;PA2G4;CCT6A;COPS3;UCK2;RAD51;M…
MEF2A_21415370_ChIP-Seq_HL-1_Mouse	21/1048	9.09884e-07	3.33927e-06	-1.49696	18.8763	0.878266	TRAP1;TMEM183A;TOMM40;MRPS25;NIP7;FANCA;AHSA1;MRPL34;MRPL11;WDR77;TMEM177;SPR;NUP85;NCL;RUVBL1;ANAPC5;SNRPD3;NDUFAF1;DUS1L;RPL29;FXN
GFI1B_20887958_ChIP-Seq_HPC-7_Mouse	38/1871	1.70105e-11	1.02342e-10	-0.819163	18.843	0.876715	MRPS15;PAK1IP1;TACO1;TUSC1;NOL7;LRP8;SRM;EXOSC7;PNP;PSMB2;ICT1;PSMD3;ATP5D;WDR5;DNMT3B;POLR2F;PDSS1;MRPL9;EIF5B;DUSP2;PRELID1;SIGMAR1;AHSA1;NDUFC2;IMP4;TRMT1;ARPC5;BCS1L;MRPL21;LSM2;CTU2;BOLA3;TCP1;PGP;BIRC5;NOL10;RTN4IP1;AURKAIP1
MYC_22102868_ChIP-Seq_BL_Human	18/797	1.09831e-06	3.87576e-06	-1.49489	18.6275	0.86669	EIF5B;PPIL1;TSSC4;ARPC5L;AHSA1;MRPL36;PA2G4;MRPL34;CLN6;SRM;STIP1;E2F1;HNRNPD;ORAI1;BRIX1;CSK;SLC25A22;EXOSC2
SREBP1_19666523_ChIP-Seq_LIVER_Mouse	18/738	3.75875e-07	1.46751e-06	-1.35965	18.2627	0.849716	EIF2B4;RBM28;RPP40;CD3EAP;MRPL14;PHB;RANGAP1;BYSL;NUP93;LSM10;TMEM147;PSMB2;CDK5;PUF60;FLAD1;PPA1;PSMD3;DNAJC9
NOTCH1_21737748_ChIP-Seq_TLL_Human	10/245	2.16597e-06	7.29275e-06	-1.53094	18.1089	0.842562	AVEN;ALKBH2;DUSP2;METTL1;GRWD1;MRTO4;CD3EAP;C10ORF2;LRP8;BYSL
SREBP2_21459322_ChIP-Seq_LIVER_Mouse	25/1095	6.81223e-09	3.12511e-08	-1.01533	17.5462	0.816378	AVEN;POLDIP2;NPRL3;GMNN;MRPL12;NUBP2;SPR;SNRPD1;E2F1;SSSCA1;SAC3D1;CCT3;EIF5B;PCYT2;CHKA;NDUFA4;TRMT1;PPP2R5D;AIMP2;BRMS1;RAD51;CDK5;RPUSD2;NHP2;DRG1
ELK1_19687146_ChIP-ChIP_Hela_Human	20/916	4.59851e-07	1.75797e-06	-1.31256	17.3932	0.809263	RBM28;TOMM40;NDUFA4;PAK1IP1;WDR4;PPP2R5D;ALKBH6;NME1;PSMD8;BCL2L12;DGUOK;FLAD1;GRWD1;MARS;HMBS;NDUFAF1;RPL29;CCT5;POLR2K;MPDU1
BCL3_23251550_ChIP-Seq_MUSCLE_Mouse	21/858	3.70302e-08	1.65733e-07	-1.09274	17.0608	0.793794	EIF2B4;PRELID1;TSSC4;PRMT1;NPRL3;ILF2;HSPBP1;MRPL11;SLC5A6;PSMB7;UBB;NCL;MARS;ATP5D;CDK5RAP1;TIMM17A;DRG1;RPL22L1;NAE1;SNRPD3;FARSA
MYCN_21190229_ChIP-Seq_SHEP-21N_Human	11/373	1.34427e-05	3.94677e-05	-1.65563	16.7881	0.781107	NUP93;PHF5A;METTL1;NDUFA4;NIP7;BOLA3;WDR4;FOXM1;PFDN4;MRPL21;CLN6
TCFCP2L1_18555785_ChIP-Seq_MESC_Mouse	36/1987	1.25579e-09	6.40102e-09	-0.887472	16.7438	0.779044	TSSC4;ZMYND19;NIP7;ROGDI;SLC2A6;NUBP2;PSMD8;PSMB6;DGUOK;STIP1;PTDSS1;SLC25A28;PSMB2;E2F1;STRA13;PDSS1;TRAP1;RBM14;NQO2;PNO1;FANCA;WDR53;LSM2;SLC5A6;CCNA2;BOP1;SARS2;PPA1;TMEM138;BOLA3;DNAJB11;MRTO4;SLC25A5;FXN;THOP1;CC2D1A
TET1_21451524_ChIP-Seq_MESC_Mouse	37/1839	4.19683e-11	2.36959e-10	-0.755412	16.7423	0.778976	RNFT2;MRPS15;MRPS12;PHB;TIMM10;MRPL12;HSPBP1;SRM;MRPL11;NUBP2;ALKBH2;DPH2;FPGS;POLR2F;SSSCA1;MPDU1;PRELID1;PPIL1;PCYT2;CHKA;SIGMAR1;YDJC;MRPL21;MRPL22;BOP1;GRHPR;BRMS1;CDK5;RPUSD1;MARS;PGP;CCDC86;POLR1E;SNRNP25;FXN;THOP1;TELO2
PADI4_21655091_ChIP-ChIP_MCF7_Human	23/1037	4.67717e-08	2.04348e-07	-1.08282	16.6792	0.776038	RNFT2;UFD1L;CDC123;METTL1;WDR4;CD3EAP;HSCB;PA2G4;WDR46;ATP5G1;CDC25B;BCL2L12;EXOSC7;DGUOK;PTDSS1;PHF5A;AIFM1;CDK5;DPH2;PSMD3;DNAJB11;SSSCA1;SNRPD3
SETDB1_19884255_ChIP-Seq_MESC_Mouse	35/2020	6.645e-09	3.08698e-08	-0.959396	16.5913	0.77195	POLDIP2;TUSC1;TIMM10;MRPL34;CENPA;WDR46;CENPB;PTS;SRM;PSMB6;TMEM147;UBB;FLAD1;FPGS;ATP5D;WBSCR22;EIF2B1;SAC3D1;CCT5;CHKA;GSTO1;DCXR;AHSA1;TRMT1;ARPC5;UCHL3;CDC25B;WDR77;YRDC;UCK2;RPUSD1;MARS;DRG1;BIRC5;DNAJC9
CRX_20693478_ChIP-Seq_ADULT RETINA_Mouse	17/668	4.51465e-07	1.74408e-06	-1.21636	16.128	0.750396	TOMM40;PNO1;TUSC2;CD3EAP;MRPL36;HSCB;ILF2;MRPL22;GGCT;EXOSC7;DGUOK;COQ3;FLAD1;DRG1;MRPL9;CCT5;MPDU1
SPI1_22096565_ChIP-ChIP_GC-B_Mouse	28/1676	4.93157e-07	1.86586e-06	-1.19976	15.827	0.736387	TSSC4;MCM7;NIP7;CENPA;ATP5G1;TSEN54;NUBP2;PSMD8;EXOSC7;DGUOK;SSSCA1;MPDU1;EIF5B;DUSP2;AHSA1;MRPL47;IMP4;TRMT1;PA2G4;BCS1L;LSM2;NME1;BOP1;CCDC86;DNAJC9;RTN4IP1;CRELD2;THOP1
HNF4A_19822575_ChIP-Seq_HepG2_Human	105/6083	5.697e-27	1.22984e-25	-0.271782	15.5888	0.725306	LTV1;TMEM183A;GMNN;PHRF1;PHB2;CHCHD4;CHCHD3;PSMD7;PSMD3;RUVBL1;CDK5RAP1;SNRPD3;PCYT2;WDR77;CDC25B;NUP93;SLC5A6;BRMS1;PPA1;CCDC86;ANAPC5;RPL29;AURKAIP1;LY6E;MRPL14;PHB;MRPL12;MRPL11;RRP7A;NUP85;DHRS7B;DPH2;ISOC2;MPDU1;TRAPPC3;EIF2B4;TRAP1;CHKA;RPP40;FANCA;C20ORF24;PA2G4;ARPC5;MRPL21;LSM2;UCK2;CDK5;NOL10;ITPA;UFD1L;LAD1;RBM28;MRPS15;PIGU;PAK1IP1;ITGAE;WDR46;RABEPK;ATP5G1;MRPL3;SPR;DNMT3B;SSSCA1;CCT…
NANOG_18555785_ChIP-Seq_MESC_Mouse	14/542	4.0137e-06	1.29213e-05	-1.38371	15.5759	0.724706	TRAP1;MRPL47;IMP4;MRPL37;HSCB;DBF4;CHCHD3;CDK5;WBSCR22;FARSA;SLC25A5;CRELD2;EXOSC2;CC2D1A
SPI1_23547873_ChIP-Seq_NB4_Human	60/3198	2.53363e-16	2.11328e-15	-0.460428	15.5581	0.723879	AVEN;ZMYND19;MCM7;POP4;TUSC2;USP39;TSEN54;CHCHD4;PNP;PSMD7;SPR;AIFM1;RUVBL1;TIMM17A;SNRPD3;EIF2B1;DUSP2;RBM14;GSTO1;DCXR;ITPK1;CD3EAP;RANGAP1;EBNA1BP2;IRF3;GRWD1;DNAJB11;TCP1;NHP2;DNAJC9;ANAPC5;AURKAIP1;XRCC6BP1;TSSC1;NIP7;NOL7;TIMM10;HSPBP1;CENPB;RRP7A;DGUOK;PTDSS1;SLC25A28;IRAK1;ICT1;GALR2;E2F1;CSK;CCT5;MPDU1;TRAPPC3;WDR53;ARPC5;LSM2;GGCT;COPS3;GRHPR;HNRNPD;RPL22L1;ITPA
RARA_24833708_ChIP-Seq_LIVER_Mouse	38/2000	1.1126e-10	6.00479e-10	-0.692004	14.6935	0.683651	RNFT2;TMEM183A;MCM7;POLDIP2;TACO1;MRPS12;ROGDI;NOP2;MRPL12;USP39;MRPL11;PSMD8;DGUOK;PUF60;NUP85;FLAD1;SNAPC4;STRA13;SAC3D1;CCT5;EIF2B4;TRAP1;PRELID1;CHKA;GSTO1;PA2G4;RANGAP1;YDJC;CDC25B;MRPL22;LSM2;BOP1;BIRC5;RPL22L1;DUS1L;AURKAIP1;LY6E;FBXL6
ELK1_22589737_ChIP-Seq_MCF10A_Human	20/928	5.60152e-07	2.07652e-06	-1.07198	14.0266	0.652622	CENPV;PPIL1;XRCC6BP1;TSSC4;NIP7;MRPS12;TIMM10;PSMD8;DGUOK;PHF5A;IRF3;PPA1;DHRS7B;GRWD1;MARS;MICALL1;TCP1;NDUFAF1;POLR2K;MPDU1
YY1_22570637_ChIP-Seq_MALME-3M_Human	22/1049	2.35226e-07	9.28256e-07	-1.00817	14.0035	0.651545	CCT3;TRAP1;MRPS11;TUSC2;GMNN;NOP2;C20ORF27;PPP2R5D;PA2G4;FANCE;HSPBP1;MRPL11;YRDC;BOP1;EBNA1BP2;SLC25A28;UBB;GRWD1;SNAPC4;BRIX1;RPL29;ABCF1
NR1H3_23393188_ChIP-Seq_ATHEROSCLEROTIC-FOAM_Human	15/599	2.619e-06	8.58189e-06	-1.06227	12.3923	0.576583	DUSP2;PPIL1;TOMM40;MRPS25;PAK1IP1;MRPL36;MRPL12;FANCE;WDR77;DNAJB11;STRA13;CRELD2;AURKAIP1;EXOSC2;LY6E
ASXL1_24218140_ChIP-Seq_BMDM_Mouse	17/807	5.38976e-06	1.70521e-05	-1.12294	12.3291	0.573639	GADD45GIP1;EIF5B;TMEM183A;POLDIP2;GSTO1;IMP4;WDR77;LSM2;STIP1;SLC25A28;RAD51;WDR5;CCDC86;NAE1;RPL29;FARSA;SAC3D1
POU5F1_18555785_ChIP-Seq_MESC_Mouse	13/555	2.41098e-05	7.02246e-05	-1.22378	11.704	0.544557	TRAP1;WDR4;BCS1L;TSEN54;MRPL21;LSM10;CCT6A;MRPL3;COQ3;ICT1;ATP5D;NDUFAF1;EIF2B1
NEUROD2_26341353_ChIP-Seq_CORTEX_Mouse	36/2000	1.4865e-09	7.47324e-09	-0.611473	11.4418	0.53236	TMEM183A;NXT1;TSSC1;TACO1;TUSC2;ROGDI;NOL7;MRPL36;PHB;MRPL12;PWP2;ALKBH6;PHB2;TSEN54;RRP7A;BCL2L12;ALKBH2;PUF60;ICT1;GALR2;PDE6D;EIF2B1;CCT5;TRAPPC3;JMJD4;TRAP1;PPIL1;PPP2R5D;YDJC;LSM2;NME1;BRMS1;RPL22L1;ANAPC5;SNRNP25;FBXL6
TAF7L_23326641_ChIP-Seq_C3H10T1-2_Mouse	16/912	8.64958e-05	0.000231708	-1.32459	11.0868	0.515842	TOMM40;GSTO1;NOL7;NDUFC2;MRPL12;MRPS7;MRPL21;CENPB;SLC5A6;COQ3;PHF5A;PSMB2;UBB;NUP85;MARS;ABCF1
GATA6_25053715_ChIP-Seq_YYC3_Human	35/2000	5.19322e-09	2.44348e-08	-0.60262	10.5623	0.491436	LAD1;PIGU;ZNF593;TMEM183A;POP4;TIMM10;FOXM1;CENPA;HSPBP1;LRP8;PNP;UBB;ICT1;DPH2;ATP5D;E2F1;CSK;PDSS1;DUSP2;CHKA;GSTO1;PRMT1;NDUFC2;C20ORF24;GLRX2;ILF2;WDR77;GGCT;MRPS9;PPA1;TMEM138;NCL;MARS;ORAI1;AURKAIP1
CNOT3_19339689_ChIP-ChIP_MESC_Mouse	26/1547	1.15905e-06	4.05115e-06	-0.825715	10.2525	0.477022	TOMM40;ZMYND19;MCM7;PAK1IP1;TUSC2;ROGDI;ARPC5L;NOL7;MRPL12;USP39;RABEPK;SRM;ALKBH2;PSMD7;C1QBP;EIF5B;ATP13A1;SURF2;ARPC5;MRPS7;CCT6A;BOP1;BRMS1;NCL;MARS;POLR1E
PPARG_20887899_ChIP-Seq_3T3-L1 PREADIPOCYTE _Mouse	59/3565	1.0373e-13	7.46448e-13	-0.350376	9.78371	0.455211	UFD1L;AVEN;TACO1;POP4;ITGAE;MRPL34;PHB2;TSEN54;CHCHD4;CHCHD3;SPR;TIMM17A;WDR5;MRPL9;SNRPD3;CCT3;JMJD4;EIF5B;GSTO1;ITPK1;NDUFC2;BCS1L;RANGAP1;COMMD7;YDJC;WDR77;SLC5A6;TMEM177;SARS2;TMEM138;PPA1;ORAI1;POLR1E;SLC25A5;AURKAIP1;FXN;LY6E;NOP2;NOC4L;HSD17B10;MRPL11;UBB;PDSS1;CCT5;CENPV;PPIL1;CHKA;NDUFA4;SURF2;ARPC5;MRPL21;LSM2;GGCT;CCT6A;GRHPR;COQ3;PHF5A;HNRNPD;NDUFAF1
CIITA_25753668_ChIP-Seq_RAJI_Human	11/459	8.35097e-05	0.000225353	-1.13608	9.54062	0.443901	PSMD8;RBM28;TBL3;MRPS15;ATP13A1;PSMD3;HNRNPD;CCDC86;BRIX1;FARSA;EXOSC2
GATA3_20176728_ChIP-ChIP_TROPHOBLAST STEM CELLS_Mouse	16/834	3.09477e-05	8.94316e-05	-1.00679	9.38538	0.436678	DUSP2;PCYT2;MRPS25;PAK1IP1;ARPC5;UCHL3;SLC2A6;PSMB6;SLC25A28;PSMB2;MARS;PDE6D;RTN4IP1;AURKAIP1;CCT5;CC2D1A
TCF7_22412390_ChIP-Seq_EML_Mouse	28/1529	8.03681e-08	3.31406e-07	-0.62116	9.26765	0.4312	UFD1L;RBM28;PYCRL;TACO1;ARPC5L;MRPL36;MRPL37;SLC2A6;LSM10;SPR;MICALL1;RUVBL1;ATP5D;POLR2F;CSK;EIF2B1;EIF5B;PCYT2;ITPK1;TRMT1;GLRX2;FANCE;COMMD7;MRPL21;MRPL22;NOL10;DUS1L;ITPA
RUNX1_22412390_ChIP-Seq_EML_Mouse	31/1770	4.1331e-08	1.82753e-07	-0.591606	9.17885	0.427068	TMEM183A;MCM7;NPRL3;ARPC5L;PWP2;USP39;ATP5G1;LRP8;SLC2A6;TSEN54;EXOSC7;HAUS8;DHRS7B;DPH2;MICALL1;ATP5D;WDR5;SSSCA1;EXOSC2;METTL1;ITPK1;FANCA;CD3EAP;PA2G4;BRMS1;POLR1E;DNAJC9;PSMG1;SNRNP25;SLC25A5;CRELD2
FOXM1_23109430_ChIP-Seq_U2OS_Human	8/267	0.000182777	0.000459446	-1.17807	9.05408	0.421263	RNFT2;CCNA2;AIMP2;TACO1;DHRS7B;PGP;CENPA;CDC25B
SOX17_20123909_ChIP-Seq_XEN_Mouse	30/1947	9.78703e-07	3.55628e-06	-0.717604	9.00363	0.418916	RBM28;TOMM40;PYCRL;MRPL34;RABEPK;MRPL11;PSMD8;CHCHD3;UBB;FLAD1;EXOSC2;POLR2K;TRAPPC3;CHKA;GSTO1;AHSA1;MRPL47;IMP4;RANGAP1;UCHL3;BYSL;NME1;CCNA2;TMEM177;COQ3;UCK2;BRMS1;KARS;RPUSD2;RTN4IP1
CEBPA_23403033_ChIP-Seq_LIVER_Mouse	13/589	4.37165e-05	0.000123415	-0.995712	8.96136	0.416949	TACO1;WDR62;RANGAP1;HSD17B10;COPS3;PTDSS1;PNP;NDUFAF4;MARS;DHRS7B;HMBS;PDSS1;DUS1L
PRDM5_23873026_ChIP-Seq_MEF_Mouse	20/1029	2.60925e-06	8.58189e-06	-0.767267	8.95082	0.416459	PPIL1;MCM7;PAK1IP1;SIGMAR1;GMNN;ARPC5L;PPP2R5D;GGCT;AIMP2;GRHPR;PTDSS1;DBF4;IRAK1;AIFM1;CDK5;PUF60;TCP1;SLC25A5;POLR2K;ABCF1
NANOG_18358816_ChIP-ChIP_MESC_Mouse	21/1232	1.04695e-05	3.17547e-05	-0.858919	8.89623	0.413919	UFD1L;TRAP1;RBM14;ITPK1;MRPL37;GLRX2;RANGAP1;CENPA;ATP5G1;UCK2;DBF4;BRMS1;CHCHD3;UBB;GALR2;FLAD1;TMEM138;WBSCR22;PDE6D;SLC25A5;CRELD2
STAT3_1855785_ChIP-Seq_MESC_Mouse	12/572	0.000136157	0.00035131	-1.06325	8.45694	0.39348	CCNA2;TRAP1;UCK2;NXT1;PSMB2;PSMD3;DNAJB11;POLR2F;NOC4L;WDR77;FBXL6;NME1
SOX2_18555785_ChIP-Seq_MESC_Mouse	11/497	0.000164427	0.000416171	-1.05082	8.18005	0.380597	PSMD8;UCK2;DBF4;MCM7;UBB;GMNN;MRPL36;ANAPC5;DUS1L;WDR77;LY6E
SRY_25088423_ChIP-ChIP_EMBRYONIC GONADS_Mouse	53/3083	5.80721e-13	4.09855e-12	-0.291761	7.65008	0.355939	PIGU;WDR4;TUSC1;MRPL37;RABEPK;PHB2;SLC2A6;FPGS;SNAPC4;STRA13;SSSCA1;SNRPD3;CCT3;DUSP2;PCYT2;GSTO1;DCXR;ITPK1;UCHL3;SLC5A6;MRPS9;BRMS1;IRF3;RPUSD1;BOLA3;GRWD1;DNAJB11;MRTO4;PGP;POLR1E;SNRNP25;CRELD2;THOP1;LY6E;TOMM40;XRCC6BP1;TSSC4;NOP2;MRPL12;SRM;PUF60;DPH2;ATP5D;PDE6D;CSK;NAE1;NDUFA9;TRAPPC3;CCDC137;SURF2;PA2G4;GRHPR;YRDC
TCF3_18467660_ChIP-ChIP_MESC_Mouse	21/1388	5.73998e-05	0.000157207	-0.853027	7.47077	0.347596	LAD1;DUSP2;RBM14;ZMYND19;ITPK1;TUSC1;SLC5A6;YRDC;UCK2;SLC25A28;PPA1;BOLA3;E2F1;DNMT3B;DRG1;CSK;PDSS1;MRPL9;CRELD2;EXOSC2;SAC3D1
SOX9_25088423_ChIP-ChIP_EMBRYONIC GONADS_Mouse	33/1903	1.83466e-08	8.31262e-08	-0.446702	7.28254	0.338838	LTV1;MRPS15;TSSC4;PSMD14;NIP7;MRPL37;CLN6;UBB;DPH2;SNAPC4;EIF5B;TRAPPC3;JMJD4;SURF2;DCXR;RPP40;ARPC5;PA2G4;RANGAP1;CCT6A;YRDC;GRHPR;TBL3;MRPS9;BRMS1;RPUSD1;NCL;GRWD1;ORAI1;POLR1E;NOL10;DUS1L;CRELD2
SOX9_24532713_ChIP-Seq_HFSC_Mouse	25/1384	5.28323e-07	1.97851e-06	-0.546068	7.17159	0.333676	LAD1;PIGU;TSSC4;TOMM40;TSSC1;MRPS11;SLC2A6;FLAD1;MICALL1;WBSCR22;SNRPD3;EIF2B1;TRAPPC3;PNO1;PPP2R5D;ARPC5;LRWD1;BCS1L;RANGAP1;NME1;NUP93;CCT6A;UCK2;CDK5;BIRC5
ELK3_25401928_ChIP-Seq_HUVEC_Human	33/2000	5.77053e-08	2.46254e-07	-0.458307	6.97401	0.324483	FH;ZNF593;XRCC6BP1;TSSC4;TUSC1;ARPC5L;TIMM10;PHRF1;LRP8;SRM;LSM10;STIP1;UBB;FPGS;CSK;MRPL9;SLC25A22;MPDU1;GADD45GIP1;CCT3;RBM14;CHKA;ATAD3A;WDR77;YRDC;TBL3;BRMS1;TMEM138;HMBS;MRTO4;ORAI1;CCDC86;AURKAIP1
DMRT1_21621532_ChIP-ChIP_FETAL_Ovary	5/132	0.00111154	0.00245744	-1.09841	6.59993	0.307078	AIMP2;PUF60;FLAD1;IMP4;NME1
KLF4_19030024_ChIP-ChIP_MESC_Mouse	24/1502	6.99567e-06	2.17577e-05	-0.602451	6.46764	0.300923	EIF5B;RBM14;TSSC4;ITPK1;ARPC5L;PA2G4;ATAD3A;TSEN54;WDR77;CCNA2;CCT6A;CHCHD4;COQ3;UCK2;AIFM1;CDK5;UBB;NCL;DNMT3B;BIRC5;POLR1E;ANAPC5;SSSCA1;MPDU1
MYC_18940864_ChIP-ChIP_HL60_Human	14/746	0.000121026	0.000315084	-0.797199	6.42755	0.299057	MCM7;METTL1;POP4;PAK1IP1;GMNN;CD3EAP;WDR53;AHSA1;BYSL;UCK2;RTN4IP1;FXN;CCT5;ABCF1
RUNX1_20887958_ChIP-Seq_HPC-7_Mouse	20/1120	8.86278e-06	2.71053e-05	-0.607171	6.38487	0.297072	DUSP2;TACO1;NOP2;MRPL37;USP39;LRP8;COMMD7;HSPBP1;PTS;SRM;NME1;GGCT;STIP1;GRHPR;TBL3;PHF5A;PUF60;GALR2;WDR5;SNRNP25
PPARG_20176806_ChIP-Seq_THIOMACROPHAGE_Mouse	16/837	3.22723e-05	9.25306e-05	-0.686399	6.37525	0.296624	TMEM183A;GSTO1;GMNN;FANCE;YDJC;BYSL;NME1;PSMB6;CTU2;UCK2;SLC25A28;HAUS8;KARS;DHRS7B;NCL;FXN
ZFP281_18358816_ChIP-ChIP_MESC_Mouse	11/578	0.000571315	0.00132704	-0.930655	6.1654	0.28686	ALKBH2;COPS3;TRAPPC3;TMEM147;BRMS1;ZMYND19;UBB;PRMT1;CDK5RAP1;AHSA1;MRPL34
PPARG_23326641_ChIP-Seq_C3H10T1-2_Mouse	13/838	0.00119468	0.00260288	-1.02999	6.12962	0.285195	EIF5B;JMJD4;TRAP1;WDR4;NOL7;ILF2;MRPL21;LSM2;PSMB2;AIFM1;UBB;CSK;MRPL9
RXRA_24833708_ChIP-Seq_LIVER_Mouse	32/2000	1.83268e-07	7.31081e-07	-0.430628	6.08423	0.283084	TMEM183A;NXT1;POLDIP2;NOP2;SLC2A6;SLC25A28;PUF60;NUP85;GALR2;FPGS;NAE1;CCT5;TRAPPC3;TRAP1;CENPV;PPIL1;PCYT2;CHKA;PA2G4;FANCE;RANGAP1;CDC25B;WDR77;MRPL22;CCNA2;BOP1;BRMS1;RPUSD1;RPUSD2;NOL10;DUS1L;LY6E
TCF7L2_21901280_ChIP-Seq_H4IIE_Rat	12/645	0.000395573	0.000955099	-0.845411	5.87873	0.273522	NUP93;EIF2B4;UCK2;PPIL1;PRMT1;ITPK1;RUVBL1;GMNN;CDK5RAP1;TRMT1;HSCB;MPDU1
E2F1_17053090_ChIP-ChIP_MCF7_Human	26/1726	7.96951e-06	2.45782e-05	-0.537819	5.70822	0.265589	UFD1L;TSSC4;NXT1;POP4;PHB2;ATP5G1;CLN6;UBB;NUP85;DHRS7B;PSMD3;E2F1;STRA13;ISOC2;RBM14;PA2G4;UCHL3;MRPL21;COPS3;PHF5A;IRF3;DKC1;GRWD1;HMBS;DRG1;NDUFAF1
TET1_21490601_ChIP-Seq_MESC_Mouse	32/1994	1.7164e-07	6.9222e-07	-0.392482	5.56672	0.259005	RNFT2;LAD1;MRPS15;ZMYND19;TACO1;WDR4;NOC4L;HSCB;MRPL12;LSM10;ALKBH2;TMEM147;NUP85;FLAD1;DHRS7B;SNAPC4;PSMD3;DNMT3B;EIF2B1;ABCF1;EIF2B4;MTX1;METTL1;NDUFC2;LRWD1;PA2G4;BCS1L;NME1;AIMP2;BOP1;RPUSD2;ORAI1
EBNA2_21746931_ChIP-Seq_IB4-LCL_Human	24/1492	6.27372e-06	1.96791e-05	-0.480617	5.20794	0.242312	PRMT1;MRPS11;TUSC2;SIGMAR1;GMNN;NOP2;C20ORF27;WDR53;SLC5A6;CIRH1A;HAUS8;SNRPD1;GRWD1;ATP5D;SNAPC4;C10ORF2;CCDC86;ANAPC5;MRPL9;RTN4IP1;EIF2B1;SLC25A22;EXOSC2;ISOC2
AR_21909140_ChIP-Seq_LNCAP _Human	7/298	0.00182087	0.00386278	-0.868991	4.82843	0.224654	CCNA2;RUVBL1;E2F1;MRPL47;DNAJC9;GLRX2;UCHL3
SMAD1_18555785_ChIP-Seq_MESC_Mouse	11/610	0.000878513	0.00196594	-0.73789	4.59837	0.21395	RBM14;PCYT2;TOMM40;CHKA;UBB;MRPL47;NDUFAF1;MRPL9;SLC25A5;CC2D1A;MPDU1
STAT4_19710469_ChIP-ChIP_TH1 _Mouse	22/1939	0.00181109	0.00386278	-0.826069	4.58995	0.213558	RBM14;NQO2;PYCRL;SURF2;POP4;ATP5G1;LRP8;PTS;SRM;BYSL;NUP93;COQ3;PHF5A;PNP;KARS;UBB;PPA1;HMBS;TCP1;PSMD3;ATP5D;PDE6D
SOX2_19030024_ChIP-ChIP_MESC_Mouse	14/863	0.000511233	0.00121047	-0.672393	4.51629	0.210132	TRAPPC3;ZMYND19;MCM7;NDUFA4;NIP7;CENPB;CDC25B;LSM2;NME1;CCNA2;CCT6A;STIP1;UBB;POLR1E
KLF4_18358816_ChIP-ChIP_MESC_Mouse	24/1700	4.95184e-05	0.000138727	-0.505265	4.48827	0.208828	EIF5B;PPIL1;RBM14;METTL1;PAK1IP1;GMNN;MRPS12;ITPK1;IMP4;RANGAP1;LSM2;SLC5A6;TMEM177;CCT6A;ALKBH2;UCK2;CIRH1A;DBF4;SARS2;UBB;CDK5;FLAD1;MARS;SLC25A5
GATA2_20887958_ChIP-Seq_HPC-7_Mouse	27/1708	2.21668e-06	7.39567e-06	-0.355813	4.2038	0.195592	LTV1;CDC123;TMEM183A;MRPL14;WDR46;RABEPK;SLC2A6;SRM;ALKBH2;STIP1;PSMD7;FPGS;E2F1;PDSS1;SNRPD3;EIF5B;DUSP2;PPIL1;ATP13A1;IMP4;BYSL;GGCT;GRHPR;SARS2;PGP;ORAI1;SNRNP25
SOX2_18692474_ChIP-Seq_MESC_Mouse	42/3319	1.02697e-06	3.69509e-06	-0.297933	3.7267	0.173394	NXT1;TOMM40;PAK1IP1;MRPS12;MRPL36;PHB;USP39;CENPA;CHCHD4;LSM10;PSMD8;CHCHD3;PNP;PSMD7;UBB;FLAD1;GALR2;DHRS7B;ATP5D;DNMT3B;PDSS1;MPDU1;CCT3;RBM14;NQO2;ITPK1;AHSA1;GLRX2;BCS1L;RANGAP1;LSM2;NME1;UCK2;BRMS1;DBF4;SARS2;CIRH1A;CDK5;MARS;DUS1L;RPL29;LY6E
GATA2_21571218_ChIP-Seq_MEGAKARYOCYTES_Human	17/1111	0.000257257	0.000629422	-0.475588	3.50542	0.163098	RBM28;DUSP2;PSMD14;ITPK1;PHRF1;LRP8;SLC2A6;RRP7A;PHF5A;SNRPD1;DHRS7B;PSMD3;RUVBL1;PSMG1;RPL29;EXOSC2;ISOC2
RARB_24833708_ChIP-Seq_LIVER_Mouse	30/2000	1.67137e-06	5.67955e-06	-0.28879	3.4882	0.162297	RNFT2;PYCRL;ROGDI;PHB;PHB2;TSEN54;MRPL11;DGUOK;SLC25A28;PUF60;NUP85;STRA13;EIF2B4;PRELID1;PPIL1;NQO2;ATP13A1;RPP40;ITPK1;PA2G4;RANGAP1;MRPL22;LSM2;CCNA2;BOP1;TBL3;RPUSD1;RPUSD2;DNAJB11;PFDN4
SMAD4_19686287_ChIP-ChIP_HaCaT_Human	8/405	0.00253042	0.00524669	-0.659328	3.46157	0.161058	TOMM40;MICALL1;TCP1;GMNN;CD3EAP;RPL22L1;MRPL14;SNRPD3
STAT5_23275557_ChIP-Seq_MAMMARY-EPITHELIUM_Mouse	19/1197	7.04487e-05	0.000191516	-0.379929	3.2524	0.151326	CHKA;METTL1;PRMT1;CD3EAP;NOC4L;HSCB;COMMD7;HSPBP1;MRPL22;SLC5A6;GGCT;TMEM177;PSMD3;FPGS;CDK5RAP1;ORAI1;PDSS1;CCT5;CC2D1A
NUCKS1_24931609_ChIP-Seq_HEPATOCYTES_Mouse	11/588	0.000655745	0.00151358	-0.473716	3.07597	0.143117	CCNA2;CDK5;PRMT1;NCL;TCP1;BIRC5;STRA13;CSK;ARPC5;PA2G4;NME1
SPI1_20176806_ChIP-Seq_THIOMACROPHAGE_Mouse	25/1654	1.13414e-05	3.41171e-05	-0.296394	3.04862	0.141845	RNFT2;PAK1IP1;NPRL3;NOL7;MPV17L2;PHB;MRPL12;DHRS7B;FPGS;DNMT3B;TRAPPC3;PPIL1;NQO2;METTL1;BCS1L;FANCE;CDC25B;BYSL;CCT6A;BRMS1;CIRH1A;CCDC86;BIRC5;CC2D1A;FBXL6
TP53_22573176_ChIP-Seq_HFKS_Human	20/1348	0.000111603	0.000294664	-0.368341	2.99449	0.139326	GADD45GIP1;JMJD4;PIGU;TMEM183A;METTL1;PAK1IP1;GLRX2;WDR62;MRPL11;PSMB7;YRDC;COPS3;SPR;SNRPD1;FLAD1;ANAPC5;CRELD2;FARSA;SAC3D1;CC2D1A
ESR1_17901129_ChIP-ChIP_ liver_Mouse	8/444	0.00435248	0.00858795	-0.588907	2.80166	0.130354	LSM10;GRHPR;NQO2;PHF5A;UBB;NDUFA4;BIRC5;CENPA
SMAD2_18955504_ChIP-ChIP_HaCaT_Human	26/1936	5.39145e-05	0.000148772	-0.313796	2.76552	0.128672	UFD1L;AVEN;LAD1;NXT1;PSMD14;C9ORF78;TIMM10;PTS;LSM10;PSMB7;SLC25A28;AIFM1;C1QBP;MICALL1;WBSCR22;ABCF1;TRAPPC3;NQO2;CD3EAP;GLRX2;RANGAP1;ILF2;NME1;CDK5;PPA1;DNAJC9
SMAD3_18955504_ChIP-ChIP_HaCaT_Human	26/1936	5.39145e-05	0.000148772	-0.30305	2.67081	0.124266	UFD1L;AVEN;LAD1;NXT1;PSMD14;C9ORF78;TIMM10;PTS;LSM10;PSMB7;SLC25A28;AIFM1;C1QBP;MICALL1;WBSCR22;ABCF1;TRAPPC3;NQO2;CD3EAP;GLRX2;RANGAP1;ILF2;NME1;CDK5;PPA1;DNAJC9
SOX2_18358816_ChIP-ChIP_MESC_Mouse	12/785	0.00205652	0.00431281	-0.487689	2.65604	0.123579	TMEM177;UCK2;RBM14;DBF4;UBB;GALR2;RPP40;ITPK1;CDK5RAP1;MRPL37;DUS1L;LY6E
TCF21_23034159_ChIP-ChIP_E13 GONADS_Rat	1937-03-01	0.00149372	0.00320582	-0.456785	2.62322	0.122052	PSMD8;CD3EAP;HSPBP1
SPI1_20517297_ChIP-Seq_HL60_Human	19/1249	0.000121054	0.000315084	-0.318455	2.56759	0.119464	RBM14;ZNF593;GSTO1;NDUFC2;CD3EAP;PPP2R5D;PA2G4;FANCE;UCHL3;MRPL11;RRP7A;EBNA1BP2;PHF5A;SPR;DHRS7B;NHP2;PGP;NAE1;EXOSC2
MECOM_23826213_ChIP-Seq_KASUMI_Mouse	29/1951	2.99692e-06	9.73336e-06	-0.220653	2.54633	0.118474	TOMM40;ROGDI;ARPC5L;ALKBH6;CENPA;RABEPK;LRP8;SLC2A6;PTS;CLN6;STIP1;FLAD1;DHRS7B;PDE6D;CSK;NAE1;CCT3;TRAPPC3;DUSP2;SIGMAR1;ITPK1;MRPL47;ARPC5;LRWD1;GGCT;UCK2;MARS;ORAI1;LY6E
PPARD_23208498_ChIP-Seq_MDA-MB-231_Human	9/516	0.00314846	0.00641936	-0.487185	2.45952	0.114435	PSMB6;CHKA;GALR2;MRPS25;MRPS11;TCP1;BIRC5;MRPL34;PWP2
RUNX2_24764292_ChIP-Seq_MC3T3_Mouse	30/2000	1.67137e-06	5.67955e-06	-0.203515	2.45818	0.114373	MCM7;POLDIP2;TACO1;PHB;MRPL34;PWP2;RABEPK;ATP5G1;LRP8;CLN6;MRPL11;DGUOK;SLC25A28;FPGS;SNAPC4;CDK5RAP1;WDR5;CSK;EIF5B;TRAPPC3;TRAP1;RBM14;GSTO1;ITPK1;PPP2R5D;MRPS7;UCK2;SARS2;HNRNPD;BIRC5
TP53_23651856_ChIP-Seq_MEF_Mouse	47/3193	2.27035e-09	1.11096e-08	-0.132684	2.43018	0.11307	MCM7;PAK1IP1;TUSC2;MRPL14;MRPL12;MRPL34;USP39;WDR46;TSEN54;BCL2L12;CHCHD4;EXOSC7;PSMB7;GALR2;DHRS7B;FPGS;PDE6D;CDK5RAP1;STRA13;SLC25A22;SAC3D1;JMJD4;EIF5B;PCYT2;CCDC137;PRMT1;DCXR;NDUFC2;CD3EAP;PPP2R5D;GLRX2;PA2G4;MRPL21;NME1;SLC5A6;BOP1;UCK2;TBL3;BRMS1;PHF5A;NDUFAB1;HMBS;DRG1;CCDC86;BIRC5;DNAJC9;PFDN4
NR4A2_19515692_ChIP-ChIP_MN9D_Mouse	5/207	0.00721611	0.0135811	-0.5649	2.42855	0.112994	PSMD8;KARS;DCXR;BOLA3;PHB
POU5F1_18358816_ChIP-ChIP_MESC_Mouse	11/753	0.00434789	0.00858795	-0.460759	2.19201	0.101989	CCT6A;UCK2;RBM14;DBF4;UBB;GALR2;ITPK1;CDK5RAP1;SSSCA1;UCHL3;SLC25A22
SOX11_23321250_ChIP-ChIP_Z138-A519-JVM2_Human	14/1134	0.00596574	0.011463	-0.454606	2.03147	0.0945189	TSSC1;DCXR;MRPL12;ILF2;BYSL;SRM;NME1;STIP1;PTDSS1;FLAD1;TMEM138;MARS;PSMD3;DRG1
TAL1_20566737_ChIP-Seq_PRIMARY FETAL LIVER ERYTHROID _Mouse	27/1875	1.17042e-05	3.49222e-05	-0.184107	1.88938	0.0879078	TSSC1;WDR4;ROGDI;PHB;MRPL37;MRPL34;PHRF1;SRM;MRPL11;NUBP2;CHCHD3;UBB;CSK;MRPL9;NDUFA4;COMMD7;YRDC;TBL3;UCK2;PPA1;NCL;BOLA3;HMBS;MRTO4;ORAI1;BIRC5;PSMG1
SOX9_22984422_ChIP-ChIP_TESTIS_Rat	1964-03-01	0.00647882	0.012384	-0.425326	1.86776	0.0869019	PRELID1;MCM7;MARS
SMARCA4_20176728_ChIP-ChIP_TROPHOBLAST STEM CELLS_Mouse	15/1118	0.00210388	0.00438707	-0.325622	1.76783	0.0822527	UFD1L;CCT3;DUSP2;PCYT2;ATP13A1;MRPL14;SRM;PSMB6;CHCHD4;SLC25A28;PSMB2;HMBS;RTN4IP1;EXOSC2;CCT5
ELF1_20517297_ChIP-Seq_JURKAT_Human	15/1020	0.000872341	0.00196411	-0.270061	1.68321	0.0783156	PIGU;RBM14;GSTO1;ATP13A1;TUSC2;GMNN;WDR4;NOP2;C20ORF27;PPP2R5D;ITGAE;COPS3;SNAPC4;NAE1;AURKAIP1
NR0B1_18358816_ChIP-ChIP_MESC_Mouse	21/1691	0.000772947	0.00176193	-0.234721	1.48845	0.0692536	UFD1L;TRAP1;RBM14;PAK1IP1;GMNN;MRPS12;ITPK1;MRPL37;GLRX2;FOXM1;ATP5G1;TMEM177;UCK2;PHF5A;DBF4;SARS2;DPH2;CDK5RAP1;SSSCA1;SLC25A5;FBXL6
NANOG_16518401_ChIP-PET_MESC_Mouse	28/3520	0.0447066	0.0707213	-0.547555	1.45048	0.067487	PYCRL;MRPS12;PHB;SLC25A28;PNP;UBB;ICT1;FPGS;RUVBL1;DNMT3B;PDE6D;MRPL9;MPDU1;CCT3;EIF5B;TRAP1;NQO2;PPIL1;CHKA;PPP2R5D;MRPL47;COMMD7;NUP93;UCK2;BRMS1;NCL;NDUFAF1;SLC25A5
POU5F1_16518401_ChIP-PET_MESC_Mouse	15/1550	0.0327483	0.0534161	-0.491825	1.44087	0.06704	RBM14;PYCRL;PA2G4;LSM2;NUP93;GRHPR;UCK2;PSMD7;UBB;ICT1;GALR2;NCL;CDK5RAP1;WDR5;MPDU1
POU5F1_18700969_ChIP-ChIP_MESC_Mouse	7/567	0.0450047	0.0707412	-0.53881	1.42716	0.0664022	NQO2;MARS;DCXR;MRPL36;TIMM10;PA2G4;LY6E
BMI1_19503595_ChIP-Seq_MEFC_Mouse	10/661	0.00507693	0.00996382	-0.297515	1.37119	0.0637978	LAD1;MRPS15;SLC25A28;CHKA;TMEM138;DCXR;MRPL37;PWP2;TELO2;CLN6
MYC_19915707_ChIP-ChIP_AK7_Human	31/2979	0.000899426	0.00200054	-0.178368	1.10844	0.0515729	TSSC4;MRPS11;ROGDI;ALKBH6;LSM10;PSMB6;CHCHD3;SNAPC4;WDR5;DNMT3B;SAC3D1;NDUFA9;CCT3;TRAP1;PPIL1;ATP13A1;DCXR;WDR53;IMP4;GLRX2;PA2G4;RANGAP1;CCT6A;EBNA1BP2;IRF3;PPA1;NCL;DRG1;BIRC5;PFDN4;RPL29
TP63_19390658_ChIP-ChIP_HaCaT_Human	4/179	0.020284	0.0349495	-0.299522	1.00455	0.0467393	IRF3;POLR2F;FOXM1;ILF2
ELF1_17652178_ChIP-ChIP_JURKAT_Human	3/133	0.0418772	0.0667986	-0.252922	0.684426	0.0318446	UFD1L;BRMS1;WDR46
TP53_22127205_ChIP-Seq_IMR90_Human	13/975	0.00429572	0.0085681	-0.130795	0.622547	0.0289655	GLRX2;RANGAP1;YRDC;EBNA1BP2;SPR;PUF60;FLAD1;MICALL1;PSMD3;SLC25A22;SAC3D1;ITPA;CC2D1A
NANOG_21062744_ChIP-ChIP_HESC_Human	11/840	0.00940615	0.0174346	-0.152155	0.61612	0.0286665	NDUFA9;PSMD7;IRAK1;UBB;NUP85;FLAD1;TMEM138;PDE6D;RPL22L1;MRPL37;MRPL11
EWS-FLI1_20517297_ChIP-Seq_SK-N-MC_Human	8/574	0.018045	0.0319928	-0.158762	0.546499	0.0254272	PTDSS1;PYCRL;TACO1;MICALL1;MRPL47;PDSS1;MRPL21;POLR2K
WDR5_24793694_ChIP-Seq_LNCAP_Human	10/757	0.0122826	0.0223154	-0.13803	0.524858	0.0244203	RBM28;CENPV;PSMD7;UBB;GSTO1;RUVBL1;PPP2R5D;NDUFAF1;SLC2A6;CDC25B
POU5F1_18347094_ChIP-ChIP_MESC_Mouse	25/2109	0.000483844	0.00115306	-0.0684009	0.462755	0.0215308	CDC123;POLDIP2;MRPL36;LRP8;SRM;UBB;GALR2;DNMT3B;TRAPPC3;EIF2B4;RBM14;NQO2;ITPK1;GLRX2;CCNA2;COPS3;COQ3;UCK2;MRPS9;DBF4;PPA1;BOLA3;RPL22L1;RTN4IP1;LY6E
EWS-ERG_20517297_ChIP-Seq_CADO-ES1_Human	14/1038	0.00279799	0.00573666	-0.086599	0.446927	0.0207944	CCT3;PPIL1;POLDIP2;GSTO1;RPP40;CENPA;COPS3;UCK2;PTDSS1;CHCHD3;SPR;BOLA3;RPUSD2;EXOSC2
TRP63_18441228_ChIP-ChIP_KERATINOCYTES_Mouse	3/143	0.0498448	0.0775129	-0.173816	0.444501	0.0206815	DCXR;FOXM1;CENPA
TFAP2A_17053090_ChIP-ChIP_MCF7_Human	24/1904	0.000265366	0.000644963	-0.054356	0.399317	0.0185792	UFD1L;RBM14;TOMM40;POLDIP2;ATP13A1;C20ORF24;TRMT1;PA2G4;MRPL12;UCHL3;PHB2;PTS;CDC25B;STIP1;RAD51;IRAK1;KARS;DHRS7B;GRWD1;HMBS;PSMD3;SSSCA1;NDUFAF1;ISOC2
NANOG_18692474_ChIP-Seq_MESC_Mouse	37/3052	1.2527e-05	3.70759e-05	-0.0224441	0.228987	0.0106542	AVEN;CDC123;NXT1;TOMM40;NIP7;MRPS12;MRPL37;TIMM10;CENPA;CLN6;LSM10;PNP;PSMD7;DHRS7B;DPH2;WDR5;DNMT3B;PDSS1;SSSCA1;EXOSC2;MPDU1;RBM14;ACD;ITPK1;GLRX2;COMMD7;LSM2;NME1;UCK2;BRMS1;CIRH1A;DBF4;SARS2;CDK5;DRG1;LY6E;FBXL6
OLIG2_26023283_ChIP-Seq_AINV15_Mouse	27/2000	3.53124e-05	0.000100462	-0.0183969	0.169357	0.00787974	MCM7;PAK1IP1;WDR62;MRPL37;MRPL34;RRP7A;STIP1;PTDSS1;PSMD7;UBB;PUF60;GALR2;MICALL1;E2F1;PDSS1;EXOSC2;GADD45GIP1;EIF5B;TRAPPC3;EIF2B4;MTX1;ITPK1;CDC25B;CCNA2;TMEM177;MARS;BIRC5
MEIS1_20887958_ChIP-Seq_HPC-7_Mouse	19/1452	0.000751471	0.00172369	-0.01545	0.0983131	0.00457425	EIF5B;TRAPPC3;DUSP2;TSSC4;ARPC5L;ITGAE;GLRX2;BCS1L;FANCE;USP39;COMMD7;PTS;BYSL;DGUOK;STIP1;PSMB2;RPUSD2;CRELD2;CCT5
PRDM16_22522345_ChIP-ChIP_PALATE MESENCHYMAL_Mouse	3/122	0.0339243	0.0548467	-0.0115206	0.0334469	0.0015562	PYCRL;PSMD14;NCL
TRIM28_17542650_ChIP-ChIP_NTERA2_Human	3568-03-01	1	1	0.947834	-1.98716e-07	-9.24573e-09	LAD1;CHKA;E2F1
BMI1_23680149_ChIP-Seq_NPCS_Mouse	1/1056	0.9976	1	1.85206	-3.8829e-07	-1.80661e-08	PFDN4
EZH2_18974828_ChIP-Seq_MESC_Mouse	2/1302	0.995064	1	1.95341	-4.09537e-07	-1.90547e-08	DUSP2;PFDN4
RNF2_18974828_ChIP-Seq_MESC_Mouse	2/1302	0.995064	1	1.96402	-4.11762e-07	-1.91582e-08	DUSP2;PFDN4
SUZ12_18692474_ChIP-Seq_MESC_Mouse	1909-03-01	0.998753	1	2.1857	-4.58236e-07	-2.13206e-08	LAD1;DUSP2;PFDN4
SUZ12_18974828_ChIP-Seq_MESC_Mouse	1934-05-01	0.98565	0.999264	2.30204	-0.00169442	-7.8837e-05	LAD1;DUSP2;RPL22L1;PFDN4;LRP8
PBX1_22567123_ChIP-ChIP_OVCAR3_Human	24/2299	0.00329238	0.00660275	0.000734476	-0.00368727	-0.000171559	NDUFA9;CCT3;ZNF593;POLDIP2;POP4;MRPS11;MRPS12;MRPL14;MRPL37;TIMM10;BCS1L;MRPS7;CENPA;SRM;NUBP2;SLC5A6;STIP1;SARS2;FLAD1;PSMD3;RUVBL1;E2F1;TIMM17A;MRPL9
SUZ12_16625203_ChIP-ChIP_MESC_Mouse	3/1270	0.975458	0.99167	1.62329	-0.0135783	-0.000631762	DUSP2;PFDN4;LRP8
RARG_19884340_ChIP-ChIP_MEF_Mouse	5/390	0.0736822	0.111281	0.0100721	-0.0221153	-0.00102897	SLC25A28;CHKA;NDUFA4;MRPL37;MRPL34
STAT6_20620947_ChIP-Seq_CD4 POS T_Human	1/508	0.944324	0.968064	1.13782	-0.0369304	-0.00171828	DUSP2
EED_16625203_ChIP-ChIP_MESC_Mouse	2/830	0.949232	0.970385	1.4153	-0.0425475	-0.00197963	PFDN4;LRP8
TP53_16413492_ChIP-PET_HCT116_Human	1/449	0.922063	0.955924	1.02251	-0.0460918	-0.00214453	EBNA1BP2
STAT3_20064451_ChIP-Seq_CD4+T_Mouse	2204-09-01	0.879094	0.924435	0.587989	-0.0462	-0.00214957	DUSP2;XRCC6BP1;PNP;SLC25A28;MTX1;NOL10;IMP4;LY6E;MRPL11
JARID2_20064375_ChIP-Seq_MESC_Mouse	3/1117	0.952532	0.971053	1.87931	-0.055203	-0.00256845	DUSP2;GRWD1;PFDN4
GATA1_19941826_ChIP-Seq_K562_Human	3/967	0.911908	0.950768	1.23463	-0.0623303	-0.00290007	NQO2;HMBS;COMMD7
ARNT_22903824_ChIP-Seq_MCF7_Human	3/1029	0.931516	0.962146	1.67147	-0.0644999	-0.00300102	SLC5A6;MRPS9;ITPK1
POU3F2_20337985_ChIP-ChIP_501MEL_Human	6/1702	0.921118	0.955924	1.7834	-0.0803902	-0.00374035	CCNA2;COQ3;UCK2;PTDSS1;PSMB2;GMNN
ZNF217_24962896_ChIP-Seq_MCF7_Human	5/1522	0.933308	0.962146	2.11543	-0.0816319	-0.00379812	PTDSS1;XRCC6BP1;CHCHD3;ITPK1;PSMG1
IRF1_19129219_ChIP-ChIP_H3396 _Human	3/196	0.102777	0.149088	0.0460389	-0.0876221	-0.00407683	MCM7;WDR5;FXN
MYC_20876797_ChIP-ChIP_MEDULLOBLASTOMA_Human	5/1406	0.901033	0.944213	1.65599	-0.0950594	-0.00442287	TRAPPC3;MRPS9;SPR;WDR4;TRMT1
CTNNB1_20615089_ChIP-ChIP_FETAL BRAIN_Human	6/637	0.156696	0.210649	0.0649747	-0.101202	-0.00470867	MCM7;IMP4;PPP2R5D;ALKBH6;ITPA;MRPL21
TCF3_18692474_ChIP-Seq_MESC_Mouse	15/1351	0.0111903	0.020432	0.0264114	-0.102758	-0.00478104	RBM14;ITPK1;MRPL36;GLRX2;LSM10;RPS4X;UCK2;DBF4;SLC25A28;PNP;E2F1;DNMT3B;STRA13;PDSS1;RPL29
IRF1_21803131_ChIP-Seq_MONOCYTES_Human	1/345	0.859137	0.908655	1.15463	-0.110602	-0.00514602	SLC25A22
IRF8_21731497_ChIP-ChIP_J774_Mouse	1/319	0.836705	0.897868	1.11718	-0.120357	-0.00559991	TCP1
SALL4_22934838_ChIP-ChIP_CD34+_Human	15/1419	0.0166633	0.0296865	0.0351964	-0.123788	-0.00575953	CCT3;TOMM40;MTX1;NDUFA4;PAK1IP1;MRPL47;C9ORF78;PHB;BYSL;DGUOK;PHF5A;UBB;FLAD1;HMBS;DRG1
AR_22383394_ChIP-Seq_PROSTATE CANCER_Human	7/1857	0.903048	0.944213	2.20891	-0.126799	-0.00589963	NUP93;UCK2;XRCC6BP1;CHKA;GMNN;RPL22L1;GLRX2
RCOR2_21632747_ChIP-Seq_MESC_Mouse	5/401	0.0806328	0.119807	0.0626601	-0.132957	-0.00618614	GRHPR;PSMD7;PSMB2;ITPK1;FXN
MYB_21317192_ChIP-Seq_ERMYB_Mouse	12/923	0.0072084	0.0135811	0.0327663	-0.140865	-0.00655408	GRHPR;UCK2;GSTO1;NDUFAF4;MICALL1;TCP1;PDE6D;POLR1E;PSMG1;PA2G4;MRPL12;SRM
RCOR1_19997604_ChIP-ChIP_NEURONS_Mouse	2378-10-01	0.868462	0.915878	1.79586	-0.157806	-0.00734229	CCNA2;UBB;GSTO1;POP4;RPUSD2;TUSC1;WDR53;NOL10;TRMT1;PHB
CTBP2_25329375_ChIP-Seq_LNCAP_Human	4/1053	0.847935	0.900488	1.5279	-0.160153	-0.00745151	TUSC1;AHSA1;PHB;ATP5G1
SUZ12_20075857_ChIP-Seq_MESC_Mouse	18/4356	0.939729	0.966052	5.19047	-0.179266	-0.00834077	LAD1;DUSP2;CENPV;GSTO1;DCXR;TUSC1;MRPL34;LRP8;LSM2;PSMB6;GGCT;BRMS1;GALR2;GRWD1;MICALL1;DNMT3B;PFDN4;CC2D1A
NRF2_20460467_ChIP-Seq_MEF_Mouse	4/1055	0.848961	0.900488	1.74359	-0.182761	-0.00850339	MRPL14;PSMG1;SNRPD3;LRP8
NFE2L2_20460467_ChIP-Seq_MEF_Mouse	4/1055	0.848961	0.900488	1.75433	-0.183886	-0.00855576	MRPL14;PSMG1;SNRPD3;LRP8
JARID2_20075857_ChIP-Seq_MESC_Mouse	5/1258	0.841017	0.899864	1.77387	-0.187164	-0.00870825	LAD1;SLC25A28;GRWD1;NDUFC2;PFDN4
MYCN_19997598_ChIP-ChIP_NEUROBLASTOMA_Human	3/234	0.149949	0.20611	0.130713	-0.206441	-0.00960516	DPH2;PPP2R5D;WDR46
PIAS1_25552417_ChIP-Seq_VCAP_Human	3/749	0.797121	0.857899	1.38752	-0.212664	-0.0098947	XRCC6BP1;TUSC1;GMNN
TCF4_18268006_ChIP-ChIP_LS174T_Human	2/470	0.745745	0.811824	1.04965	-0.218823	-0.0101813	PNO1;LRP8
SALL4_18804426ESC_ChIP-ChIP_MESC_Mouse	11/1062	0.0419399	0.0667986	0.0849408	-0.229856	-0.0106946	YRDC;UCK2;RBM14;NQO2;UBB;ITPK1;E2F1;DNMT3B;WDR5;PDSS1;LY6E
NANOG_16153702_ChIP-ChIP_HESC_Human	14/1686	0.101654	0.148043	0.127387	-0.24334	-0.011322	UFD1L;RBM14;TSSC1;PSMD14;SS18L2;FANCA;AHSA1;MRPL37;RANGAP1;ILF2;COMMD7;PHF5A;DNAJC9;ISOC2
VDR_24763502_ChIP-Seq_THP-1_Human	16/1288	0.00320046	0.00648932	0.0501442	-0.252606	-0.0117531	NXT1;TSSC4;TOMM40;TUSC1;MRPL36;MRPL37;MRPL12;LRP8;PTS;EXOSC7;CTU2;DNAJB11;HNRNPD;PGP;CSK;LY6E
ETS2_20176728_ChIP-ChIP_TROPHOBLAST STEM CELLS_Mouse	3/215	0.125553	0.177223	0.146311	-0.253169	-0.0117793	CCT3;AIFM1;EXOSC2
ESR1_22446102_ChIP-Seq_UTERI_Mouse	1916-09-01	0.75909	0.819371	1.27628	-0.254258	-0.01183	DGUOK;PSMD7;UBB;MICALL1;TUSC1;IMP4;FXN;MRPL22;NME1
EP300_20729851_ChIP-Seq_FORBRAIN MIDBRAIN LIMB HEART_Mouse	2093-10-01	0.749503	0.811824	1.27287	-0.265358	-0.0123464	DUSP2;TOMM40;MCM7;PUF60;ICT1;PAK1IP1;CCDC86;NDUFC2;STRA13;HSCB
AHR_22903824_ChIP-Seq_MCF7_Human	3/690	0.749886	0.811824	1.27787	-0.2664	-0.0123949	SLC5A6;MRPS9;ITPK1
TFEB_21752829_ChIP-Seq_HELA_Human	10/808	0.0183777	0.0322709	0.081027	-0.278213	-0.0129446	CCT3;TRAPPC3;MRPS15;NCL;GMNN;HNRNPD;ORAI1;RPL22L1;ARPC5;FOXM1
IRF8-22096565_A_ChIP-ChIP_GC-B_Human	1/203	0.684591	0.756762	1.02297	-0.285109	-0.0132654	KARS
SRY_22984422_ChIP-ChIP_TESTIS_Rat	1/197	0.67368	0.74695	1.00485	-0.293171	-0.0136405	NXT1
HOXD13_18407260_ChIP-ChIP_invivo in developing limbs_Mouse	1/196	0.671825	0.74695	1.0359	-0.302231	-0.014062	WDR4
NACC1_18358816_ChIP-ChIP_MESC_Mouse	4/769	0.634511	0.712127	1.0208	-0.346562	-0.0161246	SLC5A6;UBB;ITPK1;SLC25A5
RNF2_16625203_ChIP-ChIP_MESC_Mouse	6/1219	0.689564	0.75997	1.3002	-0.356876	-0.0166045	UFD1L;DUSP2;UBB;GLRX2;PFDN4;LRP8
PAX3-FKHR_20663909_ChIP-Seq_RHABDOMYOSARCOMA_Human	5/1063	0.720187	0.788981	1.56128	-0.370043	-0.0172172	PSMB7;SLC25A28;NDUFA4;MRTO4;PTS
CDX2_20551321_ChIP-Seq_CACO-2_Human	3/504	0.544852	0.619074	0.822162	-0.394252	-0.0183435	MRPL3;CDK5RAP1;PHB
PPARG_19300518_ChIP-PET_3T3-L1 preadipocyte _Mouse	2/272	0.45721	0.53609	0.707488	-0.441085	-0.0205226	SLC5A6;MPDU1
EGR1_19032775_ChIP-ChIP_M12_Human	2/276	0.464649	0.541353	0.719628	-0.441624	-0.0205476	ITPK1;NME1
POU5F1_16153702_ChIP-ChIP_HESC_Human	4/622	0.469462	0.54523	0.733615	-0.444973	-0.0207034	ACD;DNAJC9;ARPC5;COMMD7
PAX6_23342162_ChIP-ChIP_BETA-FORBRAIN-LENS_Mouse	12/1001	0.0129704	0.0234489	0.119489	-0.448435	-0.0208645	SLC5A6;UFD1L;EIF5B;SURF2;DKC1;FLAD1;POP4;PAK1IP1;TUSC2;WDR4;ARPC5;POLR2K
CTBP1_25329375_ChIP-Seq_LNCAP_Human	6/1145	0.631019	0.71038	1.38616	-0.474003	-0.0220542	NUP93;TSSC1;NDUFA4;RPUSD1;TUSC1;PDSS1
EP300_21415370_ChIP-Seq_HL-1_Mouse	7/1014	0.352523	0.420052	0.55201	-0.4788	-0.0222773	TRAP1;PPIL1;NXT1;TSSC1;FANCA;RPL29;LY6E
RUNX1_17652178_ChIP-ChIP_JURKAT_Human	9/1003	0.120164	0.170931	0.275905	-0.487384	-0.0226767	STIP1;NUP85;MRPL14;MRPL12;WDR46;MRPL22;CDC25B;LY6E;NME1
CLOCK_20551151_ChIP-Seq_293T_Human	5/407	0.0845668	0.125145	0.236367	-0.491237	-0.022856	CCT3;CHKA;NCL;SLC25A5;CCT5
HTT_18923047_ChIP-ChIP_STHdh_Human	4/566	0.399714	0.473209	0.678476	-0.507648	-0.0236195	ITGAE;RTN4IP1;FOXM1;UCHL3
BACH1_22875853_ChIP-PCR_HELA AND SCP4_Human	7/1352	0.645654	0.720228	1.56177	-0.512552	-0.0238477	CCNA2;E2F1;BIRC5;DNAJC9;WDR62;CENPA;CLN6
FOXO1_23066095_ChIP-Seq_LIVER_Mouse	4/347	0.137318	0.190172	0.324043	-0.537855	-0.025025	GRHPR;TOMM40;WDR5;ITPA
DROSHA_22980978_ChIP-Seq_HELA_Human	3/456	0.478527	0.554004	0.929975	-0.549227	-0.0255541	RNFT2;TSSC1;THOP1
SALL4_18804426_ChIP-ChIP_XEN_Mouse	6/1005	0.504951	0.579116	1.03308	-0.564322	-0.0262565	CCNA2;CHCHD3;UBB;HMBS;E2F1;SNRPD3
IRF8_22096565_ChIP-ChIP_GC-B_Mouse	6/772	0.275391	0.34148	0.528081	-0.567405	-0.0263999	MRPL3;DUSP2;TSSC4;CENPA;SLC2A6;TSEN54
ZIC3_20872845_ChIP-ChIP_MESC_Mouse	3/365	0.342733	0.411056	0.644251	-0.572756	-0.0266489	JMJD4;RBM14;LSM2
MEIS1_26253404_ChIP-Seq_OPTIC CUPS_Mouse	2000-10-01	0.698181	0.767163	2.23133	-0.591428	-0.0275176	RBM14;RAD51;CHCHD3;HAUS8;PSMB2;HNRNPD;DNMT3B;GLRX2;USP39;FXN
SMAD4_21799915_ChIP-Seq_A2780_Human	2464-12-01	0.741838	0.810281	2.81825	-0.592887	-0.0275855	NUP93;AVEN;TMEM177;COPS3;UCK2;PIGU;TACO1;MRPL14;MRPL36;ITGAE;HSD17B10;PTS
SOX2_16153702_ChIP-ChIP_HESC_Human	9/1278	0.301532	0.369834	0.596731	-0.59357	-0.0276173	UFD1L;AVEN;PHF5A;MRPS11;MRPL47;SNRPD3;COMMD7;ILF2;THOP1
HIF1A_21447827_ChIP-Seq_MCF7_Human	3/321	0.275417	0.34148	0.560775	-0.602533	-0.0280343	WBSCR22;MRPL14;PFDN4
ZNF274_21170338_ChIP-Seq_K562_Hela	3/327	0.284549	0.351615	0.589194	-0.615836	-0.0286533	PSMD7;RPP40;THOP1
NR1I2_20693526_ChIP-Seq_LIVER_Mouse	8/939	0.167549	0.222791	0.41199	-0.618611	-0.0287824	SLC5A6;LSM10;EXOSC7;PPA1;WBSCR22;CCDC86;TSEN54;LSM2
SCL_19346495_ChIP-Seq_HPC-7_Human	3/252	0.174327	0.22768	0.419787	-0.621207	-0.0289032	DUSP2;TRMT1;PSMG1
REST_18959480_ChIP-ChIP_MESC_Mouse	23/2868	0.0606248	0.0930933	0.263757	-0.626201	-0.0291355	AVEN;DUSP2;XRCC6BP1;TSSC1;CHKA;GMNN;SRM;COPS3;DGUOK;UCK2;RAD51;CHCHD3;PSMB2;ICT1;DHRS7B;DPH2;CDK5RAP1;DNAJC9;PDSS1;CRELD2;RPL29;EXOSC2;FBXL6
EZH2_23942234_ChIP-Seq_MYOBLASTS AND MYOTUBES_Mouse	11/935	0.0191679	0.0333395	0.185309	-0.630238	-0.0293233	RRP7A;GALR2;NOP2;DNMT3B;POLR1E;TRMT1;PPP2R5D;FARSA;PFDN4;THOP1;BYSL
FOXP2_21765815_ChIP-ChIP_NEURO2A_Mouse	7/1164	0.489135	0.562735	1.10524	-0.635453	-0.029566	TRAPPC3;TSSC1;UBB;MARS;BIRC5;NOC4L;MRPL11
AR_25329375_ChIP-Seq_VCAP_Human	1906-10-01	0.640252	0.71638	1.91845	-0.639887	-0.0297723	GGCT;GRHPR;PIGU;RBM14;XRCC6BP1;HNRNPD;WDR5;RABEPK;PTS;SRM
GRHL2_25758223_ChIP-Seq_PLACENTA_Mouse	11/1000	0.0292363	0.0483321	0.214141	-0.648774	-0.0301858	CCNA2;ALKBH2;MRPL3;UCK2;PSMB2;MRPS25;DCXR;PSMD3;STRA13;MRPL37;GLRX2
GATA2_21666600_ChIP-Seq_HMVEC_Human	7/837	0.200295	0.256126	0.487556	-0.664092	-0.0308985	BOP1;DUSP2;PCYT2;PPA1;MRPS11;DHRS7B;GLRX2
NFIB_24661679_ChIP-Seq_E16.5 LUNG_Mouse	6/573	0.110418	0.158916	0.367747	-0.676428	-0.0314725	TMEM177;UCK2;PGP;STRA13;MRPL12;TELO2
CEBPB_23403033_ChIP-Seq_LIVER_Mouse	4/382	0.174182	0.22768	0.462304	-0.684124	-0.0318305	MRPS11;HMBS;HSD17B10;MRPL21
VDR_23401126_ChIP-Seq_LCL-AND-THP1_Human	3/239	0.156607	0.210649	0.444581	-0.692462	-0.0322185	EXOSC7;TRAPPC3;ITPK1
THRA_23701648_ChIP-Seq_CEREBELLUM_Mouse	2/179	0.27117	0.339657	0.643025	-0.694351	-0.0323064	SLC25A22;CDC25B
ERG_21242973_ChIP-ChIP_JURKAT_Human	3/321	0.275417	0.34148	0.64647	-0.694611	-0.0323184	GALR2;NCL;LRP8
LYL1_20887958_ChIP-Seq_HPC-7_Mouse	9/752	0.0295168	0.048577	0.230939	-0.698499	-0.0324993	GGCT;ALKBH2;DUSP2;PSMD7;MRPS12;COMMD7;PTS;TELO2;SRM
PHC1_16625203_ChIP-ChIP_MESC_Mouse	8/922	0.156456	0.210649	0.467879	-0.72875	-0.0339069	UFD1L;GSTO1;WDR53;MRPL47;PFDN4;LRP8;WDR46;NUBP2
MYBL1_21750041_ChIP-ChIP_SPERMATOCYTES_Mouse	2/161	0.233766	0.294819	0.597322	-0.729566	-0.0339448	UBB;NUBP2
DNAJC2_21179169_ChIP-ChIP_NT2_Human	10/899	0.0343713	0.0553258	0.257893	-0.746475	-0.0347315	BCL2L12;GADD45GIP1;BRMS1;PNO1;PRMT1;PAK1IP1;ITPK1;ROGDI;DUS1L;PHB
CEBPD_23245923_ChIP-Seq_MEF_Mouse	4/504	0.321014	0.387539	0.819757	-0.777079	-0.0361555	PSMD14;TMEM138;TUSC1;MRPL14
CTNNB1_20460455_ChIP-Seq_HCT116_Human	11/988	0.0271405	0.045482	0.253728	-0.784129	-0.0364835	NDUFA9;CHCHD4;AIMP2;TRAPPC3;PPIL1;PCYT2;SARS2;TIMM17A;CSK;WDR62;MPDU1
PPARD_23176727_ChIP-Seq_KERATINOCYTES_Mouse	2/194	0.302316	0.369834	0.794653	-0.790443	-0.0367773	GGCT;IRF3
NR3C1_21868756_ChIP-Seq_MCF10A_Human	7/1132	0.460343	0.538044	1.32714	-0.822583	-0.0382727	UCK2;TMEM138;MRPS11;HSCB;RPL29;USP39;SLC2A6
RBPJ_21746931_ChIP-Seq_IB4-LCL_Human	25/2013	0.000246073	0.000606099	0.111954	-0.82941	-0.0385903	UFD1L;MRPS11;TUSC2;NOP2;USP39;SNRPD1;SNAPC4;ATP5D;POLR2F;C10ORF2;MRPL9;SLC25A22;EXOSC2;ISOC2;CHKA;PRMT1;SIGMAR1;WDR53;C20ORF27;ARPC5;SLC5A6;GRWD1;CCDC86;ANAPC5;RTN4IP1
CDKN2AIP_20523734_ChIP-Seq_CORTICAL_Neurons	2/123	0.156616	0.210649	0.540715	-0.842196	-0.0391852	ATP5D;DNAJC9
AUTS2_25519132_ChIP-Seq_293T-REX_Human	11/1000	0.0292363	0.0483321	0.279109	-0.845606	-0.0393439	NDUFA9;TMEM177;MRPL3;MRPS15;XRCC6BP1;DBF4;PNP;MRPS11;NDUFC2;MRPL21;MPDU1
ZNF652_21678463_ChIP-ChIP_ZR75-1_Human	2/112	0.135309	0.188816	0.510028	-0.850209	-0.039558	TMEM147;PPA1
TEAD4_22529382_ChIP-Seq_TROPHECTODERM_Mouse	28/2293	0.000136886	0.00035131	0.106959	-0.850733	-0.0395824	AVEN;RNFT2;PIGU;TSSC1;PSMD14;ARPC5L;HSCB;FOXM1;HSPBP1;ALKBH2;PSMB7;SLC25A28;CHCHD3;NUP85;FPGS;MICALL1;CCT5;JMJD4;PPIL1;RBM14;COMMD7;MRPL22;NUP93;COQ3;UCK2;MARS;DRG1;RTN4IP1
STAT1_20625510_ChIP-Seq_HELA_Human	6/656	0.171861	0.22768	0.578383	-0.855901	-0.0398229	FH;MRPS12;WBSCR22;C20ORF27;MRPL14;TIMM10
SMAD4_21741376_ChIP-Seq_HESC_Human	16/2738	0.484696	0.559382	1.47387	-0.856202	-0.0398369	RNFT2;MRPS15;FH;NQO2;MRPS25;TUSC1;UCK2;SLC25A28;CHCHD3;AIFM1;MARS;MICALL1;HNRNPD;ORAI1;PFDN4;THOP1
FOXM1_26456572_ChIP-Seq_MCF7_Human	2000-11-01	0.581251	0.658393	2.09055	-0.873751	-0.0406534	DGUOK;MRPS9;PTDSS1;XRCC6BP1;NUP85;NHP2;NOL10;RPL22L1;CENPA;ATP5G1;CDC25B
SMAD3_21741376_ChIP-Seq_HESC_Human	10/1460	0.316166	0.382946	0.910386	-0.873843	-0.0406577	FH;MRPS15;NXT1;MRPS25;PNO1;MRPS11;NOC4L;PFDN4;LRP8;COMMD7
NR3C1_23031785_ChIP-Seq_PC12_Mouse	8/918	0.153899	0.210649	0.56709	-0.883277	-0.0410966	PPIL1;CHCHD3;TSSC1;ITPK1;DRG1;NOL10;CRELD2;COMMD7
FOXO3_23340844_ChIP-Seq_DLD1_Human	5/695	0.359305	0.426747	1.03973	-0.885395	-0.0411952	C12ORF45;PSMB7;GMNN;RPL22L1;PWP2
LMO2_20887958_ChIP-Seq_HPC-7_Mouse	22/1741	0.00046308	0.00111079	0.130179	-0.885569	-0.0412032	LTV1;EIF5B;DUSP2;ATP13A1;TACO1;GMNN;RPP40;WDR4;USP39;WDR46;HSPBP1;LRP8;COMMD7;PTS;SRM;BYSL;GGCT;STIP1;PSMD7;PGP;SNRNP25;TELO2
NFE2L2_22581777_ChIP-Seq_LYMPHOBLASTOID_Human	5/527	0.182374	0.237345	0.625373	-0.899435	-0.0418484	C12ORF45;AIMP2;GRHPR;NQO2;IRAK1
CHD7_19251738_ChIP-ChIP_MESC_Mouse	2/141	0.192655	0.248086	0.646921	-0.901795	-0.0419582	DKC1;PSMG1
ERG_20517297_ChIP-Seq_VCAP_Human	12/1062	0.019534	0.033816	0.267024	-0.904362	-0.0420776	STIP1;UCK2;PIGU;PUF60;POLDIP2;MRPS11;TACO1;WDR4;PSMG1;TIMM10;PHB;MRPL11
ELF5_23300383_ChIP-Seq_T47D_Human	11/1087	0.0480051	0.0749697	0.356795	-0.924339	-0.0430071	TRAPPC3;COQ3;TSSC4;AIFM1;ARPC5L;NOL10;NDUFAF1;TIMM10;RPL29;TSEN54;NME1
TBX3_20139965_ChIP-Seq_MESC_Mouse	9/1068	0.156332	0.210649	0.608505	-0.947783	-0.0440979	AVEN;DGUOK;PNP;CHCHD3;DNMT3B;PDE6D;RTN4IP1;PHB;MRPL34
STAT3_19079543_ChIP-ChIP_MESC_Mouse	8/948	0.173564	0.22768	0.663185	-0.981393	-0.0456617	TMEM177;LAD1;PSMD7;CHKA;KARS;RPUSD2;RTN4IP1;NME1
VDR_24787735_ChIP-Seq_THP-1_Human	6/805	0.307305	0.374687	1.00602	-0.987569	-0.0459491	EXOSC7;NXT1;TUSC1;MRPL36;ILF2;LY6E
ZFP322A_24550733_ChIP-Seq_MESC_Mouse	1990-01-01	0.401974	0.474355	1.34786	-1.00523	-0.0467709	PSMD3
POU3F1_26484290_ChIP-Seq_ESC_Mouse	26/2000	9.06096e-05	0.000240969	0.122651	-1.02179	-0.0475412	LTV1;RBM28;XRCC6BP1;PSMD14;PAK1IP1;TACO1;ARPC5L;MRPL37;CENPB;MRPL3;SPR;PSMB2;NUP85;E2F1;SNRPD3;TRAPPC3;CENPV;RBM14;ARPC5;ILF2;NUP93;COQ3;UCK2;RPL22L1;NDUFAF1;RTN4IP1
GATA2_19941826_ChIP-Seq_K562_Human	19/2410	0.0938232	0.137733	0.524607	-1.04	-0.0483887	LTV1;AVEN;TRAP1;NQO2;NDUFA4;MRPL37;TIMM10;COMMD7;EXOSC7;PSMB7;DGUOK;UCK2;PPA1;DHRS7B;HMBS;PSMD3;CDK5RAP1;DNAJC9;CCT5
PPARD_21283829_ChIP-Seq_MYOFIBROBLAST_Human	46/3447	6.36895e-08	2.65614e-07	0.0710485	-1.07576	-0.0500524	CDC123;TMEM183A;NXT1;XRCC6BP1;PSMD14;MRPS11;TUSC1;MRPL14;C9ORF78;PHB;PWP2;MRPL12;MRPL34;ALKBH6;CENPB;LSM10;PSMB6;SLC25A28;SPR;PUF60;PSMB2;GALR2;ATP5D;DNMT3B;WDR5;SNRPD3;SLC25A22;EXOSC2;NDUFA4;SS18L2;WDR53;NDUFC2;MRPL21;MRPL22;GGCT;C12ORF45;PHF5A;BOLA3;ORAI1;BIRC5;RPL22L1;SNRNP25;RPL29;FARSA;FXN;ITPA
SMARCD1_25818293_ChIP-Seq_ESC_Mouse	2119-12-01	0.540637	0.616192	2.23819	-1.08373	-0.050423	LTV1;AVEN;CCNA2;MRPS9;CHCHD3;TSSC1;HAUS8;NUP85;DHRS7B;C1QBP;FANCA;TRMT1
TP53_18474530_ChIP-ChIP_U2OS_Human	7/827	0.192545	0.248086	0.780598	-1.08814	-0.0506282	RPS4X;RBM14;TMEM183A;SPR;C1QBP;PSMD3;GMNN
TP53_20018659_ChIP-ChIP_R1E_Mouse	10/1122	0.108719	0.157086	0.588701	-1.08966	-0.0506992	DUSP2;PRMT1;DCXR;ATP5D;BIRC5;DNAJC9;PA2G4;PWP2;PFDN4;SAC3D1
EGR1_23403033_ChIP-Seq_LIVER_Mouse	10/944	0.0451047	0.0707412	0.412433	-1.09242	-0.0508276	RPS4X;PIGU;NQO2;XRCC6BP1;PNP;NDUFAF4;ARPC5;SLC25A5;HSD17B10;ATAD3A
EOMES_21245162_ChIP-Seq_HESC_Human	10/932	0.0420449	0.0667986	0.418189	-1.13165	-0.0526528	PSMB6;COPS3;TRAPPC3;MRPS15;MCM7;UBB;POLDIP2;PSMD3;ITGAE;ATP5G1
JUN_21703547_ChIP-Seq_K562_Human	14/1585	0.0699242	0.106042	0.506178	-1.13582	-0.052847	UFD1L;RBM28;CDC123;XRCC6BP1;TSSC1;NDUFA4;POP4;MRPS11;MRPL21;UCK2;CHCHD3;KARS;SNRPD1;NOL10
ATF3_23680149_ChIP-Seq_GBM1-GSC_Human	27/2189	0.000154342	0.000393359	0.147047	-1.15297	-0.0536445	MRPS15;NXT1;MCM7;POP4;PAK1IP1;C9ORF78;ATP5G1;PTS;PSMD8;UBB;PSMB2;PSMD3;E2F1;CCT5;ABCF1;TRAPPC3;C20ORF27;PA2G4;MRPS7;ILF2;CDC25B;BYSL;NME1;BRMS1;MARS;DNAJB11;RPL22L1
CEBPB_20176806_ChIP-Seq_THIOMACROPHAGE_Mouse	20/1588	0.000869774	0.00196411	0.187269	-1.16719	-0.0543065	RNFT2;NQO2;FANCA;NOL7;PHB;MRPL21;CDC25B;MRPL11;PSMB6;CTU2;UCK2;CIRH1A;UBB;PPA1;DHRS7B;FPGS;CCDC86;NAE1;LY6E;FBXL6
SCL_21571218_ChIP-Seq_MEGAKARYOCYTES_Human	11/1784	0.430122	0.505945	1.72529	-1.17548	-0.0546922	AVEN;RNFT2;EXOSC7;DGUOK;MRPS15;SPR;DNAJC9;PHB;RPL29;PWP2;FXN
ETV2_25802403_ChIP-Seq_MESC_Mouse	8/1000	0.210125	0.266837	0.934625	-1.23475	-0.0574497	GGCT;ALKBH2;TRAPPC3;KARS;MRPS11;PSMD3;PA2G4;FANCE
ZNF263_19887448_ChIP-Seq_K562_Human	1971-02-01	0.0639164	0.0977388	0.54557	-1.2687	-0.0590293	BOLA3;MRPL36
FOXP2_23625967_ChIP-Seq_PFSK-1 AND SK-N-MC_Human	8/863	0.120873	0.171275	0.725415	-1.27998	-0.0595543	UBB;PSMD3;ORAI1;GLRX2;CRELD2;FANCE;PFDN4;ABCF1
KLF1_20508144_ChIP-Seq_FETAL-LIVER-ERYTHROID_Mouse	12/1144	0.0319132	0.0522863	0.451875	-1.33349	-0.0620439	CCNA2;AVEN;EBNA1BP2;XRCC6BP1;UBB;NPRL3;MRPL14;MRPL37;FXN;COMMD7;RABEPK;BYSL
REST_19997604_ChIP-ChIP_NEURONS_Mouse	17/2118	0.0967054	0.141398	0.68939	-1.34857	-0.0627455	DUSP2;ZMYND19;WDR4;WDR53;TRMT1;MRPL21;WDR77;CCNA2;CCT6A;YRDC;SLC25A28;UBB;DNAJB11;NOL10;PDSS1;SNRPD3;DUS1L
WT1_20215353_ChIP-ChIP_NEPHRON PROGENITOR_Mouse	17/1663	0.0150691	0.0271096	0.377279	-1.36117	-0.0633319	EIF2B4;TRAP1;DUSP2;CHKA;GSTO1;ARPC5L;ARPC5;UCHL3;WDR46;RABEPK;ATP5G1;LRP8;YRDC;UCK2;IRF3;ANAPC5;SLC25A5
KLF4_25985364_ChIP-Seq_ATHEROSCLEROSIS LESION_Mouse	9/1211	0.25143	0.31601	1.21666	-1.40158	-0.0652117	PSMB7;NQO2;GMNN;DRG1;PSMG1;PDSS1;MRPL12;PWP2;LSM2
WT1_25993318_ChIP-Seq_PODOCYTE_Human	19/3464	0.590207	0.666479	3.49723	-1.41899	-0.0660218	RBM28;DUSP2;CENPV;TSSC1;GSTO1;ITPK1;ARPC5;PHB;RABEPK;LRP8;ATP5G1;MRPL21;CLN6;BOP1;UCK2;CHCHD3;DKC1;WDR5;MPDU1
MTF2_20144788_ChIP-Seq_MESC_Mouse	17/2981	0.523059	0.598014	2.84703	-1.46377	-0.0681056	AVEN;LAD1;RBM28;DUSP2;MTX1;TUSC1;PPP2R5D;MRPL34;ILF2;LRP8;COPS3;GALR2;GRWD1;MICALL1;SSSCA1;NAE1;PFDN4
ZFP281_18757296_ChIP-ChIP_E14_Mouse	19/2004	0.0211835	0.0359923	0.441965	-1.46929	-0.0683624	RBM14;TSSC4;ZMYND19;MTX1;PRMT1;ITPK1;CD3EAP;WDR77;ALKBH2;YRDC;COPS3;UCK2;UBB;NDUFAB1;DNMT3B;CSK;ANAPC5;SNRPD3;SLC25A22
EGR1_19374776_ChIP-ChIP_THP-1_Human	1968-01-01	0.322766	0.388378	1.57145	-1.48624	-0.0691509	RAD51
NCOR1_26117541_ChIP-Seq_K562_Human	24/2000	0.00053007	0.00123908	0.227322	-1.52156	-0.0707941	UFD1L;MTX1;PSMD14;GSTO1;NPRL3;SIGMAR1;ARPC5L;CD3EAP;PPP2R5D;MRPL12;PWP2;LRP8;COMMD7;YDJC;TSEN54;TBL3;PPA1;DKC1;RPUSD2;SNAPC4;DNAJC9;PSMG1;ISOC2;MPDU1
TOP2B_26459242_ChIP-Seq_MCF7_Human	13/2000	0.346063	0.413698	1.86836	-1.64905	-0.0767261	LTV1;XRCC6BP1;NDUFA4;ARPC5L;NOL7;PPP2R5D;MRPL14;PSMD7;MRTO4;HNRNPD;CDK5RAP1;RPL22L1;EXOSC2
STAT3_24763339_ChIP-Seq_IMN-ESCS_Mouse	12/1788	0.316032	0.382946	1.76672	-1.6958	-0.0789012	JMJD4;STIP1;PSMD7;TSSC1;PSMD14;CHKA;NDUFA4;RPP40;MRPL14;GLRX2;UCHL3;COMMD7
TFAP2C_20629094_ChIP-Seq_MCF7_Human	10/1203	0.149182	0.205826	1.07457	-1.6986	-0.0790316	AIMP2;NQO2;PCYT2;ZMYND19;PPA1;ITPK1;SS18L2;FPGS;DNMT3B;MRPL21
NANOG_18347094_ChIP-ChIP_MESC_Mouse	15/1908	0.128346	0.179782	0.991501	-1.70143	-0.079163	RBM14;ITPK1;TRMT1;USP39;CENPA;COMMD7;CLN6;BRMS1;DBF4;CHCHD3;UBB;FLAD1;GALR2;WDR5;DNMT3B
CIITA_18437201_ChIP-ChIP_Raji B and iDC_Human	1959-01-01	0.287426	0.353978	1.65522	-1.71898	-0.0799796	MRPL47
RELA_24523406_ChIP-Seq_FIBROSARCOMA_Human	13/1182	0.0187711	0.0328048	0.508121	-1.73634	-0.0807875	TRAPPC3;RBM14;NXT1;MCM7;PRMT1;C20ORF24;SLC2A6;PTS;UBB;DHRS7B;PDE6D;SSSCA1;PFDN4
GATA3_24758297_ChIP-Seq_MCF7_Human	24/2000	0.00053007	0.00123908	0.268003	-1.79385	-0.0834632	DUSP2;TACO1;GMNN;FANCA;AHSA1;WDR53;IMP4;GLRX2;RANGAP1;CENPA;ILF2;ATP5G1;CCNA2;TMEM177;PSMB2;PPA1;NDUFAF4;GRWD1;RUVBL1;CCDC86;BIRC5;CCT5;ISOC2;ABCF1
SPI1_23127762_ChIP-Seq_K562_Human	13/1389	0.0554557	0.0855136	0.731729	-1.79938	-0.0837205	CHKA;MCM7;TSSC1;CCDC137;ARPC5;YDJC;LSM2;YRDC;DGUOK;RAD51;AIFM1;AURKAIP1;CCT5
SOX2_20726797_ChIP-Seq_SW620_Human	18/2564	0.206903	0.263658	1.41028	-1.88005	-0.0874738	LTV1;NIP7;WDR4;TUSC1;ALKBH6;LRP8;CLN6;NUP93;CIRH1A;IRAK1;KARS;ICT1;C1QBP;TCP1;POLR1E;BIRC5;LY6E;ISOC2
STAT6_21828071_ChIP-Seq_BEAS2B_Human	1941-02-01	0.0244933	0.0412342	0.616573	-1.96594	-0.0914699	PSMD7;DHRS7B
KLF5_25053715_ChIP-Seq_YYC3_Human	15/2000	0.166816	0.222624	1.39093	-2.08956	-0.0972218	PSMD14;PRMT1;NPRL3;RPP40;NOC4L;MRPL37;PA2G4;MRPL3;DGUOK;STIP1;MICALL1;WDR5;ORAI1;DNAJC9;ITPA
TCF3_18347094_ChIP-ChIP_MESC_Mouse	19/2221	0.0506597	0.0784478	0.824831	-2.09946	-0.0976825	TRAPPC3;EIF2B4;RBM14;NQO2;ITPK1;MRPL36;GLRX2;BCS1L;COMMD7;SLC5A6;PSMB7;UCK2;DBF4;SLC25A28;UBB;E2F1;WDR5;DNMT3B;LY6E
GATA1_19941827_ChIP-Seq_MEL_Mouse	18/1834	0.0181465	0.0320181	0.618137	-2.12729	-0.0989772	CDC123;TSSC1;TRMT1;HSCB;LRWD1;RABEPK;SRM;BYSL;ALKBH2;STIP1;UCK2;SLC25A28;RAD51;PSMB2;BOLA3;HMBS;POLR1E;SNRPD3
HOXB7_26014856_ChIP-Seq_BT474_Human	23/2000	0.00120569	0.00260288	0.360035	-2.14262	-0.0996905	AVEN;DUSP2;PIGU;XRCC6BP1;ROGDI;FANCA;C20ORF27;PHB;UCHL3;ATP5G1;COMMD7;STIP1;UCK2;MRPS9;SARS2;RAD51;NDUFAB1;CDK5RAP1;CCDC86;BIRC5;NOL10;CSK;ITPA
JUN_26020271_ChIP-Seq_SMOOTH MUSCLE_Human	15/2000	0.166816	0.222624	1.4745	-2.2151	-0.103063	DUSP2;ZNF593;NQO2;GSTO1;ITGAE;RANGAP1;ATP5G1;NUP93;RRP7A;DGUOK;FPGS;MICALL1;RUVBL1;PDSS1;MRPL9
OLIG2_23332759_ChIP-Seq_OLIGODENDROCYTES_Mouse	17/2040	0.0749514	0.112734	1.02793	-2.24369	-0.104393	AVEN;MRPS15;TSSC1;NDUFA4;GMNN;IMP4;UCHL3;GRHPR;COQ3;DGUOK;UCK2;CHCHD3;E2F1;CDK5RAP1;BRIX1;NOL10;FXN
GATA1_22025678_ChIP-Seq_K562_Human	1938-02-01	0.0213909	0.0361773	0.684185	-2.27103	-0.105665	NPRL3;RPL22L1
E2F7_22180533_ChIP-Seq_HELA_Human	1946-01-01	0.233112	0.294819	1.88687	-2.30461	-0.107228	MCM7
FOXA1_25329375_ChIP-Seq_VCAP_Human	19/2000	0.0208065	0.0355162	0.760639	-2.53883	-0.118125	UFD1L;NDUFA9;TRAP1;PIGU;NOL7;PPP2R5D;HSCB;TIMM10;RANGAP1;SRM;GGCT;CHCHD3;UBB;TMEM138;GRWD1;RPUSD2;TIMM17A;DNAJC9;NAE1
CEBPA_26348894_ChIP-Seq_LIVER_Mouse	21/2000	0.00548271	0.0105903	0.558449	-2.53972	-0.118167	LTV1;TRAPPC3;RBM28;MRPS15;DCXR;ROGDI;NOL7;NDUFC2;GLRX2;MRPL21;LSM10;CCNA2;C12ORF45;GRHPR;DBF4;SARS2;NUP85;HMBS;STRA13;BRIX1;DUS1L
AR_20517297_ChIP-Seq_VCAP_Human	21/2047	0.00704452	0.0133955	0.589791	-2.54367	-0.11835	TRAPPC3;TSSC4;NIP7;MRPS11;GMNN;WDR53;HSCB;RANGAP1;USP39;YDJC;GGCT;CCNA2;STIP1;SARS2;SPR;AIFM1;TMEM138;RPUSD2;RUVBL1;DRG1;RTN4IP1
KLF5_20875108_ChIP-Seq_MESC_Mouse	20/2000	0.0109323	0.0200607	0.658609	-2.5745	-0.119785	AVEN;TRAPPC3;RBM28;PNO1;RPP40;PHB;TIMM10;CENPA;LSM10;YRDC;PTDSS1;PNP;CHCHD3;SPR;PSMB2;HNRNPD;WBSCR22;CCDC86;POLR1E;PDSS1
JUND_26020271_ChIP-Seq_SMOOTH MUSCLE_Human	17/2000	0.0651803	0.099258	1.12456	-2.59777	-0.120868	UFD1L;DUSP2;ZNF593;PRMT1;CD3EAP;ITGAE;PHRF1;RANGAP1;UCHL3;ATP5G1;MRPL11;NUP93;RRP7A;MICALL1;ATP5D;MRPL9;PFDN4
SETDB1_19884257_ChIP-Seq_MESC_Mouse	19/2353	0.0788904	0.117748	1.21733	-2.60411	-0.121163	EIF2B4;XRCC6BP1;TOMM40;PNO1;NOC4L;MRPL34;CENPA;PTS;CLN6;GRHPR;EBNA1BP2;UBB;FPGS;DNMT3B;ORAI1;NOL10;DNAJC9;THOP1;LY6E
GATA4_25053715_ChIP-Seq_YYC3_Human	21/2000	0.00548271	0.0105903	0.578241	-2.62974	-0.122355	EIF2B4;LAD1;PCYT2;CHKA;GSTO1;GMNN;WDR4;FANCA;MRPL14;ILF2;LRP8;ATAD3A;SLC2A6;PSMB2;PPA1;DPH2;FPGS;E2F1;POLR1E;MRPL9;CCT5
MNX1_26342078_ChIP-Seq_MIN6-4N_Mouse	23/2000	0.00120569	0.00260288	0.442329	-2.63236	-0.122477	EIF5B;NQO2;ZMYND19;PRMT1;TACO1;PPP2R5D;GLRX2;PA2G4;FANCE;PWP2;YDJC;NME1;UCK2;MRPS9;PSMD7;UBB;GALR2;DHRS7B;MARS;DRG1;DNMT3B;DUS1L;CRELD2
FOXM1_26100407__CHIP-SEQ_Hek293 flp-in	19/1934	0.0153041	0.027398	0.748521	-2.69264	-0.125282	LTV1;RNFT2;TRAPPC3;JMJD4;FH;XRCC6BP1;TOMM40;GSTO1;PHB;CENPA;PHB2;ILF2;ATAD3A;CDC25B;WDR77;SPR;DHRS7B;PDE6D;AURKAIP1
TP63_22573176_ChIP-Seq_HFKS_Human	56/4229	2.22895e-09	1.10544e-08	0.151649	-2.77828	-0.129266	LAD1;ARPC5L;ITGAE;PWP2;PHB2;ATP5G1;TSEN54;RPS4X;PSMD7;AIFM1;C1QBP;DNMT3B;CDK5RAP1;TIMM17A;WDR5;SSSCA1;SNRPD3;DCXR;ITPK1;NDUFC2;CD3EAP;COMMD7;NUP93;TMEM138;RPUSD2;PFDN4;SLC25A5;FXN;TELO2;LY6E;NOC4L;MRPL14;CENPA;CENPB;EXOSC7;SLC25A28;ATP5D;PDE6D;C10ORF2;CSK;NAE1;ISOC2;MPDU1;TRAPPC3;EIF2B4;PPIL1;SURF2;C7ORF26;C20ORF27;LRWD1;PA2G4;FANCE;CCT6A;TBL3;DUS1L;FBXL6
YAP1_20516196_ChIP-Seq_MESC_Mouse	17/2329	0.173683	0.22768	1.8802	-2.78234	-0.129455	XRCC6BP1;TUSC1;MRPL14;HSD17B10;LRP8;NUP93;PTDSS1;PSMD7;CHCHD3;KARS;UBB;NDUFAB1;PSMD3;HNRNPD;BIRC5;CSK;FXN
BCL6_25482012_ChIP-Seq_CML-JURL-MK1_Human	19/2000	0.0208065	0.0355162	0.835459	-2.78857	-0.129745	TRAPPC3;CENPV;PPIL1;NQO2;MRPS25;TUSC2;PPP2R5D;HSCB;CLN6;CHCHD4;MRPS9;PTDSS1;SLC25A28;IRAK1;DHRS7B;ORAI1;SLC25A5;THOP1;ISOC2
BRD4_25478319_ChIP-Seq_HGPS_Human	18/2326	0.114343	0.163921	1.55336	-2.80906	-0.130698	CDC123;XRCC6BP1;POLDIP2;GSTO1;TUSC1;ITGAE;UCHL3;MRPL21;MRPL11;EXOSC7;PTDSS1;SLC25A28;NUP85;ICT1;PDE6D;RPL22L1;PSMG1;CCT5
FOXA1_25552417_ChIP-Seq_VCAP_Human	22/2000	0.00262811	0.00541864	0.551749	-2.87898	-0.133951	PPIL1;RBM14;ZMYND19;MCM7;MRPL36;GLRX2;FANCE;COMMD7;CCNA2;UCK2;MRPS9;PTDSS1;BRMS1;DKC1;DHRS7B;SNAPC4;E2F1;CCDC86;RPL22L1;RTN4IP1;EXOSC2;ABCF1
DMRT1_23473982_ChIP-Seq_TESTES_Mouse	23/2072	0.00188737	0.00398083	0.522406	-2.88695	-0.134323	PSMD14;PRMT1;NOL7;PPP2R5D;ITGAE;WDR46;HSPBP1;SRM;LSM2;NME1;RRP7A;SLC5A6;PSMB6;COPS3;DGUOK;PHF5A;PSMB2;PUF60;HMBS;DRG1;PDE6D;CSK;CCT5
STAT3_22323479_ChIP-Seq_MACROPHAGE_Mouse	1938-01-01	0.197657	0.253636	2.11857	-2.90637	-0.135226	PSMB6
FOXO1_25302145_ChIP-Seq_T-LYMPHOCYTE_Mouse	23/2000	0.00120569	0.00260288	0.490619	-2.91974	-0.135848	EIF5B;RBM28;CENPV;DUSP2;MCM7;PSMD14;TACO1;GMNN;SIGMAR1;PHRF1;HSPBP1;CCNA2;CHCHD4;UBB;ICT1;BOLA3;ATP5D;HNRNPD;WDR5;ORAI1;BIRC5;SNRPD3;NDUFAF1
SMARCA4_23332759_ChIP-Seq_OLIGODENDROCYTES_Mouse	19/2522	0.128175	0.179782	1.71941	-2.95052	-0.13728	AVEN;PIGU;NDUFA4;RPP40;ITPK1;NDUFC2;IMP4;UCHL3;HSPBP1;GRHPR;MRPL3;DGUOK;PNP;PSMD7;CHCHD3;PPA1;SNRPD1;TIMM17A;FXN
RAD21_21589869_ChIP-Seq_MESC_Mouse	22/2036	0.00324298	0.00653941	0.588751	-2.96136	-0.137785	TRAPPC3;PPIL1;POP4;WDR4;ARPC5;TIMM10;FANCE;CENPB;PTS;TSEN54;DGUOK;STIP1;PSMD7;SPR;NDUFAF4;PSMD3;NHP2;ORAI1;POLR1E;FXN;EXOSC2;CCT5
TCF21_26020271_ChIP-Seq_SMOOTH MUSCLE_Human	20/2000	0.0109323	0.0200607	0.762172	-2.97932	-0.13862	UFD1L;AVEN;EIF2B4;METTL1;PPP2R5D;MRPL34;UCHL3;ATAD3A;YRDC;GRHPR;STIP1;RAD51;CDK5;ICT1;TMEM138;MICALL1;NHP2;POLR1E;DNAJC9;SLC25A22
REST_21632747_ChIP-Seq_MESC_Mouse	18/2339	0.118604	0.169368	1.74135	-3.09209	-0.143867	PPIL1;XRCC6BP1;TSSC1;CHKA;TUSC2;WDR62;TSEN54;SRM;NME1;MRPL3;UCK2;PSMD7;RAD51;CHCHD3;PSMB2;CDK5;HNRNPD;CRELD2
STAT3_18555785_ChIP-Seq_MESC_Mouse	21/1997	0.00539364	0.0105291	0.715393	-3.25763	-0.151569	CENPV;RBM14;XRCC6BP1;CHKA;POP4;MRPS12;ATP5G1;COQ3;UCK2;PSMD7;HAUS8;ICT1;NDUFAF4;DNAJB11;ORAI1;POLR2F;BIRC5;NDUFAF1;RTN4IP1;CRELD2;FXN
PRDM14_21183938_ChIP-Seq_MESC_Mouse	20/1944	0.00821101	0.0152967	0.781956	-3.26867	-0.152083	TRAPPC3;RBM28;CENPV;CDC123;TSSC1;MRPS12;PPP2R5D;TRMT1;PHB;HSCB;MRPL12;ATP5G1;COMMD7;RPS4X;TMEM177;UCK2;AIFM1;DNMT3B;SLC25A5;FXN
SOX2_21211035_ChIP-Seq_LN229_Gbm	26/3420	0.0789266	0.117748	1.52937	-3.27163	-0.152221	TSSC1;PHB;LRP8;CHCHD3;PSMD7;UBB;AIFM1;FPGS;SSSCA1;ISOC2;EIF5B;CHKA;PNO1;NDUFA4;ITPK1;C7ORF26;RANGAP1;MRPL22;NUP93;SLC5A6;UCK2;DKC1;BOLA3;CCDC86;BIRC5;NOL10
EGR1_20690147_ChIP-Seq_ERYTHROLEUKEMIA_Human	78/6207	6.44245e-12	4.07651e-11	0.139193	-3.32994	-0.154933	UFD1L;RBM28;MCM7;PYCRL;ROGDI;WDR4;ARPC5L;ATP5G1;ALKBH6;TSEN54;CHCHD3;WDR5;STRA13;DUSP2;RBM14;PCYT2;GSTO1;PRMT1;METTL1;DCXR;ITPK1;PPP2R5D;IMP4;GLRX2;UCHL3;NUP93;EBNA1BP2;BRMS1;DBF4;SARS2;DKC1;RPUSD1;PPA1;BOLA3;NCL;POLR1E;BIRC5;CRELD2;RPL29;SLC25A5;AURKAIP1;THOP1;TELO2;LY6E;XRCC6BP1;TSSC1;NIP7;NOC4L;WDR62;LRP8;HSPBP1;CLN6;PSMB7;PTDSS1;ATP5D;CSK;PDSS1;ISOC2;ABCF1;TRAPPC3;TRAP1;PPIL1;NQO2;ACD;CHKA;AT…
TP63_23658742_ChIP-Seq_EP156T_Human	25/3652	0.189237	0.245406	2.79485	-3.92632	-0.182682	LAD1;TMEM183A;XRCC6BP1;ARPC5L;NOC4L;NUBP2;EXOSC7;DGUOK;SLC25A28;PSMD7;SPR;AIFM1;C1QBP;PSMD3;RUVBL1;CDK5RAP1;PPIL1;ARPC5;RANGAP1;CDC25B;NME1;GRHPR;UCK2;PSMG1;FXN
AR_19668381_ChIP-Seq_PC3_Human	29/3519	0.0281669	0.0469875	1.35443	-4.14167	-0.192701	RBM28;TSSC1;PSMD14;POP4;WDR4;TUSC1;MRPL14;ITGAE;LRP8;PTS;PSMD7;SPR;AIFM1;PSMB2;C1QBP;TRAP1;ITPK1;C7ORF26;NDUFC2;MRPL21;GRHPR;YRDC;CIRH1A;NCL;TCP1;NOL10;RTN4IP1;CRELD2;CC2D1A
STAT3_23295773_ChIP-Seq_U87_Human	24/3165	0.0909081	0.133989	2.09052	-4.20194	-0.195505	AVEN;NDUFA9;RBM28;EIF5B;RBM14;PSMD14;TIMM10;USP39;LRP8;MRPL21;GRHPR;MRPL3;AIMP2;CHCHD3;PSMD7;RAD51;HAUS8;CDK5;FLAD1;C10ORF2;NOL10;ANAPC5;PFDN4;CCT5
GATA1_21571218_ChIP-Seq_MEGAKARYOCYTES_Human	25/2601	0.00754963	0.0141363	0.987134	-4.20421	-0.195611	AVEN;TOMM40;NOC4L;PHB;TIMM10;PWP2;PHB2;HSPBP1;SLC2A6;TSEN54;RUVBL1;CCT5;PRMT1;ITPK1;NDUFC2;GRHPR;UCK2;NDUFAF4;BOLA3;GRWD1;RPUSD2;DNAJC9;PSMG1;RPL29;FXN
TCF4_23295773_ChIP-Seq_U87_Human	27/3812	0.136675	0.189999	2.69669	-4.47849	-0.208373	LTV1;AVEN;FH;TMEM183A;XRCC6BP1;TSSC1;PSMD14;MRPL36;ITGAE;ALKBH6;LRP8;SRM;MRPL3;CHCHD3;E2F1;TIMM17A;EIF5B;EIF2B4;NDUFA4;UCHL3;COMMD7;NUP93;GGCT;RAD51;TMEM138;NDUFAB1;FXN
RUNX2_22187159_ChIP-Seq_PCA_Human	28/3423	0.0333182	0.0541052	1.6957	-4.94606	-0.230127	LTV1;FH;TSSC1;WDR4;LRP8;RRP7A;PSMB6;PSMD7;WDR5;CSK;ABCF1;GADD45GIP1;EIF5B;TRAP1;SIGMAR1;ITPK1;PA2G4;MRPL21;TMEM177;MRPS9;SARS2;CIRH1A;HNRNPD;NOL10;RPL22L1;PSMG1;ANAPC5;FARSA
FOXA2_19822575_ChIP-Seq_HepG2_Human	33/2968	0.00019246	0.000480496	0.668227	-5.10572	-0.237556	RBM28;PIGU;TSSC1;MRPL14;MRPL36;PHB;USP39;WDR46;TSEN54;PSMB7;PSMB2;NUP85;CDK5RAP1;DNMT3B;STRA13;CSK;PDSS1;EXOSC2;TRAP1;CHKA;GSTO1;NDUFC2;RANGAP1;NUP93;BRMS1;SARS2;KARS;DRG1;ORAI1;CCDC86;NOL10;ANAPC5;ITPA
RCOR3_21632747_ChIP-Seq_MESC_Mouse	32/2851	0.000205174	0.000508777	0.737752	-5.59475	-0.260309	CDC123;XRCC6BP1;TSSC1;PAK1IP1;MRPL12;CENPA;ATP5G1;TSEN54;SRM;PSMB7;CHCHD3;UBB;PSMB2;PSMD3;WDR5;SLC25A22;CENPV;PPIL1;ITPK1;COMMD7;YDJC;GRHPR;UCK2;RAD51;NDUFAF4;MRTO4;HNRNPD;ANAPC5;AURKAIP1;FXN;THOP1;LY6E
MITF_21258399_ChIP-Seq_MELANOMA_Human	74/5578	2.12735e-12	1.44581e-11	0.398292	-9.94127	-0.462542	AVEN;MRPS15;PIGU;PAK1IP1;GMNN;WDR4;ARPC5L;MRPL36;MRPL34;LSM10;ALKBH2;CHCHD3;SNAPC4;STRA13;EIF5B;RBM14;PCYT2;MRPS25;DCXR;ITPK1;ATAD3A;YDJC;CDC25B;NME1;NUP93;SLC5A6;TMEM177;DKC1;NCL;ORAI1;CCDC86;ANAPC5;SNRNP25;RPL29;POLDIP2;TSSC1;PHB;LRP8;CENPA;CENPB;CLN6;SRM;STIP1;PTDSS1;UBB;PUF60;HAUS8;PSMB2;NUP85;MICALL1;E2F1;PDE6D;POLR2F;CSK;ISOC2;ABCF1;TRAPPC3;TRAP1;NQO2;ACD;CHKA;PNO1;NDUFA4;FANCA;C20ORF27;LSM…

## Sheet: C2
Term	Overlap	P-value	Adjusted P-value	Z-score	Combined Score	Adjusted CS	Genes
HIF1A_21447827_ChIP-Seq_MCF7_Human	70/321	0	0	-2.87651	380.092	9.36202	GPI;ERRFI1;SCARB1;NARF;CITED2;GBE1;MPI;SLC2A1;PLOD2;ENO1;HK2;SMC2;ALKBH5;MAP1LC3B;AKAP10;SNAPC1;PPP1R13L;LONP1;CA9;VKORC1;DSP;C8ORF58;WSB1;IGFBP3;MIF;OXSR1;RSBN1;SAP30;DNM2;BACE2;DAAM1;ILVBL;PXDN;ALDOC;ANGPTL4;ITGA5;DNASE1;ALDOA;GAPDH;ZNF395;PFKFB3;INSIG2;NOL3;NDRG1;EGFR;FBXO42;STC2;UBC;FEM1C;ALOXE3;SLC38A2;ANKZF1;S100A10;DARS;EGLN3;SEMA4B;SPAG4;RASSF7;ELL2;CLK3;KIAA0195;RIT1;P4HA1;P4HA2;CCNG2;SP…
FOXP1_21924763_ChIP-Seq_HESC_Human	183/3724	0	0	-0.902999	120.848	2.97659	GLTP;CCNI;TESK2;RBPJ;DCAF5;ENO2;ZFYVE1;CELSR3;TSKU;CCDC28A;NPEPPS;ALKBH5;EFEMP2;ZFYVE26;HERC3;LGALS1;LSM11;FAM162A;RNF19A;PDK3;PRSS8;TMSB10;TBC1D22A;C8ORF58;CHRNB1;PRKAB2;MAP2K1;RNF44;AGTPBP1;KHNYN;ESCO1;USP3;DAPK3;PTOV1;RSBN1;LRRC37B;SAP30;DAAM1;ZFYVE19;MAP1B;MYADM;TBC1D23;ANKRA2;LETMD1;ZNF277;RTN3;EXD2;ZNF395;PFKFB3;USP53;INSIG2;AASDH;C2CD4A;KLHL12;RASAL1;BCL10;RPAP1;NDRG1;EFNA4;GLG1;GMCL1;GABA…
JUN_26020271_ChIP-Seq_SMOOTH MUSCLE_Human	104/2000	0	0	-1.3734	104.506	2.57408	SLC27A1;PGAP2;ENO1;RBPJ;NPEPPS;KIFAP3;PPFIA4;TMSB10;C11ORF68;GABARAPL1;RNF44;IGFBP3;MYO7A;MIF;RSBN1;TANC2;HLA-E;CCNY;MAP1B;MALL;MYADM;TRIB3;HECA;LETMD1;RNF122;FTL;ZNF395;NDRG4;NLRX1;USP53;BCL10;FOXO3;NDRG1;GLG1;GMCL1;ARHGAP12;PRPSAP2;WBSCR27;DHX32;UBC;LTA4H;RALGDS;PRELID2;SRD5A3;BRAF;FOXN3;GRIN3B;ARTN;CDK3;BHLHE40;ZNF775;TMEM18;MUC20;PAM;BTG1;GBE1;PIGP;MAST1;FHL2;SLC2A1;HK2;PANX1;FYCO1;ACTR1B;TCP…
HNF4A_19822575_ChIP-Seq_HepG2_Human	241/6083	0	0	-0.71321	103.538	2.55023	GLTP;SMARCAL1;ERRFI1;TES;CCNI;TESK2;JMJD1C;KLHDC7A;RBPJ;FNBP1L;ZFYVE1;TSKU;ZFYVE26;HERC3;FTH1;BBX;PRSS8;ANKS1A;SCAPER;TBC1D22A;MEF2A;ACOT9;PRKAB2;MBNL2;ALG9;ACSL1;GOLPH3L;MYO7A;ATG12;CD2AP;THAP8;DAAM1;CCNY;ORAI3;GPR160;RRAGD;MT1F;SUCLG2;TRIB3;RBCK1;OPTN;ZNF277;ZNF395;SLC45A3;IQGAP1;GLG1;GMCL1;PRPSAP2;WBSCR27;PCBP1;STC2;RAB11FIP5;JAG1;JUP;PMM1;CRADD;BSDC1;BRAF;PUM1;NTAN1;ELL2;PAFAH2;MLLT10;C7ORF60…
TCF21_26020271_ChIP-Seq_SMOOTH MUSCLE_Human	105/2000	0	0	-1.32118	102.526	2.5253	ERRFI1;NARF;ZDHHC7;KIAA0895L;DCAF5;TSKU;CELSR3;LGALS1;FAM162A;FTH1;ZNF205;TBC1D22A;IER5;TMSB10;RNF111;C11ORF68;BNIP3L;MAP2K1;GABARAPL1;MBNL2;KHNYN;CTRB2;USP3;IGFBP3;TINF2;ARID5A;DMTF1;CCNY;DAAM1;MYADM;TRIB3;KCTD12;TBC1D23;STAMBP;RNF122;ANKRD12;NAIF1;NDRG1;GMCL1;FBXO42;WBSCR27;STC2;UBC;LTA4H;SLC38A2;BCL9L;S100A10;CDK18;JAG1;OSBPL3;PTK6;SUPT5H;ELL2;CLK3;EHD2;C7ORF60;P4HA2;CDK3;BHLHE40;ZNF775;SERINC…
RUNX1_21571218_ChIP-Seq_MEGAKARYOCYTES_Human	210/5071	0	0	-0.783789	102.268	2.51896	SMARCAL1;ERRFI1;PGAP2;CCNI;ZNF292;JMJD1C;ZDHHC7;ENO1;RBPJ;DCAF5;TSKU;FAM134A;LGALS1;FTH1;LONP1;FBXO8;KIFAP3;TBC1D22A;IER5;MEF2A;PRKAB2;GABARAPL1;MBNL2;ESCO1;DAPK3;TINF2;PTOV1;MIF;MYO7A;HECA;ZNF277;EXD2;ZNF395;NLRX1;C2CD4A;GLG1;GMCL1;PRPSAP2;PCBP1;AMZ2;LTA4H;ZNF148;RALGDS;JAG2;JAG1;CRADD;BRAF;MEX3C;ELL2;GPR137B;PAFAH2;MLLT10;EHD2;C7ORF60;TH;RCOR3;PHF3;CDKN1B;CITED2;PANX1;MAP1LC3B;TMEM43;TCP11L1;CC…
GATA4_21415370_ChIP-Seq_HL-1_Mouse	93/2039	2.12e-27	2.5837e-26	-1.71327	100.943	2.48631	PHF3;SH3GL3;STEAP3;TES;CDKN1B;ZBTB25;PPP1R11;CITED2;GBE1;FHL2;LDB3;RBPJ;HK2;NPEPPS;GYS1;AKAP10;ING2;BAIAP2L1;CSRP2;TMEM43;PPP1R13L;PPME1;FTH1;LONP1;FBXO8;KIFAP3;IER5;CLIC1;PGM1;SH3GL1;MEF2A;VKORC1;PRKAB2;MBNL2;ACSL1;USP3;ARID5A;VPS37D;ARID5B;AMPD3;PGM2L1;RAB33B;DAAM1;ASPH;ADORA2B;ILVBL;HECA;LETMD1;RBMS2;NLRX1;SLC45A3;ABHD4;ANKRD11;CACNA1D;RASAL1;ADIPOR1;GABARAP;ANKMY2;HMBOX1;PRPSAP2;MXI1;STAT6;LT…
JUND_26020271_ChIP-Seq_SMOOTH MUSCLE_Human	102/2000	0	0	-1.35697	99.1834	2.44298	SLC27A1;TES;PGAP2;CCNI;ENO1;NPEPPS;FTH1;TBC1D22A;PPFIA4;TMSB10;C11ORF68;GABARAPL1;RNF44;MBNL2;USP3;PTOV1;ARID5B;MIF;TANC2;CCNY;MAP1B;MALL;MYADM;TRIB3;HECA;STAMBP;LETMD1;RNF122;FTL;ZNF395;NDRG4;NLRX1;USP53;BCL10;RPAP1;FOXO3;NDRG1;GLG1;GMCL1;ARHGAP12;PRPSAP2;WBSCR27;DHX32;UBC;LTA4H;RALGDS;PRELID2;SRD5A3;BRAF;FOXN3;GRIN3B;ARTN;CDK3;BHLHE40;JMY;TMEM18;DNAL4;PAM;BTG1;CITED2;GBE1;MAST1;FHL2;SLC2A1;MED1…
KLF4_18555785_ChIP-Seq_MESC_Mouse	109/2444	0	3e-30	-1.381	93.7263	2.30856	GLTP;NARF;CCNI;PLOD1;LZIC;ENO1;RBPJ;FNBP1L;ZFYVE1;SMC2;CCDC28A;ALKBH5;BAIAP2L1;PDK3;TMSB10;SH3GL1;MEF2A;ACOT9;PRKAB2;RNF44;PTOV1;MIF;KCTD9;SPINT1;LETMD1;ANKRA2;OPTN;ARL8A;BCL10;ADIPOR1;NDRG1;CRHR1;GABARAP;GLG1;ARHGAP12;TMEM123;DHX32;PCBP1;HMGCLL1;BPTF;PRELID2;DARS;FBXO38;RASSF7;BSDC1;NTAN1;ABTB1;EFNA3;HOOK1;P4HA2;SP4;UBE2O;SERINC1;CNOT8;SERINC3;RGL2;CALCOCO1;PPP1R11;CITED2;PIGP;MAST1;MAP1LC3B;ING…
EGR1_20690147_ChIP-Seq_ERYTHROLEUKEMIA_Human	221/6207	0	0	-0.799434	91.0659	2.24304	GLTP;CCNI;TESK2;ZDHHC7;ENO2;FNBP1L;TSKU;HERC3;LGALS1;BAIAP2L1;TRIM29;LONP1;PDK3;ANKS1A;TBC1D22A;MEF2A;GABARAPL1;ACSL1;CTRB2;DAPK3;DHDH;PTOV1;MYO7A;KCTD11;TRIB3;RBCK1;KCTD12;ZNF395;BCL10;CRHR1;GABARAP;PRPSAP2;WBSCR27;PCBP1;AMZ2;ZNF148;RALGDS;RAB11FIP5;S100A10;JAG2;PMM1;JUP;BSDC1;BRAF;NTAN1;ELL2;GPR137B;MLLT10;EHD2;GRIN3B;ARTN;RCOR3;RGL2;CEP57;DET1;BTG1;PPP1R11;CITED2;ING2;MAP1LC3B;ZMYM2;ACTR1B;TME…
CREB1_23762244_ChIP-Seq_HIPPOCAMPUS_Rat	117/2393	0	0	-1.12453	90.9444	2.24004	SMARCAL1;SH3GL3;CCNI;JMJD1C;RBPJ;ZFYVE1;CELSR3;ALKBH5;COL4A3BP;FTH1;LONP1;BBX;FBXO8;TBC1D22A;MEF2A;BNIP3L;PRKAB2;MAP2K1;RNF44;MBNL2;WSB1;ESCO1;TINF2;GOLPH3L;MIF;ATG12;RSBN1;SAP30;ORAI3;TRIB3;HECA;TBC1D23;STAMBP;ANKRA2;EXD2;USP53;ANKRD11;ARHGAP19;KLHL12;FOXO3;ADIPOR1;RLF;GABARAP;PCBP1;PGK1;LTA4H;ANKZF1;MGEA5;JUP;OSBPL3;RASSF7;BRAF;FOXN3;ELL2;CLK3;SP4;UBE2O;MMS19;NFE2L1;CEP57;KDM5B;CALCOCO1;BTG1;PP…
VDR_23849224_ChIP-Seq_CD4+_Human	107/2231	0	0	-1.25347	90.2842	2.22378	NARF;PGAP2;ZBTB25;JMJD1C;DCAF5;SMC2;FAM134A;PDK3;CIR1;FBXO8;ANKS1A;IER5;BNIP3L;PRKAB2;MAP2K1;WSB1;ESCO1;KHNYN;ADPRHL2;TINF2;ARID5A;RSBN1;HLA-E;TBC1D20;THAP8;HECA;STAMBP;LETMD1;ANKRA2;RTN3;AASDH;COPB1;NDRG1;RLF;GMCL1;NCKIPSD;ATXN3;SNX1;ZNHIT3;UBC;PGK1;AMZ2;ZKSCAN4;ZNF148;SLC38A2;ATP6V1D;ZKSCAN1;CRADD;FBXO38;SRD5A3;SUPT5H;MEX3C;PAFAH2;CLK3;CLK1;PAN3;ARPC3;ZNF419;TMEM18;SERINC3;RGL2;NFE2L1;DET1;BTG1…
CREB1_20920259_ChIP-Seq_GC1-SPG_Mouse	136/3057	0	0	-1.02037	87.5238	2.15579	GLTP;ERRFI1;SLC27A1;CCNI;NAB2;RBPJ;ZFYVE1;CELSR3;CCDC28A;ALKBH5;COL4A3BP;LGALS1;LSM11;BAIAP2L1;FTH1;RNF19A;LONP1;CIR1;TBC1D22A;BNIP3L;MAP2K1;RNF44;AGTPBP1;WSB1;DAPK3;TINF2;PTOV1;ARID5A;ATG12;CD2AP;SAP30;DMTF1;ILVBL;MYADM;KCTD11;HECA;TBC1D23;RNF122;EXD2;NDRG4;USP53;UBA6;AASDH;ANKRD11;KLHL12;RASAL1;BCL10;FOXO3;ADIPOR1;NDRG1;SPATA7;CRHR1;FBXO42;SAV1;ZNHIT3;UBC;RHPN2;SLC38A2;RAB11FIP5;PRPH;JUP;PHF10;…
SMAD3_18955504_ChIP-ChIP_HaCaT_Human	92/1936	2.44e-28	3.28e-27	-1.43492	87.5044	2.15532	CEP57;ERRFI1;TES;BTG1;ZBTB25;NAB2;FHL2;JMJD1C;PLOD2;RBPJ;ENO3;TSKU;SMC2;ALKBH5;BAIAP2L1;SCRN1;PPP1R13L;QSOX1;IER5;MEF2A;DSP;PRKAB2;GABARAPL1;MBNL2;AGTPBP1;WSB1;ANXA1;ANXA2;ANXA3;USP3;IGFBP3;ARID5A;VPS37D;ATG12;LRRC37B;HLA-E;DMTF1;MAP1B;MYH9;ANGPTL4;IRF6;MET;ARHGEF5;DSC2;RNF165;INSIG2;TUFT1;BCL10;FOXO3;ATP2C1;TRAK1;NDRG1;EGFR;SAV1;ARHGAP12;DNAJB2;POLD4;MNT;WBSCR27;DHX32;PCBP1;PERP;UBC;SMYD2;ZNF148…
ATF3_23680149_ChIP-Seq_GBM1-GSC_Human	104/2189	0	1e-30	-1.25865	87.1355	2.14623	SMARCAL1;ERRFI1;SCARB1;SLC27A1;STEAP3;PGAP2;CCNI;JMJD1C;PLOD2;ENO1;PRKAB2;GABARAPL1;MBNL2;ACSL1;IGFBP3;DAPK3;TINF2;MYO7A;DMTF1;DAAM1;TRIB3;STAMBP;RNF122;RTN3;PFKFB3;USP53;ANKRD11;KLHL12;BCL10;IQGAP1;RLF;GABARAP;SAV1;HMBOX1;FLRT3;STC2;UBC;LTA4H;RALGDS;S100A10;JAG1;FBXO38;BSDC1;KIAA0430;PAFAH2;EFNA1;BHLHE40;UBE2O;ZNF775;SERINC3;NFE2L1;BTG1;CDKN1B;PPP1R11;CITED2;FHL2;SLC2A1;MED15;MAP1LC3B;QSOX1;CLIC…
SMAD2_18955504_ChIP-ChIP_HaCaT_Human	92/1936	2.44e-28	3.28e-27	-1.42429	86.8562	2.13935	CEP57;ERRFI1;TES;BTG1;ZBTB25;NAB2;FHL2;JMJD1C;PLOD2;RBPJ;ENO3;TSKU;SMC2;ALKBH5;BAIAP2L1;SCRN1;PPP1R13L;QSOX1;IER5;MEF2A;DSP;PRKAB2;GABARAPL1;MBNL2;AGTPBP1;WSB1;ANXA1;ANXA2;ANXA3;USP3;IGFBP3;ARID5A;VPS37D;ATG12;LRRC37B;HLA-E;DMTF1;MAP1B;MYH9;ANGPTL4;IRF6;MET;ARHGEF5;DSC2;RNF165;INSIG2;TUFT1;BCL10;FOXO3;ATP2C1;TRAK1;NDRG1;EGFR;SAV1;ARHGAP12;DNAJB2;POLD4;MNT;WBSCR27;DHX32;PCBP1;PERP;UBC;SMYD2;ZNF148…
NCOR1_26117541_ChIP-Seq_K562_Human	99/2000	0	1e-30	-1.2583	86.5058	2.13072	NARF;ZBTB25;NAB2;JMJD1C;ENO1;RBPJ;LGALS1;FTH1;RNF19A;TBC1D22A;RNF111;BNIP3L;RNF44;MBNL2;USP3;RSBN1;SPINT1;THAP8;MSH3;ORAI3;MYADM;KCTD11;TRIB3;DSC2;FTL;UBA6;ANKRD11;ANKRD12;BCL10;FOXO3;GLG1;FBXO42;ARHGAP12;SNX1;UBC;SMYD2;C16ORF58;RALGDS;SLC38A2;ANKZF1;BCL9L;JUP;CRADD;PAFAH2;CLK3;SLC6A8;P4HA1;P4HA2;BHLHE40;ZNF775;CNOT8;FGF11;CDKN1B;PPP1R11;SLC2A1;RSF1;MED15;PANX1;MAP1LC3B;ING2;RB1CC1;TCP11L2;UPF2;P…
KLF5_25053715_ChIP-Seq_YYC3_Human	96/2000	7e-30	1.07e-28	-1.33421	85.9272	2.11647	CITED2;MAST1;SLC2A1;ENO1;FNBP1L;ENO3;CELSR3;HK2;SMC2;SENP7;EFEMP2;COL4A3BP;CAPN7;BBX;PRSS8;TBC1D22A;IER5;SH3GL1;CCDC112;PRKAB2;RAB6C;ALG9;AGTPBP1;WSB1;ANXA1;ANXA2;SIRT5;OXSR1;DDB2;HLA-E;SAP30;RAB33B;KIFC2;CCNY;ASPH;SCNN1B;MYADM;SUCLG2;OPTN;FTL;EXD2;CLDND1;PFKFB3;STC1;RASAL1;BCL10;TRAK1;AGPAT2;EFNA4;NDRG1;EGFR;MNT;FLRT3;KIAA1522;UBC;NPHP3;FYN;POLR2H;RHPN2;ZNF148;RALGDS;SLC38A2;WASF2;SH2B2;BPTF;PRP…
SOX2_20726797_ChIP-Seq_SW620_Human	108/2564	3.9e-29	5.82e-28	-1.36987	85.9054	2.11593	ZNF573;ERRFI1;ZNF292;PLOD2;MT1X;LZIC;ENO3;NPEPPS;LGALS1;BAIAP2L1;TRIM29;PDK3;PRSS8;IER5;BNIP3L;ACOT9;GABARAPL1;MBNL2;AGTPBP1;ACSL1;ARID5B;TANC2;HLA-E;SAP30;SPINT1;MAP1B;GPR160;MALL;RRAGD;MT1F;MYADM;TRIB3;KCTD12;LETMD1;DSC2;RTN3;ZNF395;IQGAP1;EFNA4;SPATA7;GLG1;SNX1;FLRT3;TSPAN6;STC2;KIAA1522;NPHP3;AMZ2;SLC38A2;JAG1;JUP;PHF10;NEBL;PTK6;ELL2;GPR137B;EHD2;PAN3;SLC6A8;TH;P4HA2;ZNF654;MUC20;RGL2;CEP57;…
SPI1_23547873_ChIP-Seq_NB4_Human	142/3198	0	0	-0.9553	85.7863	2.113	GLTP;SMARCAL1;SCARB1;STEAP3;CCNI;ECI2;NAB2;JMJD1C;PLOD1;RBPJ;ZFYVE1;NPEPPS;ZFYVE26;FAM134A;LGALS1;RNF19A;TMSB10;IER5;RNF111;MEF2A;BNIP3L;AGTPBP1;KHNYN;ESCO1;ADPRHL2;ACSL1;USP3;ARID5A;MIF;RSBN1;ATG12;DMTF1;MSH3;ZFYVE19;ORAI3;GPR160;RRAGD;MYADM;TRIB3;STAMBP;ADPRM;FTL;EXD2;ZNF395;NAIF1;IQGAP1;CRHR1;GABARAP;ARHGAP12;BAG6;TMEM123;HMBOX1;KIAA1522;UBC;PGK1;LTA4H;ZKSCAN4;ATP6V1D;RALGDS;PRPH;JUP;CRADD;FBX…
CREM_20920259_ChIP-Seq_GC1-SPG_Mouse	225/5776	0	0	-0.620947	81.5397	2.0084	SMARCAL1;ERRFI1;TES;CCNI;JMJD1C;ZDHHC7;RBPJ;DCAF5;FNBP1L;ALKBH5;FAM134A;BAIAP2L1;LSM11;FTH1;LONP1;FBXO8;SCAPER;TBC1D22A;IER5;RNF111;MEF2A;PRKAB2;GABARAPL1;WSB1;ESCO1;ACSL1;DAPK3;TINF2;PTOV1;MIF;ATG12;CD2AP;CCNY;GPR160;HECA;LETMD1;OPTN;AASDH;BCL10;GLG1;GMCL1;GABARAP;DHX32;PCBP1;AMZ2;LTA4H;RAB11FIP5;JAG2;JUP;PMM1;BSDC1;BRAF;PUM1;NTAN1;MEX3C;ELL2;PAFAH2;MLLT10;ABTB1;ARTN;MMS19;RCOR3;RGL2;CEP57;BTG1;…
E2F1_18555785_ChIP-Seq_MESC_Mouse	152/4172	0	0	-1.04278	78.4353	1.93193	SCARB1;STEAP3;TESK2;KLHDC7A;ENO1;FNBP1L;CELSR3;TSKU;SMC2;ZFYVE26;COL4A3BP;LSM11;PPME1;FTH1;IER5;ACOT9;MAP2K1;RNF44;WSB1;ESCO1;ADPRHL2;USP3;IGFBP3;DHDH;MIF;RSBN1;ATG12;DAAM1;CCNY;SUCLG2;KCTD11;TRIB3;RBCK1;KCTD12;TBC1D23;ARL8A;RNF122;RTN3;PFKFB3;ABHD4;ARHGAP19;KLHL12;IQGAP1;NDRG1;EFNA4;GLG1;NCKIPSD;TMEM123;ATXN3;SNX1;PRPSAP2;WBSCR27;DHX32;FLRT3;ZNHIT3;PCBP1;STC2;UBC;UAP1L1;PGK1;LTA4H;RHPN2;ZKSCAN1;…
MITF_21258399_ChIP-Seq_MELANOMA_Human	215/5578	0	0	-0.628289	77.0676	1.89825	GLTP;ERRFI1;TES;PGAP2;ZNF292;MT1X;ZDHHC7;ENO1;RBPJ;FNBP1L;DCAF5;ENO2;ZFYVE1;TSKU;ZFYVE26;FAM134A;FTH1;LONP1;BBX;PDK3;PRSS8;ANKS1A;SCAPER;TBC1D22A;IER5;MBNL2;WSB1;ALG9;ESCO1;ACSL1;DHDH;MIF;LRRC37B;THAP8;DAAM1;ORAI3;RRAGD;MALL;RNF122;ZNF395;AASDH;GABARAP;DHX32;ZNHIT3;PCBP1;AMZ2;RALGDS;JAG2;JAG1;PMM1;CRADD;PTK6;PUM1;GPR137B;MLLT10;SLC6A8;MMS19;RCOR3;RGL2;CEP57;PHF3;CDKN1B;PPP1R11;CITED2;GBE1;PIGP;ME…
WT1_20215353_ChIP-ChIP_NEPHRON PROGENITOR_Mouse	81/1663	1.33094e-25	1.36596e-24	-1.39148	76.4623	1.88334	SLC27A1;CALCOCO1;NAB2;PIGP;SLC2A1;ZFYVE1;CELSR3;HK2;COL4A3BP;ING2;LGALS1;ZMYM2;TCP11L1;BBX;TCP11L2;CLIC1;BNIP3L;GABARAPL1;CCDC115;GAB1;PPP2R5B;PTOV1;ARID5A;VPS37D;SIRT5;ARID5B;PGM2L1;RSBN1;KCTD9;LMBRD1;ZFYVE19;DNAJC4;KCTD11;ITGA5;VAMP4;ALDOA;SLC45A3;STAU1;RASAL1;GLRX;BCL10;NDRG1;CRHR1;POLD4;MNT;WBSCR27;UGP2;MXI1;TRIM46;FYN;RHPN2;RALGDS;SLC38A2;RAB11FIP5;MGEA5;JAG1;PEX19;JUP;PHF10;RNF24;CSNK1A1;PL…
FOXA2_19822575_ChIP-Seq_HepG2_Human	123/2968	0	0	-1.01922	71.9049	1.77109	GLTP;STEAP3;NARF;ZBTB25;RORA;ZDHHC7;LZIC;ENO1;RBPJ;TSKU;NPEPPS;FTH1;BBX;ANKS1A;SCAPER;TBC1D22A;RNF44;ALG9;MBNL2;ACSL1;DAPK3;ARID5B;MYO7A;SPINT1;TBC1D20;DAAM1;SCNN1B;MYADM;SUCLG2;TRIB3;STAMBP;OPTN;NDRG4;USP53;INSIG2;AASDH;IQGAP1;FBXO41;ARHGAP12;TMEM123;DHX32;PCBP1;UBC;ZNF148;RALGDS;SLC38A2;ZKSCAN1;PDZD7;MGEA5;JAG1;JUP;CRADD;NEBL;KIAA0430;FOXN3;NTAN1;ELL2;EFNA1;MLLT10;HOOK1;CDK3;SERINC3;NFE2L1;DOCK…
NUCKS1_24931609_ChIP-Seq_HEPATOCYTES_Mouse	45/588	1.48245e-21	1.11184e-20	-1.5593	71.6431	1.76464	STEAP3;CDKN1B;TMF1;PFKFB3;CITED2;SLC2A1;BCL10;IQGAP1;FOXO3;NDRG1;EGFR;SNX1;CSRP2;PPP1R13L;FTH1;PERP;RB1CC1;SMYD2;STAT6;FBXO8;RALGDS;RNF111;SH2B2;PGM1;MEF2A;EGLN1;DSP;GIT2;EGLN3;MAP2K1;JUP;APAF1;BNIP3;IL17RD;RHOA;SAP30;VEGFA;EFNA1;KAT2B;BHLHE40;JMY;ITGA5;ALDOA;MET;GAPDH
GATA6_25053715_ChIP-Seq_YYC3_Human	94/2000	1.27e-28	1.838e-27	-1.1633	71.6143	1.76393	ZNF573;DOCK6;ERRFI1;SH3GL3;CALCOCO1;BTG1;ZBTB25;SLC2A1;RSF1;ENO1;FNBP1L;DCAF5;ENO2;ENO3;TSKU;ALKBH5;PPP1R13L;FTH1;TCP11L1;QSOX1;IER5;RNF111;PARP6;GABARAPL1;AGTPBP1;ANXA2;IGFBP3;PPP2R5B;ARID5B;RSBN1;DNM2;EEF1G;KAT2B;BACE2;SPINT1;DAAM1;MSH3;ADORA2B;SYF2;DNASE1;IRF9;FTL;RTN3;SLC45A3;ABHD4;USP53;INSIG2;TUFT1;RASAL1;BCL10;ADIPOR1;DPCD;ARHGAP12;POLD4;TMEM123;FAM168A;PCBP1;STC2;MXI1;TRIM46;STAT6;ALOXE3;…
FOXP2_23625967_ChIP-Seq_PFSK-1 AND SK-N-MC_Human	55/863	1.38967e-22	1.1782e-21	-1.46479	70.5885	1.73866	PHF3;SCARB1;NARF;CITED2;PIGP;RBPJ;TSKU;CCDC28A;COL4A3BP;FTH1;BNIP3L;WSB1;ADPRHL2;PPP2R5B;SAP30;KAT2B;TFDP2;PXDN;SLC29A4;IRF6;ZNF277;FTL;ZNF395;KDM3B;UBA6;INSIG2;AASDH;FOXO3;NDRG1;RLF;BAG6;MNT;UGP2;WBSCR27;FAM172A;ZNHIT3;PGK1;RALGDS;MGEA5;JUP;CRBN;RIOK3;PUM1;SORL1;PAFAH2;ZNF33B;ABTB1;MYO1B;GSTA4;BHLHE40;MKRN1;SPRY1;CNOT8;SERINC3;KIAA1715
ELK3_25401928_ChIP-Seq_HUVEC_Human	93/2000	5.49e-28	6.903e-27	-1.10077	66.3082	1.63323	DOCK6;KDM5B;STEAP3;BTG1;NAB2;FHL2;SLC2A1;TESK2;PLOD1;ENO1;MED15;CELSR3;HK2;SYDE1;EFEMP2;AKAP10;TMEM43;FTH1;ZNF205;PRSS8;IER5;PGM1;UBXN6;C11ORF68;C8ORF58;PRKAB2;KHNYN;CCDC115;GPX3;DAPK3;SPATS2;GAB1;ARID5A;OXSR1;IL17RD;RSBN1;ZFP90;DDB2;SYF2;ORAI3;MALL;MYADM;ITGA5;ANGPTL4;ALDOA;GAPDH;ARL8A;IRF9;FTL;NDRG4;SLC45A3;PFKFB3;NAIF1;BCL10;ATP2C1;ADIPOR1;NDRG1;FBXO42;POLD4;TMEM123;MNT;PRPSAP2;KIAA0355;STC2;M…
FOXA1_25552417_ChIP-Seq_VCAP_Human	93/2000	5.49e-28	6.903e-27	-1.09166	65.7593	1.61971	KDM5B;SH3GL3;SCARB1;BTG1;CCNI;CITED2;NAB2;PIGP;FHL2;PLOD2;ENO1;FNBP1L;FAM134A;ING2;RB1CC1;TCP11L2;QSOX1;MAP2K1;RNF44;MANBA;MBNL2;AGTPBP1;WSB1;CAMLG;USP3;IGFBP3;DAPK3;SPATS2;ARID5A;VPS37D;ARID5B;LSR;ZDHHC17;PGM2L1;RSBN1;ZFP90;BACE2;SPINT1;THAP8;ASPH;ORAI3;ZNF439;DNAJC4;FTL;RTN3;ZNF395;ABHD4;INSIG2;AASDH;USO1;C17ORF58;ANKRD12;NAIF1;STC1;IQGAP1;FOXO3;EFNA4;NDRG1;GLG1;TMEM123;STC2;TRIM46;FEM1C;STAT6;…
FOXM1_26100407__CHIP-SEQ_Hek293 flp-in	89/1934	1.8013e-26	1.95139e-25	-1.1405	64.8899	1.5983	PHF3;KDM5B;ERRFI1;SH3GL3;CALCOCO1;TES;BTG1;CDKN1B;CITED2;DOCK7;SLC2A1;TESK2;ENO1;RBPJ;ZFYVE1;PKD1;CELSR3;CCDC28A;SCRN1;TCP11L2;KIFAP3;IER5;MEF2A;PRKAB2;APAF1;USP3;GAB1;TET1;ARID5B;LSR;ANO6;RSBN1;CD2AP;CCNY;ASPH;ZNF516;HECA;RBCK1;LETMD1;ALDOA;ANKRA2;RNF165;EXD2;ZNF395;KDM3B;PFKFB3;FOXO3;EFNA4;RLF;FAM117B;FBXO42;SAV1;MNT;FAM168A;PGRMC2;KIAA0355;PCBP1;MXI1;UBC;FYN;GPBP1L1;HS1BP3;FNIP2;S100A10;EGLN1;…
E2F4_21247883_ChIP-Seq_LYMPHOBLASTOID_Human	122/2998	0	2e-30	-0.939042	64.3466	1.58492	GLTP;ERRFI1;ZBTB25;TESK2;JMJD1C;RORA;ZDHHC7;PLOD1;ENO1;FNBP1L;ENO2;ENO3;TSKU;ALKBH5;PPME1;FTH1;DENND5A;KIFAP3;IER5;RNF111;C11ORF68;MEF2A;PRKAB2;MAP2K1;ALG9;WSB1;ADPRHL2;USP3;TINF2;ARID5B;RSBN1;CCNY;ZFYVE19;KCTD12;LETMD1;OPTN;RTN3;SLC45A3;PFKFB3;ABHD4;COPB1;ARHGAP19;KLHL12;BCL10;ADIPOR1;RLF;GABARAP;GLG1;FBXO42;SAV1;SNX1;C16ORF58;SLC38A2;PDZD7;MGEA5;RASSF7;KIAA0430;FOXN3;NTAN1;PUM1;CLK3;MLLT10;MMS1…
SOX17_20123909_ChIP-Seq_XEN_Mouse	83/1947	1.2106e-22	1.07303e-21	-1.32278	63.869	1.57315	SMARCAL1;CDKN1B;CCNI;CITED2;FHL2;SLC2A1;TESK2;ENO1;PIK3C2A;ZFYVE1;CELSR3;HK2;SENP7;MAP1LC3B;ACTR1B;BAIAP2L1;CAPN7;PPME1;RB1CC1;FTH1;BBX;TMSB10;CLIC1;ACOT9;MBNL2;WSB1;ANXA1;GPX3;GOLPH3L;GAB1;PPP2R5B;PTOV1;ARID5B;NDUFC1;RSBN1;ZFP90;BACE2;ASPH;SUCLG2;MYH9;KCTD11;DNASE1;RBMS2;ABHD4;NOL3;EFNA4;GLG1;ARHGAP12;TMEM123;MNT;FLRT3;ZNHIT3;PCBP1;SMYD2;SPOCK1;FYN;RHPN2;ALOXE3;SLC38A2;ZKSCAN1;PDZD7;RAB11FIP5;MG…
ZNF217_24962896_ChIP-Seq_MCF7_Human	72/1522	4.18713e-22	3.26596e-21	-1.21364	57.2483	1.41008	ERRFI1;SCARB1;CALCOCO1;TES;BTG1;CITED2;GBE1;PLOD2;RORA;ZDHHC7;ENO1;RNF19A;QSOX1;IER5;TMSB10;DSP;WSB1;ANXA2;USP3;IGFBP3;ARID5B;ANO6;TANC2;KAT2B;DAAM1;ASPH;SCNN1B;PXDN;SUCLG2;ALDOA;MET;PFKFB3;INSIG2;TUFT1;ANKRD11;NAIF1;CACNA1D;IQGAP1;TRAK1;NDRG1;GLG1;PGRMC2;TMEM65;CHSY1;PERP;STC2;UBC;SPOCK1;HS1BP3;RHPN2;SLC38A2;BCL9L;S100A10;BPTF;EGLN3;JAG1;NEBL;CSNK1A1;TPBG;SEMA4B;C1GALT1;ELL2;OXR1;KLF3;KIAA0195;E…
TP63_23658742_ChIP-Seq_EP156T_Human	137/3652	0	0	-0.786975	54.9086	1.35245	SH3GL3;ERRFI1;STEAP3;TES;NAB2;ZDHHC7;PLOD2;ENO1;RBPJ;TSKU;CCDC28A;NPEPPS;HERC3;COL4A3BP;TRIM29;FAM162A;RNF19A;FTH1;TMSB10;IER5;WLS;CHRNB1;ACOT9;PRKAB2;ACSL1;USP3;TANC2;HLA-E;MALL;HECA;KCTD12;FTL;PFKFB3;SLC45A3;INSIG2;ANKRD11;RASAL1;BCL10;IQGAP1;FOXO3;NDRG1;FBXO42;TMEM123;ATXN3;FLRT3;STC2;SMYD2;ATP6V1D;RALGDS;SLC38A2;JAG1;JUP;CRADD;OSBPL3;SRD5A3;BRAF;FOXN3;PUM1;ELL2;PAFAH2;ARTN;HOOK1;MKRN1;BHLHE40…
EOMES_20176728_ChIP-ChIP_TROPHOBLAST STEM CELLS_Mouse	74/1744	4.06497e-20	2.73334e-19	-1.28256	54.8212	1.3503	SMARCAL1;CALCOCO1;TES;CDKN1B;PPP1R11;CITED2;NAB2;FHL2;SLC2A1;RORA;PLOD1;ENO1;PIK3C2A;ZFYVE1;HK2;CCDC28A;MAP1LC3B;TMEM43;CAPN7;FTH1;ACP5;GABARAPL1;MBNL2;WSB1;ANXA2;SPATS2;ARID5B;IL17RD;ZDHHC17;ATG12;ZFP90;RHOA;KCTD9;LMBRD1;ZFYVE19;STAMBP;SLC45A3;ABHD4;USP53;INSIG2;TUFT1;BCL10;IQGAP1;EFNA4;GABARAP;ARHGAP12;TMEM123;TMEM65;PCBP1;PERP;STC2;UBC;FYN;ALOXE3;S100A10;CRADD;RNF24;CSNK1A1;PLEKHA2;OSBPL3;SUPT…
FOXO1_25302145_ChIP-Seq_T-LYMPHOCYTE_Mouse	90/2000	4.0905e-26	4.31162e-25	-0.970719	54.4605	1.34141	PHF3;KDM5B;ERRFI1;TES;BTG1;CDKN1B;ZBTB25;CCNI;CITED2;RSF1;PIK3C2A;RBPJ;ZFYVE1;CELSR3;PANX1;MAP1LC3B;FAM134A;ACTR1B;RB1CC1;BBX;TCP11L2;ACP5;PDK3;IER5;TMSB10;UPF2;PARP6;RNF44;MANBA;TPI1;ARID5A;ARID5B;SIRT7;PGM2L1;SUMF2;DNM2;RAB33B;TFDP2;ILVBL;CEACAM5;GPR160;MYH9;VAMP4;ARL8A;ANKRD11;KLHL12;GLRX;BCL10;IQGAP1;FOXO3;FAM117B;FAM117A;POLD4;HMGCL;ANKMY2;TMEM123;OS9;TMEM65;PERP;MXI1;UBTD2;RNF39;FYN;AMZ2;RA…
FLI1_21571218_ChIP-Seq_MEGAKARYOCYTES_Human	196/5834	0	0	-0.602465	54.1362	1.33342	SMARCAL1;TES;CCNI;ZDHHC7;ENO1;DCAF5;TSKU;SMC2;LGALS1;FTH1;LONP1;FBXO8;KIFAP3;TBC1D22A;IER5;MEF2A;WSB1;ESCO1;DAPK3;TINF2;MYO7A;LRRC37B;SPINT1;THAP8;ZFYVE19;SUCLG2;HECA;TRIB3;OPTN;RNF122;EXD2;NAIF1;BCL10;IQGAP1;GMCL1;SNX1;PRPSAP2;DHX32;ZNHIT3;PCBP1;AMZ2;LTA4H;RALGDS;JUP;CRADD;NEBL;MEX3C;GPR137B;PAFAH2;ABTB1;ARTN;ZNF136;GPI;DET1;BTG1;CITED2;GBE1;PIGP;MED15;PANX1;MAP1LC3B;AKAP10;ING2;TMEM43;UBXN6;UPF…
SALL4_18804426_ChIP-ChIP_XEN_Mouse	50/1005	1.9811e-16	9.7801e-16	-1.56456	54.0728	1.33186	CDKN1B;CITED2;SLC2A1;HK2;TMEM144;BAIAP2L1;BBX;PGM1;BNIP3L;USP3;ARID5B;KCTD9;ASPH;SUCLG2;DNASE1;VAMP4;RBMS2;PFKFB3;ABHD4;USP53;INSIG2;LRP4;CACNA1D;BCL10;EFNA4;ARHGAP12;PGK1;SPOCK1;NPHP3;LTA4H;POLR2H;SLC38A2;ALOXE3;RAB11FIP5;RNF24;PLEKHA2;BNIP3;PTK6;ARID3B;PUM1;OXR1;KLF3;KTN1;EFNA1;WEE1;RYBP;P4HA1;GSTA4;P4HA2;PAM
WT1_25993318_ChIP-Seq_PODOCYTE_Human	132/3464	0	2e-30	-0.788435	54.0265	1.33072	SCARB1;NAB2;TESK2;KLHDC7A;RORA;ENO1;TMEM260;FNBP1L;ZFYVE1;COL4A3BP;LGALS1;TRIM29;RNF19A;BBX;PDK3;FBXO8;KIFAP3;TMSB10;TBC1D22A;IER5;BNIP3L;GABARAPL1;MBNL2;WSB1;USP3;PTOV1;ARID5B;TANC2;DAAM1;MAP1B;SUCLG2;KCTD12;AJUBA;OPTN;SRSF9;PFKFB3;INSIG2;RASAL1;BCL10;NREP;IQGAP1;FOXO3;ADIPOR1;NDRG1;CRHR1;SNX1;WBSCR27;SMYD2;AMZ2;LTA4H;BCL9L;MGEA5;JAG1;JUP;CRADD;NEBL;SRD5A3;GAREM;FOXN3;PUM1;ELL2;MLLT10;EHD2;EFNA3…
TP53_22127205_ChIP-Seq_IMR90_Human	53/975	6.48537e-19	3.80375e-18	-1.3459	53.9846	1.32969	STEAP3;GBE1;NAB2;FHL2;TESK2;RSF1;RBPJ;ENO2;PANX1;GYS1;AKAP10;TCP11L1;ZNF205;CA9;C11ORF68;IKBIP;APAF1;TRPC1;SPATS2;DHDH;RHOA;DDB2;PXDN;RRAGD;VAMP4;FTL;RTN3;ANKRD11;ANKRD12;C2CD4A;KLHL12;ADIPOR1;EFNA4;GABARAP;GLG1;STAT6;AMZ2;RHPN2;SLC38A2;ANKZF1;JAG1;OSBPL3;PTK6;ARID3A;FOXN3;ARID3B;PUM1;CLK3;MLLT10;CCNG2;ZNF337;ZNF654;INHA
FOXO3_23340844_ChIP-Seq_DLD1_Human	43/695	1.9284e-17	1.04455e-16	-1.41782	52.1725	1.28506	ERRFI1;TES;ABHD4;CCNI;RASAL1;KLHDC7A;ZDHHC7;RSF1;CACNA1D;BCL10;FNBP1L;TRAK1;SCRN1;SNX25;PERP;RNF39;RHPN2;FNIP2;RALGDS;S100A10;MGEA5;WSB1;JAG1;KIAA0430;AMPD3;ARID3B;SORL1;KLF3;PGM2L1;CD2AP;KIAA0195;ZNF33B;VEGFA;EFNA1;SPINT1;SYF2;CDK3;SCNN1B;BHLHE40;JMY;ESYT1;DNASE1;RBMS2
TCFAP2C_20176728_ChIP-ChIP_TROPHOBLAST STEM CELLS_Mouse	99/2667	9.58918e-23	8.69716e-22	-1.06548	51.6692	1.27266	ERRFI1;STEAP3;CCNI;NAB2;TESK2;PLOD1;EFEMP2;LGALS1;FTH1;SH3GL1;MEF2A;BNIP3L;MAP2K1;GABARAPL1;RNF44;MBNL2;WSB1;TINF2;ARID5A;ARID5B;KCTD9;KCTD11;TBC1D23;OPTN;USP53;ARHGAP19;CACNA1D;BCL10;IQGAP1;RPAP1;EFNA4;SPATA7;GABARAP;ARHGAP12;PRPSAP2;UBC;RALGDS;SLC38A2;ZKSCAN1;BCL9L;JAG2;JUP;OSBPL3;EFNA1;MLLT10;EFNA3;YEATS2;UBE2O;CNOT8;PAM;DET1;BTG1;CDKN1B;FHL2;SLC2A1;PIK3C2A;HK2;MAP1LC3B;ZMYM2;PPP1R13L;ACP5;CLI…
TRIM28_19339689_ChIP-ChIP_MESC_Mouse	108/3072	4.4771e-23	4.1573e-22	-1.0217	50.3004	1.23895	ZBTB25;PLOD1;ENO3;CELSR3;ALKBH5;HERC3;COL4A3BP;LSM11;CAPN7;LONP1;PRSS8;IER5;SH3GL1;MEF2A;PRKAB2;RNF44;ALG9;ADPRHL2;IGFBP3;DAPK3;TINF2;ARID5A;RSBN1;SAP30;TRIB3;KCTD12;LETMD1;OPTN;RNF122;SLC45A3;PFKFB3;USP53;INSIG2;COPB1;KLHL12;ADIPOR1;GMCL1;FBXO42;NCKIPSD;DHX32;STC2;NPHP3;JAG2;MGEA5;JAG1;JUP;NEBL;RASSF7;NTAN1;PUM1;CLK3;CLK1;MLLT10;YEATS2;ARTN;MKRN1;JMY;UBE2O;CDKN1B;CITED2;PIGP;DOCK7;SLC2A1;PKD1;PA…
GATA3_24758297_ChIP-Seq_MCF7_Human	84/2000	1.61773e-22	1.31441e-21	-0.971344	46.7031	1.15034	GLTP;KDM5B;STEAP3;TES;BTG1;ZBTB25;CITED2;CALCOCO2;ZNF292;NAB2;PLOD2;ZDHHC7;PKD1;TSKU;ACTR1B;LSM11;FTH1;TCP11L1;QSOX1;SCAPER;IER5;UPF2;BCKDHA;SLC2A14;PRKAB2;MANBA;KHNYN;ANXA2;ANXA3;USP3;IGFBP3;ARID5A;RSBN1;CD2AP;KAT2B;DAAM1;SYF2;ILVBL;ORAI3;DNASE1;VAMP4;ALDOA;ARL8A;IRF9;ABHD4;INSIG2;TUFT1;NAIF1;STC1;BCL10;NDRG1;GLG1;POLD4;PRPSAP2;FAM168A;CHSY1;PERP;SH3BP2;LTA4H;RHPN2;SLC38A2;BCL9L;S100A10;EGLN1;CD…
MECOM_23826213_ChIP-Seq_KASUMI_Mouse	83/1951	1.37133e-22	1.1782e-21	-0.962199	46.3686	1.1421	DET1;SCARB1;TES;CDKN1B;JMJD1C;RSF1;HK2;FTH1;RNF19A;TCP11L1;BBX;DENND5A;IER5;CLIC1;MEF2A;BNIP3L;MBNL2;ESCO1;ANXA2;ANXA3;ARID5A;AMPD3;PGM2L1;RSBN1;PRSS53;DNM2;SAP30;KAT2B;CCNY;SYF2;IRF7;MYH9;PIK3C3;TBC1D23;ANGPTL4;VAMP4;GAPDH;ARL8A;EXD2;NLRX1;STAU1;ABHD4;RASAL1;GLRX;ATP2C1;AGPAT2;NDRG1;TSPAN31;FBXO42;POLD4;MNT;MXI1;UAP1L1;FYN;STAT6;POLR2H;WASF2;ATP6V1D;SH2B2;BPTF;S100A10;ARFGEF1;CRBN;PLEKHA2;FBXO38…
GATA1_21571218_ChIP-Seq_MEGAKARYOCYTES_Human	102/2601	3.57186e-25	3.57186e-24	-0.846038	45.6767	1.12506	SMARCAL1;ERRFI1;SH3GL3;SCARB1;PGAP2;ZDHHC7;KIAA0895L;FNBP1L;ENO3;COL4A3BP;FTH1;KIFAP3;IER5;SH3GL1;ACSL1;TANC2;MSH3;SCNN1B;ANKRD11;NAIF1;ARHGAP19;C2CD4A;CACNA1D;RPAP1;FOXO3;TMEM123;PRPSAP2;DHX32;KIAA1522;UBC;ZNF148;RALGDS;SLC38A2;BPTF;JAG2;CRADD;BSDC1;KIAA0430;FOXN3;YEATS2;ZNF419;P4HA2;SP4;BHLHE40;UBE2O;MUC20;PAM;CITED2;DOCK7;FHL2;SLC2A1;MED15;HK2;SENP7;AKAP10;POLL;SERPINB1;DUSP3;ANXA3;SPATS2;GAB1…
STAT3_24763339_ChIP-Seq_IMN-ESCS_Mouse	78/1788	7.19946e-22	5.50547e-21	-0.950609	44.3445	1.09225	SMARCAL1;KDM5B;CALCOCO1;BTG1;CITED2;GBE1;NAB2;MPI;KLHDC7A;RBPJ;ZFYVE1;SMC2;NPEPPS;ALKBH5;CSRP2;PRSS8;IER5;WLS;CCDC112;MANBA;AGTPBP1;ANXA2;USP3;IGFBP3;TET1;ARID5B;ANO6;OXSR1;TANC2;ZFP90;CD2AP;KAT2B;BACE2;CCNY;DAAM1;MYH9;KCTD12;LETMD1;GAPDH;OPTN;CCDC90B;USO1;NAIF1;GLRX;ATP2C1;ARHGAP12;WBSCR27;UGP2;TMEM65;FLRT3;RHPN2;ARFGEF1;MGEA5;DARS;EGLN3;CRBN;CRADD;NEBL;CSNK1A1;RIOK3;FOXN3;ARID3B;PUM1;SORL1;MEX3…
XRN2_22483619_ChIP-Seq_HELA_Human	69/1529	3.75133e-20	2.5667e-19	-1.01743	43.5525	1.07274	BTG1;CITED2;ZNF292;FAM127A;SMC2;GYS1;CAPN7;PPME1;FTH1;ZNF205;TMSB10;MEF2A;C8ORF58;GABARAPL1;MAP2K1;WSB1;TPI1;ESCO1;CCDC115;TRPC1;TET1;OXSR1;SUMF2;HLA-E;DNM2;DMTF1;GAPDH;CCDC90B;RTN3;AASDH;COPB1;NAIF1;RLF;FBXO42;SAV1;NCKIPSD;ANKMY2;HMBOX1;UGP2;PCBP1;PERP;UBC;PGK1;POLR2H;SLC38A2;PRPH;EGLN3;BRF2;CSNK1A1;DDHD2;BSDC1;BRAF;ELP3;KIAA0430;PUM1;RSPH3;EFNA1;PER1;RIT1;GSTA4;MKRN1;EIF3E;SERINC1;ESYT1;TMEM18;…
RELA_24523406_ChIP-Seq_FIBROSARCOMA_Human	59/1182	2.81188e-19	1.79776e-18	-1.04459	42.6818	1.05129	ZBTB25;NAB2;TESK2;ENO1;LZIC;ENO2;MED15;ENO3;TSKU;PANX1;EFEMP2;LGALS1;CSRP2;SNAPC1;RB1CC1;RNF19A;FTH1;IER5;CLIC1;PRKAB2;SERPINB1;DUSP3;CCDC115;TRPC1;LSR;PJA2;ASPH;IRF7;NUMB;MYADM;MYH9;C2CD4A;GLRX;EGFR;UGP2;PGK1;STAT6;RAB11FIP5;BCL9L;S100A10;SEC24A;GAD1;TPBG;BNIP3;VEGFC;PTK6;KIAA0430;KLF3;PAFAH2;KTN1;ZNF33B;ZNF33A;PER1;EHD2;TNIP1;BHLHE40;JMY;PLCD1;PFKP
RUNX2_24764292_ChIP-Seq_MC3T3_Mouse	84/2000	1.61773e-22	1.31441e-21	-0.886184	42.6085	1.04949	SMARCAL1;KDM5B;CDKN1B;GBE1;NAB2;FHL2;DCAF5;MED15;PKD1;HK2;NPEPPS;MAP1LC3B;LGALS1;TMEM43;FTH1;RNF19A;IER5;TMSB10;CLIC1;WLS;SH3GL1;MAP2K1;DUSP3;ANXA1;ANXA2;CCDC115;PPP2R5B;ARID5B;MYO7A;IL17RD;PJA2;CD2AP;SAP30;EEF1G;KAT2B;DAAM1;ASPH;MSH3;ILVBL;PXDN;MALL;MYH9;ANGPTL4;STAU1;USO1;ARHGAP19;GLRX;NDRG1;SAV1;HMGCL;TMEM123;MNT;UGP2;PGRMC2;CHSY1;TMEM65;UBTD2;RALGDS;SLC38A2;MGEA5;DARS;JAG1;PEX19;JUP;CRBN;RNF2…
CCND1_20090754_ChIP-ChIP_RETINA_Mouse	77/2137	4.83213e-17	2.58155e-16	-1.14559	41.1186	1.01279	CEP57;SLC27A1;CALCOCO1;NARF;CCNI;CITED2;NAB2;TESK2;ZFYVE1;ENO3;ALKBH5;TMEM43;PPP1R13L;PPME1;TCP11L2;FBXO8;CLIC1;BCKDHA;BNIP3L;PRKAB2;GABARAPL1;RNF44;TPI1;WSB1;USP3;GOLPH3L;PPP2R5B;VPS37D;ARID5B;PGM2L1;SUMF2;RHOA;DNM2;SAP30;KCTD9;KIFC2;MSH3;ILVBL;ZFYVE19;TBC1D23;ALDOA;RNF122;RTN3;PFKFB3;ARHGAP19;LRP4;EFNA4;GABARAP;TSPAN31;MNT;MAPK7;PCBP1;MXI1;UAP1L1;UBC;TRIM46;GPBP1L1;POLR2H;ATP6V1D;GIT2;MBD6;PHF1…
MYCN_18555785_ChIP-Seq_MESC_Mouse	84/2261	2.5194e-19	1.63761e-18	-0.986071	40.3828	0.994667	CEP57;NARF;ZBTB25;CCNI;CITED2;PIGP;MAST1;LZIC;ENO1;ENO3;NPEPPS;GYS1;ALKBH5;MAP1LC3B;LSM11;TMEM43;FTH1;ACP5;FBXO8;TBC1D22A;MEF2A;BCKDHA;ADPRHL2;ACSL1;SPATS2;PGM2L1;ZFP90;CD2AP;SAP30;RAB33B;KCTD9;CCNY;DAAM1;SYF2;ILVBL;PIK3C3;ANKRA2;HDAC3;ABHD4;RNMT;ANKRD11;ANKRD12;KLHL12;RPAP1;ADIPOR1;GABARAP;GLG1;GMCL1;SAV1;ATXN3;ANKMY2;MNT;MAPK7;UGP2;CHSY1;TMEM65;PCBP1;UBC;UBTD2;FYN;GPBP1L1;RHPN2;RALGDS;ATP6V1D;S…
HOXC9_25013753_ChIP-Seq_NEUROBLASTOMA BE2-C_Human	81/2014	1.27916e-20	9.07042e-20	-0.907799	39.804	0.980409	ZNF573;ZNF292;JMJD1C;RSF1;RBPJ;DCAF5;CELSR3;CCDC28A;FYCO1;GYS1;SENP7;ZFYVE26;LGALS1;FTH1;LONP1;BBX;TCP11L2;ZNF766;ZNF205;POLL;IER5;RNF111;VKORC1;PRKAB2;ZNF285;RNF44;MBNL2;ESCO1;ADPRHL2;USP3;ARID5B;RSBN1;SUMF2;DMTF1;MAP1B;TBC1D23;STAMBP;LETMD1;VAMP4;SLU7;RBMS2;IRF9;FTL;ZNF277;CCDC90B;ZNF350;CLDND1;AASDH;TULP3;STC1;KLHL12;BCL10;RPAP1;TSPAN31;ANKMY2;OS9;CHSY1;FLRT3;ZNHIT3;FEM1C;ZKSCAN4;POLR2H;C16ORF…
KDM5B_21448134_ChIP-Seq_MESC_Mouse	134/3724	7e-30	1.11e-28	-0.61186	39.3845	0.970078	SLC27A1;CCNI;JMJD1C;FNBP1L;SMC2;NPEPPS;ALKBH5;COL4A3BP;CAPN7;LONP1;SCAPER;IER5;RNF111;CHRNB1;MBNL2;WSB1;ACSL1;GOLPH3L;ARID5B;RSBN1;ATG12;CD2AP;SAP30;DMTF1;DAAM1;CCNY;ZFYVE19;KCTD11;UBA6;COPB1;ANKRD11;ARHGAP19;KLHL12;RPAP1;CRHR1;GLG1;GMCL1;ATXN3;HMBOX1;PRPSAP2;ZNHIT3;AMZ2;LTA4H;SLC38A2;HMGCLL1;ZKSCAN1;BPTF;MGEA5;DARS;PHF10;NEBL;FBXO38;BSDC1;BRAF;PUM1;NTAN1;SUPT5H;ELL2;CLK1;PAN3;YEATS2;HOOK1;P4HA2;…
KLF4_18358816_ChIP-ChIP_MESC_Mouse	67/1700	9.8615e-17	5.06051e-16	-1.09022	38.3975	0.945766	GLTP;STEAP3;CDKN1B;ENO1;ENO3;PANX1;NPEPPS;EFEMP2;MAP1LC3B;CSRP2;RB1CC1;TCP11L2;ACP5;CLIC1;SH3GL1;PARP6;ACOT9;ALG9;WSB1;ANXA2;USP3;PPP2R5B;SYNGR3;MMP11;KCTD9;SPINT1;MALL;TRIB3;IRF6;GAPDH;ARL8A;RTN3;RNMT;TUFT1;IQGAP1;NOL3;RPAP1;NDRG1;SPATA7;GABARAP;ARHGAP12;SNX1;MNT;TMEM65;ZNHIT3;UBC;TRIM46;SMYD2;SLC38A2;GIT2;MGEA5;JUP;CSNK1A1;GAD1;VEGFC;ARID3A;PUM1;PAFAH2;CLCN6;MYO1B;WEE1;RYBP;ARTN;UBE2O;SERINC1;P…
PPARD_21283829_ChIP-Seq_MYOFIBROBLAST_Human	123/3447	5.759e-27	6.6058e-26	-0.655584	38.0103	0.936228	SH3GL3;ERRFI1;SCARB1;STEAP3;MPI;PLOD2;ENO1;PLOD1;DCAF5;ENO3;CCDC28A;ALKBH5;LGALS1;BAIAP2L1;FTH1;ANKS1A;SCAPER;TBC1D22A;IER5;RNF111;MEF2A;MBNL2;WSB1;AGTPBP1;USP3;IGFBP3;TANC2;MSH3;MAP1B;ORAI3;MYADM;SUCLG2;KCTD11;TBC1D23;LETMD1;FTL;ZNF277;PFKFB3;ABHD4;NAIF1;FOXO3;RLF;GMCL1;TMEM123;ATXN3;HMBOX1;PCBP1;STC2;UBC;UAP1L1;LTA4H;RALGDS;SLC38A2;RAB11FIP5;BCL9L;BPTF;JUP;CRADD;SRD5A3;FOXN3;YEATS2;ARTN;P4HA2;B…
PHF8_20622854_ChIP-Seq_HELA_Human	66/1490	6.53466e-19	3.80375e-18	-0.941697	37.772	0.930359	GPI;KDM5B;NARF;BTG1;PIGP;MPI;LZIC;FYCO1;MAP1LC3B;COL4A3BP;TMEM43;CAPN7;FAM162A;RB1CC1;PDK3;ANKS1A;TBC1D22A;IER5;PGM1;IKBIP;SERPINB1;DUSP3;TPI1;APAF1;SPATS2;GPX8;CD2AP;MSH3;MYH9;GAPDH;ARL8A;FTL;USP53;TUFT1;ANKRD11;FOXO3;NDRG1;AGPAT2;ZNF7;STC2;UBC;SMYD2;LTA4H;C16ORF58;POLR2H;RALGDS;SH2B2;ANKZF1;RAB11FIP5;KDM4B;MBD6;CRBN;BRAF;OXR1;VEGFA;ZNF33B;EFNA1;P4HA1;SP4;CDK3;EIF3E;TMEM18;RCOR3;RBMX;NFE2L1;ZNF6…
SMARCA4_20176728_ChIP-ChIP_TROPHOBLAST STEM CELLS_Mouse	50/1118	1.05092e-14	4.45497e-14	-1.21002	37.1986	0.916235	CITED2;NAB2;SLC2A1;ENO1;ZFYVE1;PPP1R13L;CAPN7;FTH1;CLIC1;RNF111;BNIP3L;GABARAPL1;WSB1;MBNL2;ANXA2;ARID5B;ZDHHC17;RHOA;EEF1G;KCTD9;LMBRD1;SLC45A3;ABHD4;USP53;INSIG2;TUFT1;RASAL1;IQGAP1;BCL10;MNT;TMEM65;STC2;UBC;FEM1C;SLC38A2;WASF2;S100A10;NEBL;PLEKHA2;BNIP3;SEMA4B;OSBPL3;KTN1;TMEM59;EFNA3;WEE1;SP4;MKRN1;JMY;CNOT8
SMAD4_19686287_ChIP-ChIP_HaCaT_Human	28/405	7.03118e-13	2.51574e-12	-1.38921	37.1037	0.913898	TES;BTG1;INSIG2;FHL2;JMJD1C;RBPJ;NDRG1;DNAJB2;BAIAP2L1;PPP1R13L;UBC;ZNF148;S100A10;ACOT9;ANXA1;MBNL2;ANXA2;IGFBP3;GAD1;ARID3B;EFNA1;RYBP;TFDP2;TNIP1;MSH3;MMS19;DSC2;NFE2L1
PPARG_20887899_ChIP-Seq_3T3-L1 PREADIPOCYTE _Mouse	126/3565	2.711e-27	3.2041e-26	-0.610246	35.8231	0.882357	GLTP;SMARCAL1;ERRFI1;SCARB1;STEAP3;TES;NARF;KLHDC7A;ENO1;RBPJ;ENO2;ZFYVE1;CCDC28A;ALKBH5;EFEMP2;COL4A3BP;RNF19A;FTH1;BBX;CIR1;PPFIA4;WLS;GABARAPL1;MBNL2;ALG9;ACSL1;DAPK3;ARID5B;RSBN1;DAAM1;ILVBL;ZFYVE19;HECA;TRIB3;KCTD12;STAMBP;RNF122;RTN3;COPB1;ANKRD11;NAIF1;GLG1;GMCL1;FBXO42;ARHGAP12;FLRT3;ZNHIT3;PCBP1;UBC;RALGDS;SLC38A2;RAB11FIP5;BCL9L;S100A10;CDK18;JAG1;CRADD;OSBPL3;SRD5A3;BSDC1;PUM1;PAFAH2;A…
GATA4_25053715_ChIP-Seq_YYC3_Human	79/2000	1.1197e-19	7.40141e-19	-0.856026	35.7369	0.880233	GLTP;DET1;ERRFI1;SH3GL3;NARF;TES;BTG1;ZBTB25;GBE1;SLC2A1;PIK3C2A;FNBP1L;ENO3;PANX1;PPP1R13L;FTH1;RNF19A;TCP11L2;QSOX1;PRSS8;PRKAB2;MBNL2;WSB1;ESCO1;ANXA2;ANXA3;IGFBP3;LSR;ZDHHC17;SUMF2;ATRN;DMTF1;TBC1D20;MSH3;ADORA2B;SYF2;ORAI3;NUMB;MYH9;VAMP4;FTL;CCDC90B;NDRG4;CLDND1;INSIG2;NAIF1;FOXO3;GMCL1;SAV1;POLD4;WBSCR27;DHX32;TMEM65;PCBP1;PERP;TRIM46;STAT6;SLC38A2;FNIP2;BCL9L;S100A10;EGLN1;RNF20;JAG1;JUP;…
SFPI1_20887958_ChIP-Seq_HPC-7_Mouse	92/2369	2.1168e-22	1.6848e-21	-0.723057	34.5857	0.851879	NARF;TES;BTG1;CDKN1B;CITED2;SLC2A1;JMJD1C;LZIC;ENO1;PKD1;SENP7;MAP1LC3B;COL4A3BP;FAM134A;FTH1;TBC1D22A;CLIC1;PGM1;WLS;UPF2;PARP6;PRKAB2;MANBA;KHNYN;ANXA2;ACSL1;ANO6;MIF;IL17RD;ZFP90;DNM2;RAB33B;EEF1G;ATRN;KAT2B;KCTD9;LMBRD1;TBC1D20;TFDP2;DAAM1;ASPH;SYF2;ORAI3;GPR160;MYADM;VAMP4;ARL8A;IRF9;SLC45A3;CLDND1;ABHD4;RNMT;KLHL12;RASAL1;BCL10;NOL3;ADIPOR1;GABARAP;FBXO42;DNAJB2;POLD4;HMGCL;TMEM123;MNT;CHSY…
DMRT1_23473982_ChIP-Seq_TESTES_Mouse	82/2072	1.84862e-20	1.28743e-19	-0.790703	34.3928	0.847126	PHF3;KDM5B;PPP1R11;CALCOCO2;JMJD1C;PLOD2;KLHDC7A;RORA;ENO1;RBPJ;DCAF5;HK2;SYDE1;SENP7;TRIM29;IER5;TMSB10;RNF111;BNIP3L;RNF44;AGTPBP1;PPP2R5B;PTOV1;TET1;ARID5B;ANO6;ZDHHC17;SAP30;RAB33B;METTL22;ASPH;MSH3;SYF2;MYADM;NUMB;ITGA5;STAMBP;ALDOA;GAPDH;ARHGEF5;RBMS2;KDM3B;PFKFB3;USP53;NAIF1;KLHL12;AK4;FOXO3;TRAK1;GABARAP;MNT;MAPK7;PGRMC2;OS9;UBC;SPOCK1;FEM1C;FYN;SLC38A2;WASF2;BPTF;RAB11FIP5;CRADD;OSBPL3;R…
GABP_19822575_ChIP-Seq_HepG2_Human	96/2639	1.84626e-21	1.35857e-20	-0.726956	33.2548	0.819096	GPI;DET1;ERRFI1;CCNI;PPP1R11;SLC2A1;ZDHHC7;LZIC;ENO1;MED15;CELSR3;SENP7;ALKBH5;FAM134A;ING2;CAPN7;RB1CC1;RNF19A;LONP1;ZNF205;POLL;KIFAP3;TBC1D22A;SPG11;UBXN6;UPF2;MEF2A;C8ORF58;ALG9;CCDC115;SPATS2;TINF2;SIRT5;LSR;SIRT7;MIF;ZDHHC17;PGM2L1;RSBN1;RHOA;ATRN;DMTF1;TBC1D20;SYF2;ILVBL;STAMBP;RBCK1;ALDOA;SLU7;CCDC90B;NAPB;UBA6;INSIG2;USO1;BCL10;RPAP1;GMCL1;FBXO42;ZNF7;MAPK7;PGRMC2;PCBP1;KIAA1522;AMZ2;C16…
TP53_23651856_ChIP-Seq_MEF_Mouse	113/3193	2.11255e-24	2.05974e-23	-0.605448	31.6267	0.778995	SH3GL3;JMJD1C;PLOD2;KLHDC7A;RORA;LZIC;TSKU;EFEMP2;COL4A3BP;FAM162A;PPFIA4;IER5;MAP2K1;MBNL2;ADPRHL2;DHDH;ARID5B;MIF;MYO7A;RSBN1;KCTD11;TRIB3;RBCK1;ARL8A;ANKRD11;ARHGAP19;KLHL12;CACNA1D;FOXO3;EFNA4;FBXO42;WBSCR27;UBC;PGK1;ATP6V1D;RALGDS;HMGCLL1;BPTF;JAG2;PRELID2;JAG1;JUP;PMM1;OSBPL3;PTK6;FOXN3;PAFAH2;CLK3;EFNA1;EHD2;ABTB1;EFNA3;SLC6A8;P4HA1;CCDC130;CNOT8;PAM;RGL2;DOCK6;BTG1;FHL2;SLC2A1;LDB3;MED15;…
CTNNB1_20460455_ChIP-Seq_HCT116_Human	46/988	3.27909e-14	1.30494e-13	-1.02837	30.509	0.751465	STEAP3;USP53;ANKRD11;TESK2;JMJD1C;ZDHHC7;RSF1;EGFR;GLG1;TMEM43;SCRN1;KIAA0355;RNF19A;STAT6;AMZ2;FYN;ANKS1A;PPFIA4;PGM1;DSP;ARFGEF1;MGEA5;EGLN3;MBNL2;ANXA2;OSBPL3;SPATS2;PTK6;LSR;SIRT7;FOXN3;IL17RD;OXR1;MYO1D;KAT2B;MYO1B;ASPH;BHLHE40;MALL;ERCC5;HECA;ANKRA2;MET;PAM;ZNF212;CCDC90B
NR1H3_23393188_ChIP-Seq_ATHEROSCLEROTIC-FOAM_Human	34/599	4.76037e-13	1.73509e-12	-1.11362	30.1568	0.742791	PFKFB3;CITED2;SLC2A1;MT1X;TMEM144;TMEM123;MAP1LC3B;MNT;SCRN1;CHSY1;KIAA1522;LONP1;ACP5;ZNF148;SLC38A2;WSB1;JAG1;PEX19;CRBN;ACSL1;USP3;BNIP3;GOLPH3L;ARID5B;SIRT7;SORL1;PAFAH2;PJA2;RSPH3;MT1F;ALDOC;TRIB3;PLCD1;OPTN
DACH1_20351289_ChIP-Seq_MDA-MB-231_Human	67/1698	9.32613e-17	4.84959e-16	-0.846723	29.8575	0.735419	CEP57;ERRFI1;ZBTB25;CITED2;NAB2;RSF1;KIAA0895L;ENO1;ALKBH5;AKAP10;FAM134A;BAIAP2L1;CSRP2;SCRN1;SNAPC1;CAPN7;TMSB10;C11ORF68;MEF2A;PARP6;PRKAB2;USP3;DAPK3;TINF2;SIRT5;ATG12;SUMF2;RAB33B;TBC1D20;KIFC2;THAP8;KCTD11;TBC1D23;LETMD1;ALDOA;FTL;CCDC90B;NAPB;TUFT1;NAIF1;TULP3;NDRG1;ZNF7;SAV1;ANKMY2;UGP2;TMEM65;PCBP1;TRIM46;AMZ2;POLR2H;ALOXE3;CSNK1A1;OSBPL3;PTK6;FOXN3;SPSB3;MLLT10;CLCN6;SP4;CDK3;MMS19;ZNF7…
SOX2_18692474_ChIP-Seq_MESC_Mouse	104/3319	1.02745e-18	5.89273e-18	-0.699412	27.7477	0.68345	GLTP;SMARCAL1;TESK2;KLHDC7A;ENO1;PLOD1;ZFYVE1;CELSR3;CCDC28A;ZFYVE26;BAIAP2L1;PPME1;TMSB10;ACOT9;MAP2K1;WSB1;USP3;DAPK3;GOLPH3L;PTOV1;ARID5B;MIF;RSBN1;SAP30;SPINT1;RRAGD;TRIB3;LETMD1;RTN3;NDRG4;ABHD4;ANKRD11;RPAP1;EFNA4;GABARAP;ARHGAP12;SNX1;WBSCR27;DHX32;FLRT3;ZNHIT3;SMYD2;RHPN2;RALGDS;SLC38A2;ZKSCAN1;PDZD7;JAG1;JUP;OSBPL3;BSDC1;PUM1;ELL2;PAFAH2;CLK1;SLC6A8;MKRN1;UBE2O;PHF3;DET1;CDKN1B;DOCK7;HK2…
MYB_21317192_ChIP-Seq_ERMYB_Mouse	44/923	5.59268e-14	2.1897e-13	-0.949447	27.6762	0.681691	SCARB1;BTG1;CITED2;GBE1;LRP4;GLRX;FOXO3;FNBP1L;SAV1;FAM134A;MAP1LC3B;SNX25;STC2;MXI1;SLC38A2;TBC1D22A;TMSB10;WASF2;RAB11FIP5;S100A10;EGLN1;EGLN3;WSB1;APAF1;PLEKHA2;ACSL1;SEMA4B;SRD5A3;AMPD3;OXR1;KLF3;PAFAH2;MYO1D;RIT1;DAAM1;ADORA2B;MKRN1;GPR160;MYH9;PIK3C3;KCTD12;TBC1D23;LPIN2;PFKP
SMARCA4_23332759_ChIP-Seq_OLIGODENDROCYTES_Mouse	89/2522	4.34728e-19	2.64912e-18	-0.661708	26.7809	0.659637	DOCK6;SMARCAL1;BTG1;CITED2;GBE1;JMJD1C;LZIC;ENO1;RBPJ;DCAF5;CCDC28A;PANX1;TMEM144;NPEPPS;ZFYVE26;SNAPC1;TRIM29;TCP11L1;BBX;POLL;IER5;TMSB10;CCDC112;PRKAB2;GABARAPL1;MANBA;MBNL2;ANXA1;APAF1;ACSL1;IGFBP3;GAB1;TET1;ANO6;MYO7A;AMPD3;ATG14;RSBN1;TANC2;ATRN;KCTD9;LMBRD1;CCNY;DAAM1;ADORA2B;MAP1B;NUMB;SUCLG2;PIK3C3;MET;PFKFB3;CACNA1D;NREP;FOXO3;TRAK1;NCKIPSD;ANKMY2;TMEM123;SNX1;CHSY1;FLRT3;PERP;NPHP3;FYN…
OLIG2_26023283_ChIP-Seq_AINV15_Mouse	77/2000	1.391e-18	7.86218e-18	-0.679759	26.772	0.659418	ERRFI1;GBE1;FHL2;KLHDC7A;RBPJ;DCAF5;TSKU;ALKBH5;MAP1LC3B;AKAP10;LGALS1;PPP1R13L;TCP11L1;QSOX1;PRSS8;PGM1;DSP;MAP2K1;RNF44;MBNL2;IGFBP3;LSR;BACE2;DAAM1;ASPH;SUCLG2;GAPDH;RNF122;RNF165;RTN3;SLC45A3;UBA6;ANKRD11;TULP3;GLRX;TRAK1;NDRG1;DNAJB2;MNT;HMBOX1;FAM168A;PGRMC2;FLRT3;MXI1;RALGDS;SLC38A2;WASF2;JAG2;ARFGEF1;EGLN3;MBD6;CRADD;RIOK3;GAD1;STAT2;SEMA4B;RASSF7;ARID3A;ARID3B;KLF3;BCKDK;EHD2;ABTB1;TMEM5…
TTF2_22483619_ChIP-Seq_HELA_Human	62/1512	2.64552e-16	1.28969e-15	-0.77915	26.7127	0.657958	DOCK6;ERRFI1;DET1;BTG1;CITED2;ZNF292;MPI;UFSP2;ENO1;RBPJ;MAP1LC3B;PPP1R13L;LONP1;TBC1D22A;IER5;C11ORF68;TPI1;CCDC115;ACSL1;NDUFC1;RHOA;DDB2;EEF1G;KCTD9;ASPH;HECA;VAMP4;ALDOA;GAPDH;DSC2;ZNF350;AASDH;KLHL12;FOXO3;EFNA4;FAM117B;HMBOX1;UBC;GPBP1L1;LTA4H;PRPH;S100A10;MGEA5;CRADD;BNIP3;PUM1;PAFAH2;KIAA0195;MLLT10;PER1;EHD2;SLC6A8;BHLHE40;JMY;SERINC1;TMEM18;RCOR3;CD68;PAM;RBMX;ZNF212;NFE2L1
MYBL2_22936984_ChIP-ChIP_MESC_Mouse	73/2250	5.78238e-14	2.21091e-13	-0.9006	26.2437	0.646406	CEP57;DET1;PPP1R11;CITED2;NAB2;TESK2;RBPJ;SMC2;ZFYVE26;TMEM43;FTH1;FBXO8;IER5;RNF111;SH3GL1;DSP;BCKDHA;BNIP3L;PARP6;CHRNB1;TPI1;USP3;DAPK3;GAB1;VPS37D;ARID5B;MIF;IL17RD;RHOA;DDB2;EEF1G;KCTD9;DMTF1;SYF2;DNAJC4;KCTD11;TRIB3;RBMS2;ARHGAP19;TULP3;GABARAP;GLG1;TSPAN31;ARHGAP12;MNT;CHSY1;FLRT3;PCBP1;PERP;STC2;UBC;FEM1C;GPBP1L1;STAT6;LTA4H;ALOXE3;SLC38A2;CRBN;SEMA4B;ARID3B;MYO9A;MLLT10;TMEM59;EFNA3;WEE1…
GATA2_19941826_ChIP-Seq_K562_Human	73/2410	1.4377e-12	4.96197e-12	-1.00372	26.1261	0.64351	GPI;SCARB1;NARF;TES;FHL2;SLC2A1;KLHDC7A;RORA;ZDHHC7;PIK3C2A;FNBP1L;TSKU;HK2;LSM11;FTH1;TCP11L2;POLL;PPFIA4;IER5;SH3GL1;BNIP3L;ACOT9;WSB1;DAPK3;AMPD3;CD2AP;HLA-E;RAB33B;TFDP2;ADORA2B;MAP1B;ORAI3;MYH9;VAMP4;SLC45A3;FOXO3;ADIPOR1;FAM117A;ARHGAP12;DNAJB2;POLD4;HMBOX1;WBSCR27;CHSY1;KIAA1522;MXI1;FYN;ZNF148;ARFGEF1;EGLN3;JUP;NEBL;OSBPL3;C1GALT1;BSDC1;ARID3A;FOXN3;ELL2;KLF3;CLK3;KIAA0195;MYO1D;EFNA3;WEE…
HSF1_23293686_ChIP-Seq_STHDH STRIATAL_Mouse	42/1156	7.38237e-10	1.91065e-09	-1.29724	26.0431	0.641466	CEP57;NARF;BTG1;PIGP;PLOD2;ATP2C1;FBXO42;MNT;LGALS1;ZNHIT3;UBC;TCP11L1;STAT6;LTA4H;SLC38A2;HMGCLL1;ALOXE3;IER5;ZKSCAN1;PRKAB2;TPI1;ANXA2;CCDC115;ADPRHL2;SEMA4B;USP3;OSBPL3;PTOV1;ARID5B;ARID3A;SUPT5H;MYO1D;CLCN6;GRIN3B;P4HA1;SYF2;ARTN;NUMB;TRIB3;ANGPTL4;GAPDH;NFE2L1
TP63_22573176_ChIP-Seq_HFKS_Human	138/4229	9.26e-27	1.03183e-25	-0.443951	25.542	0.629123	GLTP;ERRFI1;SCARB1;ZDHHC7;PLOD1;CCDC28A;HERC3;TRIM29;CAPN7;LONP1;BBX;ANKS1A;TMSB10;SH3GL1;WLS;MEF2A;CHRNB1;PRKAB2;MAP2K1;RNF44;MBNL2;WSB1;ACSL1;USP3;GOLPH3L;ARID5A;ARID5B;MIF;DMTF1;DAAM1;SCNN1B;KCTD12;OPTN;DSC2;ZNF395;PFKFB3;CACNA1D;AK4;FOXO3;FBXO41;FBXO42;SAV1;PRPSAP2;DHX32;KIAA1522;PGK1;SMYD2;RALGDS;ZKSCAN1;PDZD7;RAB11FIP5;BCL9L;S100A10;JAG2;MGEA5;CDK18;JUP;PMM1;CRADD;SRD5A3;EFNA1;EHD2;GRIN3B;T…
SRF_21415370_ChIP-Seq_HL-1_Mouse	56/1634	8.37228e-12	2.72099e-11	-1.0172	24.7458	0.609512	SLC27A1;NARF;CDKN1B;PPP1R11;CITED2;MPI;JMJD1C;LDB3;SNAPC1;TMEM43;IER5;CLIC1;VKORC1;BCKDHA;PRKAB2;APAF1;SPATS2;ARID5B;NDUFC1;ZDHHC17;ZFP90;RAB33B;EEF1G;DMTF1;TFDP2;ZFYVE19;DNAJC4;PIK3C3;TBC1D23;RNF122;EXOC1;NAPB;RTN3;ANKRD12;TULP3;ARHGAP12;HMGCL;HMBOX1;OS9;MXI1;FEM1C;STAT6;ZKSCAN1;CRBN;PLEKHA2;STAT2;SORL1;OXR1;KLF3;PAFAH2;PER1;CCNG2;MMS19;SERINC1;SERINC3;NFE2L1
ELF5_23300383_ChIP-Seq_T47D_Human	46/1087	8.14065e-13	2.88623e-12	-0.924811	24.5732	0.605261	SMARCAL1;DET1;CALCOCO1;TMF1;PFKFB3;NAIF1;SLC2A1;ARHGAP19;RASAL1;NDRG1;RLF;EGFR;POLD4;TMEM123;HMBOX1;SCRN1;SNAPC1;CHSY1;PERP;RB1CC1;SMYD2;ZNF148;FNIP2;ATP6V1D;ZKSCAN1;ANKZF1;MEF2A;ANXA3;FBXO38;TPBG;SEMA4B;USP3;C1GALT1;GPX8;ARID5B;ANO6;OXR1;RSPH3;DMTF1;TNIP1;YEATS2;ASPH;SYF2;ALDOA;LPIN2;CCDC90B
SPI1_22790984_ChIP-Seq_ERYTHROLEUKEMIA_Mouse	77/1962	4.89493e-19	2.93696e-18	-0.602427	24.3195	0.599011	GLTP;STEAP3;NARF;BTG1;NAB2;LTN1;TESK2;MED15;ZFYVE1;PKD1;SMC2;ACTR1B;PPP1R13L;TBC1D22A;UBXN6;WLS;UPF2;MEF2A;BNIP3L;MAP2K1;MANBA;USP3;GOLPH3L;ANO6;RSBN1;EEF1G;DAAM1;SYF2;ORAI3;GPR160;PIK3C3;ALDOA;GAPDH;OPTN;EXD2;CLDND1;UBA6;RNMT;AASDH;COPB1;NAIF1;RASAL1;BCL10;RPAP1;FOXO3;ATP2C1;GABARAP;GLG1;FBXO42;BAG6;POLD4;HMGCL;TMEM123;SNX1;WBSCR27;PCBP1;STC2;SH3BP2;AMZ2;WASF2;RNF20;PRELID2;DARS;MBD6;CRADD;CSNK1…
SPI1_22096565_ChIP-ChIP_GC-B_Mouse	57/1676	7.19323e-12	2.35744e-11	-0.960424	23.5024	0.578886	CEP57;SMARCAL1;CALCOCO1;NARF;CCNI;PPP1R11;CITED2;TESK2;ENO2;AKAP10;PPME1;SH3GL1;BNIP3L;RNF44;MANBA;ESCO1;ARID5A;OXSR1;ZFP90;EEF1G;TBC1D20;SYF2;KCTD12;ALDOA;OPTN;CLDND1;HDAC3;STAU1;USP53;GABARAP;POLD4;MNT;HMBOX1;WBSCR27;UBC;FYN;POLR2H;ATP6V1D;BCL9L;S100A10;DARS;MBD6;CRADD;RNF24;PLEKHA2;RIOK3;FBXO38;BNIP3;OSBPL3;BSDC1;ELP3;BRAF;SPSB3;TMEM59;CCNG2;CD68;CNOT8
MEIS1_20887958_ChIP-Seq_HPC-7_Mouse	58/1452	7.68709e-15	3.33107e-14	-0.756713	23.483	0.578408	SCARB1;KDM5B;NARF;BTG1;CDKN1B;PIGP;NAB2;MAST1;UFSP2;PLOD1;RBPJ;FNBP1L;FAM134A;TCP11L2;IER5;CLIC1;VKORC1;DAPK3;ARID5A;SUMF2;RHOA;RAB33B;KAT2B;LMBRD1;SYF2;ILVBL;ITGA5;KCTD12;TBC1D23;DNASE1;EXOC1;NAIF1;RASAL1;GLRX;IQGAP1;ADIPOR1;DNAJB2;POLD4;ANKMY2;MNT;PGK1;FYN;LTA4H;ANKZF1;JAG2;DARS;KDM4B;CSNK1A1;SEMA4B;ARID3B;ABTB1;PAN3;ARTN;OCIAD1;ERCC5;CD68;CNOT8;LPIN2
TET1_21490601_ChIP-Seq_MESC_Mouse	75/1994	1.39522e-17	7.6639e-17	-0.616656	22.8825	0.563617	KDM5B;CALCOCO1;ZBTB25;CITED2;NAB2;PIGP;KLHDC7A;FNBP1L;ZFYVE1;TSKU;PANX1;COL4A3BP;FAM134A;SCRN1;PPME1;ACP5;MEF2A;PRKAB2;AGTPBP1;ESCO1;KHNYN;ANXA2;ADPRHL2;GAB1;ANO6;IL17RD;PGM2L1;RSBN1;ZFP90;RAB33B;SPINT1;TFDP2;ADORA2B;SYF2;GPR160;MALL;KCTD11;VAMP4;ALDOA;ARL8A;ARHGEF5;IRF9;EXD2;SLC45A3;TMF1;PFKFB3;RNMT;ANKRD12;EFNA4;GMCL1;ARHGAP12;MXI1;RNF39;AMZ2;LTA4H;HMGCLL1;JAG2;GIT2;MGEA5;SEC24A;JUP;SRD5A3;KLF3…
SETDB1_19884255_ChIP-Seq_MESC_Mouse	69/2020	2.93217e-14	1.17891e-13	-0.768351	22.873	0.563384	DET1;SCARB1;CALCOCO1;STEAP3;CCNI;PLOD2;ENO3;PANX1;NPEPPS;EFEMP2;MAP1LC3B;TRIM29;POLL;SH3GL1;BNIP3L;PRKAB2;APAF1;GPX3;IGFBP3;TINF2;GAB1;PTOV1;ARID5A;ARID5B;AMPD3;PGM2L1;SUMF2;TANC2;LMBRD1;DAAM1;ILVBL;PIK3C3;ALDOC;KCTD12;STAMBP;ALDOA;GAPDH;ARL8A;LCAT;CACNA1D;GLRX;NOL3;AGPAT2;EFNA4;FBXO42;WBSCR27;MAPK7;ZNHIT3;UBC;TRIM46;LTA4H;SLC38A2;ARFGEF1;MBD6;TPBG;BNIP3;ELL2;OXR1;BCKDK;EFNA1;TMEM59;CLCN6;EFNA3;A…
ETS1_20019798_ChIP-Seq_JURKAT_Human	62/1607	3.84511e-15	1.72367e-14	-0.714859	22.6551	0.558017	ZNF573;SMARCAL1;DET1;CALCOCO1;ZNF570;PPP1R11;MPI;MED15;ZFYVE1;CCDC28A;FYCO1;MAP1LC3B;TMEM43;PPP1R13L;RB1CC1;LONP1;UBXN6;VKORC1;CHRNB1;ADPRHL2;PPP2R5B;OXSR1;PGM2L1;RSBN1;DNM2;SAP30;DAAM1;PIK3C3;TBC1D23;FTL;ZNF277;CCDC90B;NAPB;CLDND1;STAU1;RNMT;AASDH;HMBOX1;FAM168A;ZNHIT3;PCBP1;MXI1;GPBP1L1;LTA4H;ZKSCAN4;ZNF585B;ZNF148;ATP6V1D;BRF2;CRADD;FBXO38;ELP3;NTAN1;SUPT5H;PAFAH2;KIAA0195;ZNF33B;TMEM59;ZNF419…
NKX2-5_21415370_ChIP-Seq_HL-1_Mouse	52/1507	3.85584e-11	1.17483e-10	-0.967994	22.1329	0.545155	STEAP3;NARF;ZBTB25;GBE1;FHL2;RSF1;MED15;ENO3;FYCO1;GYS1;AKAP10;PPP1R13L;LONP1;QSOX1;PGM1;VKORC1;APAF1;ANXA2;ACSL1;RSBN1;MMP11;ADORA2B;ILVBL;ORAI3;SLU7;ARL8A;SLC45A3;ANKRD11;GLRX;NOL3;MNT;PRPSAP2;TMEM65;CHSY1;SH3BP2;SMYD2;UBTD2;NPHP3;DARS;JAG1;BRAF;VEGFA;PER1;WEE1;ARPC3;CCNG2;ERCC5;MMS19;TMEM18;PAM;LPIN2;PFKP
TCFCP2L1_18555785_ChIP-Seq_MESC_Mouse	69/1987	1.3693e-14	5.62132e-14	-0.6468	19.7336	0.486058	CEP57;SCARB1;SLC27A1;CALCOCO1;NARF;BTG1;CDKN1B;CITED2;ENO1;CELSR3;PANX1;MAP1LC3B;LSM11;BAIAP2L1;CSRP2;ZMYM2;TMEM43;RB1CC1;ACP5;PDK3;GABARAPL1;USP3;TRPC1;MIF;IL17RD;DDB2;MMP11;KCTD9;SPINT1;KIFC2;DAAM1;SYF2;ZFYVE19;MYH9;ITGA5;KCTD12;TBC1D23;ALDOA;CLDND1;HDAC3;ABHD4;COPB1;ANKRD11;ADIPOR1;NDRG1;GMCL1;ARHGAP12;SNX1;MNT;UBC;POLR2H;RHPN2;BCL9L;MGEA5;CSNK1A1;PLEKHA2;STAT2;SEMA4B;RASSF7;ARID3A;OXR1;SPSB3;…
POU5F1_18692474_ChIP-Seq_MESC_Mouse	122/4232	3.39177e-19	2.13353e-18	-0.472696	19.2334	0.473737	SMARCAL1;NARF;TESK2;KLHDC7A;LZIC;ENO1;PLOD1;FNBP1L;TSKU;NPEPPS;BAIAP2L1;PRSS8;TMSB10;ACOT9;MAP2K1;RNF44;MBNL2;ALG9;TINF2;PTOV1;ARID5B;MIF;RSBN1;TANC2;CD2AP;SAP30;KCTD9;SPINT1;CCNY;ILVBL;RRAGD;KCTD11;TRIB3;LETMD1;RTN3;NDRG4;IQGAP1;RPAP1;EFNA4;GABARAP;HMBOX1;DHX32;FLRT3;ZNHIT3;SMYD2;RHPN2;RALGDS;SLC38A2;ZKSCAN1;PDZD7;BPTF;JAG2;JAG1;JUP;OSBPL3;PUM1;ELL2;PAFAH2;MLLT10;ARPC3;CDK3;MKRN1;UBE2O;NFE2L1;DO…
ELK1_19687146_ChIP-ChIP_Hela_Human	38/916	1.45416e-10	4.10958e-10	-0.870516	18.814	0.463407	PPP1R11;ABHD4;TUFT1;ANKRD11;IQGAP1;BCL10;ENO3;MAP1LC3B;ING2;HMBOX1;CSRP2;OS9;SCRN1;FYN;ZNF585B;UPF2;RNF20;ACOT9;DARS;ANXA1;BRF2;CRADD;CSNK1A1;RIOK3;FBXO38;DAPK3;ARID3B;PUM1;ELL2;PJA2;CLK1;DMTF1;P4HA1;MSH3;ARPC3;PIK3C3;ERCC5;MET
TOP2B_26459242_ChIP-Seq_MCF7_Human	71/2000	1.8865e-15	8.75873e-15	-0.571252	18.4907	0.455443	PHF3;TES;BTG1;GBE1;SLC2A1;PLOD2;MT1X;KLHDC7A;DCAF5;SMC2;TMEM144;ING2;BAIAP2L1;ZMYM2;SNAPC1;RB1CC1;BBX;FBXO8;KIFAP3;IER5;DSP;CCDC112;MAP2K1;RNF44;ANXA1;APAF1;THAP8;SCNN1B;MAP1B;SUCLG2;SLC29A4;HECA;LETMD1;ARL8A;ZNF277;KDM3B;NAIF1;EGFR;FLRT3;PERP;STC2;UBTD2;RNF39;REPS2;SPOCK1;FYN;LTA4H;HMGCLL1;FNIP2;EGLN3;JAG1;CRBN;OSBPL3;SEMA4B;C1GALT1;BRAF;FOXN3;OXR1;CLK3;VEGFA;MYO1D;C7ORF60;RYBP;YEATS2;P4HA2;SP4;…
RUNX1_22412390_ChIP-Seq_EML_Mouse	66/1770	2.20475e-15	1.01159e-14	-0.570735	18.3918	0.453006	TES;CCNI;CITED2;SLC2A1;PLOD1;ENO1;MAP1LC3B;LGALS1;PPP1R13L;CAPN7;RNF19A;DENND5A;CCDC112;DUSP3;ACSL1;DHDH;ARID5A;SIRT5;ARID5B;ATG12;SAP30;CCNY;ASPH;MYADM;IRF7;KCTD12;ALDOA;OPTN;IRF9;EXOC1;EXD2;ABHD4;INSIG2;RASAL1;ADIPOR1;TSPAN31;ARHGAP12;HMGCL;MAPK7;TMEM65;ZNHIT3;SH3BP2;RNF39;RALGDS;FNIP2;SH2B2;BPTF;JUP;RIOK3;OSBPL3;STAT2;C1GALT1;RASSF7;VEGFC;ARID3A;PUM1;SUPT5H;OXR1;CLK3;CLK1;TMEM59;ARPC3;OCIAD1;U…
TFEB_21752829_ChIP-Seq_HELA_Human	37/808	1.80108e-11	5.57477e-11	-0.757416	17.8827	0.440468	CEP57;NARF;PGAP2;ZNF292;GBE1;ANKRD12;MOSPD2;KLHL12;RLF;GABARAP;CELSR3;ARHGAP12;PANX1;ZFYVE26;FAM134A;EFEMP2;AKAP10;PRPSAP2;LGALS1;LONP1;STAT6;PGM1;WLS;BPTF;GIT2;GABARAPL1;RNF44;DUSP3;MBD6;ZNF33A;THAP8;ILVBL;BHLHE40;MMS19;ESYT1;KIAA1715;IRF9
ASXL1_24218140_ChIP-Seq_BMDM_Mouse	35/807	2.56834e-10	7.00457e-10	-0.837573	17.6555	0.43487	RTN3;NLRX1;BTG1;INSIG2;NAIF1;KLHL12;BAG6;HMBOX1;ZMYM2;RB1CC1;FTH1;MXI1;IER5;CLIC1;CDK18;MGEA5;DARS;WSB1;KHNYN;CCDC115;CSNK1A1;FBXO38;BNIP3;TINF2;PPP2R5B;MEX3C;ZDHHC17;RSBN1;CLK1;EEF1G;KCTD9;GPANK1;DNAJC4;MYADM;MMS19
GFI1B_20887958_ChIP-Seq_HPC-7_Mouse	68/1871	2.64854e-15	1.20108e-14	-0.543614	17.4245	0.42918	KDM5B;NARF;CITED2;GBE1;LZIC;RBPJ;ENO3;CELSR3;GYS1;ALKBH5;MAP1LC3B;FAM134A;LGALS1;ZMYM2;TMEM43;FTH1;LONP1;TCP11L2;KIFAP3;CLIC1;ARID5A;ANO6;IL17RD;RAB33B;KAT2B;KCTD9;LMBRD1;TFDP2;KIFC2;ORAI3;MYADM;KCTD11;LETMD1;VAMP4;ANKRA2;SLU7;ARL8A;USO1;RASAL1;BCL10;ADIPOR1;DPCD;FAM117B;DNAJB2;ANKMY2;TMEM123;MNT;MXI1;PGK1;FYN;LTA4H;POLR2H;RHPN2;ANKZF1;JAG2;SRD5A3;ARID3A;NTAN1;MEX3C;PAFAH2;EFNA1;EHD2;MLLT10;CCNG2…
NFE2L2_20460467_ChIP-Seq_MEF_Mouse	44/1055	4.13631e-12	1.37877e-11	-0.694259	17.3615	0.42763	PHF3;NAPB;BTG1;INSIG2;CITED2;GBE1;CACNA1D;PKD1;TSKU;NPEPPS;HERC3;SNX1;CHSY1;CAPN7;FTH1;STC2;UBC;FYN;KIFAP3;GABARAPL1;EGLN3;JAG1;ANXA1;IGFBP3;C1GALT1;SPATS2;GOLPH3L;VEGFC;AMPD3;OXR1;ZDHHC17;TANC2;PJA2;VEGFA;KTN1;P4HA1;GSTA4;MYH9;MMS19;HECA;TBC1D23;MUC20;PAM;CCDC90B
ASH2L_23239880_ChIP-Seq_MESC_Mouse	110/3336	1.98973e-21	1.43703e-20	-0.379554	17.3415	0.427137	SH3GL3;SMARCAL1;ERRFI1;PGAP2;CCNI;MPI;ZDHHC7;ENO1;RBPJ;CELSR3;TSKU;SMC2;CCDC28A;TMEM144;NPEPPS;EFEMP2;FAM162A;RNF19A;PDK3;CIR1;PRSS8;FBXO8;SCAPER;RNF111;RNF44;ACSL1;GOLPH3L;ARID5B;ATG12;MSH3;KCTD12;USP53;KLHL12;IQGAP1;SPATA7;ZNHIT3;STC2;UBC;SMYD2;SLC38A2;ZKSCAN1;DARS;JAG1;CRADD;FBXO38;SRD5A3;FOXN3;MLLT10;SLC6A8;P4HA1;ARPC3;CDK3;SERINC1;TMEM18;SERINC3;KDM5B;BTG1;PPP1R11;PANX1;ACTR1B;CSRP2;RB1CC1;T…
NRF2_20460467_ChIP-Seq_MEF_Mouse	44/1055	4.13631e-12	1.37877e-11	-0.683695	17.0973	0.421123	PHF3;NAPB;BTG1;INSIG2;CITED2;GBE1;CACNA1D;PKD1;TSKU;NPEPPS;HERC3;SNX1;CHSY1;CAPN7;FTH1;STC2;UBC;FYN;KIFAP3;GABARAPL1;EGLN3;JAG1;ANXA1;IGFBP3;C1GALT1;SPATS2;GOLPH3L;VEGFC;AMPD3;OXR1;ZDHHC17;TANC2;PJA2;VEGFA;KTN1;P4HA1;GSTA4;MYH9;MMS19;HECA;TBC1D23;MUC20;PAM;CCDC90B
ZFX_18555785_ChIP-Seq_MESC_Mouse	98/3249	1.37798e-16	6.88991e-16	-0.482949	16.8604	0.415287	GLTP;ERRFI1;CCNI;NAB2;TSKU;NPEPPS;ALKBH5;EFEMP2;LSM11;CAPN7;PPME1;LONP1;BBX;FBXO8;SH3GL1;MEF2A;BNIP3L;GABARAPL1;RNF44;ALG9;ESCO1;USP3;DHDH;PTOV1;RSBN1;DMTF1;TBC1D20;CCNY;MSH3;ZFYVE19;SUCLG2;RBCK1;ARL8A;NLRX1;USP53;COPB1;ANKRD11;EFNA4;FBXO41;GLG1;FBXO42;ARHGAP12;NCKIPSD;SNX1;DHX32;PCBP1;STC2;SMYD2;RALGDS;HMGCLL1;ZKSCAN1;RAB11FIP5;BPTF;S100A10;DARS;FBXO38;PUM1;NTAN1;SUPT5H;CLK3;CLK1;PAN3;HOOK1;JMY;…
VDR_24763502_ChIP-Seq_THP-1_Human	50/1288	1.67923e-12	5.74473e-12	-0.647604	16.7618	0.412858	SCARB1;KDM5B;NARF;CITED2;IER5;CLIC1;UBXN6;DUSP3;AGTPBP1;WSB1;ANXA3;ACSL1;NDUFC1;SIRT7;OXSR1;CD2AP;TBC1D20;GPR160;ZNF516;MYH9;KCTD12;ALDOA;FTL;SLC45A3;ARHGAP19;FOXO3;NDRG1;FAM117A;TSPAN31;POLD4;TMEM65;CHSY1;PCBP1;KIAA1522;UBC;TRIM46;PDZD7;BCL9L;CRADD;PHF10;ARID3A;FOXN3;MEX3C;CLK3;MYO1D;RIT1;ARTN;HOOK1;BHLHE40;RGL2
TFAP2A_17053090_ChIP-ChIP_MCF7_Human	66/1904	5.88203e-14	2.22718e-13	-0.566645	16.508	0.406607	DET1;CDKN1B;NAB2;MT1X;PANX1;MAP1LC3B;SNAPC1;PPP1R13L;FTH1;TCP11L2;RNF111;VKORC1;PARP6;ACOT9;MAP2K1;ALG9;MBNL2;WSB1;ESCO1;DAPK3;PTOV1;LSR;MYO7A;AMPD3;TANC2;ATRN;DAAM1;ADORA2B;SCNN1B;CEACAM5;ZNF516;MYADM;MYH9;LETMD1;ALDOA;GAPDH;RBMS2;DSC2;RTN3;NDRG4;ZNF350;OR1E1;ANKRD11;ANKRD12;TULP3;ATXN3;MAPK7;CHSY1;ZNHIT3;ZNF585B;ALOXE3;SLC38A2;BCL9L;GIT2;ZNF581;ZNF185;JUP;NTAN1;CLK3;PER1;WEE1;ARPC3;ZNF419;UBE2O…
STAT3_18555785_ChIP-Seq_MESC_Mouse	72/1997	5.46453e-16	2.59898e-15	-0.48651	16.3388	0.402439	SCARB1;CALCOCO1;PGAP2;CITED2;LZIC;RBPJ;FNBP1L;ENO2;PKD1;HK2;TMEM144;NPEPPS;ALKBH5;EFEMP2;SNAPC1;PARP6;CHRNB1;MBNL2;ANXA3;IGFBP3;GOLPH3L;TET1;ARID5B;OXSR1;SIRT7;AMPD3;ZFP90;CD2AP;DAAM1;MYADM;MYH9;PIK3C3;RNF165;ANKRD11;ANKRD12;FOXO3;TRAK1;GLG1;ATXN3;ANKMY2;DHX32;CHSY1;FLRT3;PCBP1;UBC;AMZ2;WASF2;PRELID2;CDK18;EGLN3;PEX19;CRADD;NEBL;CSNK1A1;SPAG4;VEGFC;OXR1;KLF3;KTN1;ABTB1;RIT1;PAN3;RYBP;MKRN1;UBE2O;…
FOXP3_21729870_ChIP-Seq_TREG_Human	55/1404	8.52111e-14	3.19542e-13	-0.566977	16.313	0.401804	CEP57;ZNF573;CDKN1B;PPP1R11;CITED2;UFSP2;RSF1;ZFYVE26;ALKBH5;TCP11L2;QSOX1;POLL;FBXO8;C11ORF68;CAMLG;ADPRHL2;USP3;PPP2R5B;ARID5B;ATG12;RAB33B;DNM2;RBMS2;TMF1;UBA6;ANKRD11;COPB1;ANKRD12;DPCD;ANKMY2;TMEM123;MNT;ZNHIT3;PCBP1;MXI1;UBC;LTA4H;ZKSCAN4;C16ORF58;WASF2;ANKZF1;MGEA5;ZNF581;BRF2;CRADD;STAT2;ARID3A;FOXN3;OXR1;PAFAH2;KIAA0195;C6ORF48;HOOK1;ERCC5;NFE2L1
AR_19668381_ChIP-Seq_PC3_Human	104/3519	5.12112e-17	2.69897e-16	-0.435619	15.6163	0.384644	GLTP;SCARB1;STEAP3;NARF;ZDHHC7;PLOD2;KLHDC7A;RORA;ENO2;ZFYVE26;LONP1;BBX;KIFAP3;TBC1D22A;SH3GL1;MAP2K1;DHDH;MYO7A;LRRC37B;MSH3;MAP1B;KCTD12;PFKFB3;INSIG2;AASDH;COPB1;ANKRD11;ANKRD12;IQGAP1;RLF;CRHR1;NCKIPSD;STC2;KIAA1522;PGK1;ZNF148;SLC38A2;HMGCLL1;ZKSCAN1;DARS;CRADD;NEBL;OSBPL3;PUM1;SUPT5H;GPR137B;PAFAH2;EFNA1;GRIN3B;P4HA1;ARPC3;SP4;JMY;SERINC3;PAM;SRPX;SLC2A1;LDB3;PIK3C2A;HK2;FYCO1;SENP7;CSRP2;…
NFE2L2_22581777_ChIP-Seq_LYMPHOBLASTOID_Human	27/527	1.03557e-09	2.62255e-09	-0.728185	14.3883	0.354397	TES;ABHD4;SLC2A1;NOL3;ATP2C1;PRPSAP2;FTH1;DENND5A;TBC1D22A;UBXN6;GABARAPL1;OSBPL3;SPATS2;RHOA;RAD51B;GSTA4;TNIP1;ZNF516;KCTD11;ALDOA;GAPDH;PLCD1;NFE2L1;PFKP;FGF11;CCDC90B;RNF165
GATA2_21571218_ChIP-Seq_MEGAKARYOCYTES_Human	43/1111	7.08344e-11	2.0616e-10	-0.640261	14.2793	0.351713	DOCK6;ERRFI1;KDM5B;NARF;USP53;ZNF292;ZDHHC7;KLHDC7A;BCL10;MED15;AGPAT2;CRHR1;ARHGAP12;DNAJB2;NPEPPS;MNT;AKAP10;ING2;PRPSAP2;DHX32;KIAA1522;MXI1;UBC;IER5;BPTF;BNIP3L;SLC2A14;KDM4B;CRBN;IGFBP3;SPAG4;C1GALT1;SPATS2;GPR137B;RYBP;GSTA4;SYF2;CCNG2;JMY;MYH9;VAMP4;KIAA1715;MUC20
MNX1_26342078_ChIP-Seq_MIN6-4N_Mouse	70/2000	5.95703e-15	2.61038e-14	-0.456268	14.2705	0.351497	PHF3;KDM5B;SLC27A1;NARF;ZBTB25;CITED2;SLC2A1;JMJD1C;ZFYVE1;SYDE1;AKAP10;ACTR1B;CSRP2;TCP11L2;IER5;UBXN6;KHNYN;ACSL1;IGFBP3;GPX8;ARID5A;ARID5B;OXSR1;ZDHHC17;TANC2;LMBRD1;SPINT1;ILVBL;DNAJC4;MYH9;ALDOC;ITGA5;ARL8A;RBMS2;RTN3;SLC45A3;KDM3B;PFKFB3;STC1;ADIPOR1;EGFR;CRHR1;FAM117A;TSPAN31;DNAJB2;HMGCL;MNT;PGRMC2;ZNHIT3;PERP;STC2;UBTD2;FYN;ALOXE3;SLC38A2;FNIP2;BPTF;JAG2;ARFGEF1;JUP;PLEKHA2;RIOK3;VEGFC;A…
SOX9_25088423_ChIP-ChIP_EMBRYONIC GONADS_Mouse	70/1903	5.53976e-16	2.60302e-15	-0.424553	14.2574	0.351173	CALCOCO1;NARF;SLC2A1;GYS1;EFEMP2;COL4A3BP;CSRP2;UPK1A;LONP1;BBX;PDK3;MEF2A;BNIP3L;CHRNB1;PPP2R5B;LSR;NDUFC1;MYO7A;PJA2;RAB33B;MMP11;ATRN;DMTF1;ASPH;ZFYVE19;DNAJC4;MYADM;ALDOA;DSC2;NDRG4;PFKFB3;RNMT;LRP4;RASAL1;NOL3;RPAP1;NDRG1;EGFR;POLD4;OS9;TSPAN6;PERP;SH3BP2;HS1BP3;LTA4H;SH2B2;ANKZF1;PDZD7;RAB11FIP5;BCL9L;PRPH;MBD6;NEBL;PLEKHA2;TPBG;BNIP3;RASSF7;GPR137B;EFNA1;SPSB3;CLCN6;WEE1;GRIN3B;TH;ZDHHC9;P…
STAT3_23295773_ChIP-Seq_U87_Human	102/3165	3.61181e-19	2.23588e-18	-0.327108	13.2943	0.32745	ZNF573;SH3GL3;SMARCAL1;JMJD1C;PLOD2;RORA;PLOD1;RBPJ;DCAF5;CELSR3;NPEPPS;ZFYVE26;COL4A3BP;RNF19A;BBX;SCAPER;MEF2A;BNIP3L;MAP2K1;WSB1;AGTPBP1;ARID5B;TANC2;DMTF1;DAAM1;MSH3;ILVBL;GPR160;RNF122;ZNF277;UBA6;COPB1;ANKRD11;CACNA1D;RPAP1;RLF;FBXO41;NCKIPSD;ATXN3;HMBOX1;SMYD2;HMGCLL1;BPTF;JUP;OSBPL3;FOXN3;PUM1;ELL2;C7ORF60;TH;YEATS2;ARPC3;BHLHE40;JMY;ZNF775;GPI;KDM5B;CALCOCO2;GBE1;DOCK7;PIK3C2A;HK2;ZNF766…
ELK1_22589737_ChIP-Seq_MCF10A_Human	38/928	2.06824e-10	5.72065e-10	-0.62446	13.2896	0.327335	ERRFI1;BTG1;TUFT1;IQGAP1;PLOD1;FOXO3;PIK3C2A;CELSR3;ARHGAP12;ALKBH5;ING2;PPME1;KIAA0355;TSPAN6;PERP;SMYD2;UBTD2;ZNF585B;SPG11;TBC1D22A;RNF20;JAG1;ALG9;ANXA1;ANXA2;PLEKHA2;ANXA3;ACSL1;FBXO38;DAPK3;NDUFC1;SORL1;MEX3C;OXR1;RSPH3;SYF2;ZNF516;MET
POU3F1_26484290_ChIP-Seq_ESC_Mouse	70/2000	5.95703e-15	2.61038e-14	-0.422466	13.2133	0.325457	PHF3;SMARCAL1;SLC27A1;CALCOCO1;BTG1;CITED2;NAB2;RORA;DCAF5;TSKU;CELSR3;SMC2;ING2;CSRP2;LONP1;PRSS8;KIFAP3;SPG11;IER5;PGM1;IKBIP;MBNL2;AGTPBP1;ESCO1;GAB1;GPX8;PTOV1;TET1;RSBN1;RHOA;RAB33B;KCTD9;DAAM1;ASPH;ILVBL;KCTD12;STAMBP;MET;NAPB;RTN3;KDM3B;RLF;CRHR1;ARHGAP12;POLD4;MXI1;ATP6V1D;SH2B2;BPTF;BCL9L;JAG2;JAG1;SEC24A;JUP;SEMA4B;BSDC1;ARID3A;EFNA1;ABTB1;TNIP1;YEATS2;ARPC3;SP4;ESYT1;RCOR3;MUC20;PAM;LP…
EOMES_21245162_ChIP-Seq_HESC_Human	39/932	6.50021e-11	1.90608e-10	-0.587802	13.1555	0.324031	EXD2;TES;ABHD4;TESK2;JMJD1C;PLOD2;IQGAP1;ENO1;TSKU;FAM117A;NPEPPS;TMEM123;ZFYVE26;ALKBH5;AKAP10;PRPSAP2;UGP2;KIAA1522;FYN;PRSS8;PPFIA4;IER5;PGM1;SLC2A14;CHRNB1;MAP2K1;MBNL2;STAT2;IGFBP3;NTAN1;MYO1D;DAAM1;P4HA2;NUMB;ALDOC;ITGA5;RCOR3;OPTN;FGF11
ZFP281_18757296_ChIP-ChIP_E14_Mouse	63/2004	1.29926e-11	4.08639e-11	-0.546123	13.0637	0.32177	GLTP;SLC27A1;CITED2;NAB2;PIGP;MAST1;ENO1;ENO2;ZFYVE1;HK2;SENP7;ALKBH5;ING2;ACTR1B;LSM11;WSB1;GAB1;PPP2R5B;ARID5B;MYO7A;SYNGR3;RSBN1;ARMCX2;SLC29A4;ITGA5;RTN3;NDRG4;SLC45A3;GLRX;EFNA4;TSPAN31;HMBOX1;MAPK7;UGP2;STC2;MXI1;UBC;TRIM46;STAT6;RHPN2;RALGDS;BCL9L;MGEA5;MBD6;JUP;CSNK1A1;PLEKHA2;GAD1;TPBG;BNIP3;RASSF7;ARID3A;VEGFA;EFNA1;MLLT10;CLCN6;SLC6A8;RYBP;SP4;MKRN1;PVRL4;RBMX;FGF11
TP53_18474530_ChIP-ChIP_U2OS_Human	35/827	4.76514e-10	1.25568e-09	-0.629305	12.898	0.317689	STEAP3;TES;BTG1;INSIG2;CITED2;NAB2;FHL2;SLC2A1;LCAT;RORA;DNAJB2;ATXN3;BAIAP2L1;PGRMC2;TRIM29;TCP11L1;IER5;S100A10;MANBA;JAG1;ANXA2;OSBPL3;C1GALT1;ARID5B;FOXN3;KLF3;TANC2;PJA2;DDB2;RYBP;ADORA2B;CCNG2;ZNF516;OCIAD1;ZNF337
MYC_19030024_ChIP-ChIP_MESC_Mouse	112/3868	1.02761e-17	5.72526e-17	-0.340216	12.7237	0.313398	NAB2;TESK2;ENO1;ENO3;CELSR3;TSKU;SMC2;ALKBH5;FTH1;LONP1;PRSS8;FBXO8;MAP2K1;GABARAPL1;ALG9;ADPRHL2;MIF;RSBN1;KCTD9;THAP8;MSH3;SUCLG2;PFKFB3;ABHD4;USP53;ANKRD12;RPAP1;GABARAP;FBXO42;ATXN3;FLRT3;PCBP1;STC2;UAP1L1;PGK1;SMYD2;ATP6V1D;RALGDS;SLC38A2;ZKSCAN1;DARS;JAG1;CRADD;FOXN3;PUM1;CLK3;CLK1;MLLT10;PAN3;P4HA1;MKRN1;SERINC1;CNOT8;TMEM18;NFE2L1;CEP57;DET1;CITED2;HK2;MAP1LC3B;AKAP10;ACTR1B;ZMYM2;PPP1R13…
MYC_20876797_ChIP-ChIP_MEDULLOBLASTOMA_Human	49/1406	1.05194e-10	2.99458e-10	-0.576211	12.6357	0.31123	CALCOCO1;GBE1;NAB2;MAST1;DOCK7;RORA;ZDHHC7;CSRP2;ANKS1A;TBC1D22A;SH3GL1;VKORC1;RNF44;ACSL1;SIRT7;AMPD3;ZDHHC17;RSBN1;HLA-E;LMBRD1;SYF2;GPR160;KCTD12;VAMP4;MET;RNF122;RTN3;TMF1;RNMT;ANKRD12;FBXO42;FLRT3;PERP;STC2;RNF39;ALOXE3;ATP6V1D;RAB11FIP5;EGLN3;JAG1;PAFAH2;PER1;GSTA4;SERINC1;TMEM18;RCOR3;KIAA1715;ZNF136;RBMX
CLOCK_20551151_ChIP-Seq_293T_Human	23/407	3.16793e-09	7.53349e-09	-0.662781	12.3966	0.30534	MEF2A;BNIP3L;MGEA5;SCARB1;CDKN1B;PFKFB3;ANXA2;CSNK1A1;USP3;TRAK1;PER1;TBC1D20;TSPAN6;CCNG2;UBC;MYH9;SERINC1;ANGPTL4;IRF6;TMSB10;ATP6V1D;PFKP;S100A10
TBX5_21415370_ChIP-Seq_HL-1_Mouse	68/2296	2.36935e-11	7.27594e-11	-0.529594	12.3628	0.304507	DOCK6;SLC27A1;BTG1;CDKN1B;CITED2;MAST1;ENO2;PKD1;TSKU;SMC2;ALKBH5;SNAPC1;TCP11L1;KIFAP3;TBC1D22A;SH3GL1;APAF1;ANXA2;DHDH;VPS37D;ARID5B;NDUFC1;IL17RD;ATG12;ZFP90;SAP30;MMP11;KCTD9;DMTF1;TFDP2;MALL;TRIB3;STAMBP;NLRX1;CLDND1;STAU1;ANKRD12;ARHGAP19;TULP3;KLHL12;AGPAT2;GMCL1;POLD4;ATXN3;PRPSAP2;LTA4H;RHPN2;BCL9L;PEX19;SEC24A;FBXO38;SEMA4B;SPAG4;FOXN3;ARID3B;OXR1;KTN1;MYO1D;MLLT10;CLCN6;EFNA3;ARPC3;CCN…
CTCF_18555785_ChIP-Seq_MESC_Mouse	53/1568	5.10458e-11	1.52338e-10	-0.52919	11.9623	0.294642	DET1;CITED2;MAST1;SLC2A1;RSF1;LSM11;KIFAP3;SH3GL1;VKORC1;MAP2K1;ESCO1;ADPRHL2;IGFBP3;TINF2;GAB1;VPS37D;LSR;NDUFC1;MYO7A;ZFP90;DDB2;TFDP2;CCNY;KCTD11;ANGPTL4;LETMD1;CCDC90B;PFKFB3;ATP2C1;ADIPOR1;CRHR1;FBXO42;NCKIPSD;ATXN3;TMEM65;FLRT3;TRIM46;SPOCK1;STAT6;HS1BP3;POLR2H;ATP6V1D;PDZD7;BPTF;JAG2;CRBN;TPBG;MYO1D;EHD2;MYO1B;SLC6A8;ARPC3;SERINC3
FOXM1_26456572_ChIP-Seq_MCF7_Human	68/2000	5.67077e-14	2.1897e-13	-0.408673	11.9127	0.293422	CALCOCO1;TES;ZNF292;SLC2A1;PLOD2;ZDHHC7;TSKU;HERC3;COL4A3BP;TCP11L2;QSOX1;IER5;MANBA;ANXA1;ANXA2;ANXA3;USP3;IGFBP3;GAB1;ARID5B;AMPD3;ZDHHC17;PGM2L1;TANC2;ZFP90;CD2AP;EEF1G;DAAM1;ASPH;SCNN1B;PXDN;ZNF516;MALL;SUCLG2;MET;OPTN;INSIG2;C17ORF58;C2CD4A;BCL10;TRAK1;UGP2;KIAA0355;PERP;KIAA1522;SMYD2;UBTD2;RHPN2;SLC38A2;HMGCLL1;FNIP2;ATP6V1D;S100A10;ARFGEF1;EGLN3;BRF2;RNF24;FBXO38;TPBG;SEMA4B;C1GALT1;ELL2;…
EST1_17652178_ChIP-ChIP_JURKAT_Human	34/1001	1.46987e-07	2.85199e-07	-0.776917	11.7082	0.288384	ZNF573;CALCOCO1;ZNF570;ZFYVE1;GABARAP;GLG1;CCDC28A;PPME1;MXI1;LTA4H;POLR2H;FBXO8;ATP6V1D;UPF2;CRADD;FBXO38;ELP3;NTAN1;PGM2L1;ATG12;PAFAH2;SAP30;DNM2;TMEM59;DAAM1;ZFYVE19;OCIAD1;PIK3C3;ERCC5;ZNF337;SERINC1;STAMBP;LETMD1;FTL
KLF1_20508144_ChIP-Seq_FETAL-LIVER-ERYTHROID_Mouse	44/1144	5.11699e-11	1.52338e-10	-0.510567	11.5413	0.284273	GLTP;NDRG4;STEAP3;CITED2;FHL2;SLC2A1;CACNA1D;IQGAP1;TRAK1;NDRG1;TSKU;FAM117A;SMC2;NCKIPSD;TMEM123;MNT;AKAP10;CHSY1;RNF19A;MXI1;SPOCK1;ACP5;RHPN2;IER5;PRPH;PRKAB2;BSDC1;ANO6;MIF;ARID3B;MYO9A;MEX3C;OXR1;KLF3;CLK3;RSBN1;ASPH;SYF2;ARTN;CCNG2;RRAGD;JMY;SERINC1;IRF9
TAF7L_23326641_ChIP-Seq_C3H10T1-2_Mouse	33/912	5.56823e-08	1.13697e-07	-0.699372	11.1828	0.275442	SLC27A1;CALCOCO1;CITED2;ANKRD11;GBE1;ENO1;LZIC;TRAK1;AGPAT2;SAV1;LGALS1;UBC;STAT6;POLR2H;SH3GL1;S100A10;BNIP3L;GIT2;GABARAPL1;MBD6;MBNL2;CRADD;ACSL1;OXSR1;VEGFA;MMP11;CCNY;ILVBL;CCNG2;TRIB3;RBCK1;ALDOA;NFE2L1
PRDM5_23873026_ChIP-Seq_MEF_Mouse	41/1029	8.64519e-11	2.47914e-10	-0.504302	11.1541	0.274736	ZNF395;TES;PPP1R11;CITED2;ECI2;MOSPD2;FOXO3;EGFR;SMC2;ZNF7;ANKMY2;SCRN1;TSPAN6;RNF19A;UAP1L1;CLIC1;ZKSCAN1;DSP;ARFGEF1;RNF20;SERPINB1;AGTPBP1;DDHD2;SIRT5;BRAF;ELP3;ELL2;OXR1;SUMF2;CD2AP;VEGFA;KCTD9;LMBRD1;DMTF1;ASPH;MKRN1;SLC29A4;ANKRA2;SMAP1;MET;CUL4B
ERG_20887958_ChIP-Seq_HPC-7_Mouse	68/1969	2.78888e-14	1.13298e-13	-0.366811	10.9342	0.269319	SMARCAL1;NARF;TES;BTG1;PKD1;SMC2;COL4A3BP;FAM134A;ZMYM2;TMEM43;CAPN7;LONP1;POLL;FBXO8;PGM1;ACOT9;PRKAB2;MANBA;KHNYN;ACSL1;SPATS2;ARID5A;PGM2L1;RSBN1;DNM2;RAB33B;EEF1G;KAT2B;KCTD9;LMBRD1;TBC1D20;TFDP2;DAAM1;ZFYVE19;ORAI3;SLU7;ARL8A;IRF9;RNF122;EXD2;SLC45A3;RNMT;USO1;DPCD;GABARAP;HMGCL;TMEM123;CHSY1;STAT6;AMZ2;ZKSCAN1;PEX19;STAT2;SRD5A3;SPAG4;C1GALT1;BSDC1;VEGFC;PUM1;ELL2;BCKDK;SPSB3;P4HA1;YEATS2;C…
VDR_24787735_ChIP-Seq_THP-1_Human	34/805	8.90354e-10	2.26953e-09	-0.544018	10.828	0.266703	SCARB1;KDM5B;BTG1;SLC2A1;FOXO3;NDRG1;TMEM123;TMEM65;CHSY1;SPOCK1;LTA4H;SLC38A2;IER5;CLIC1;PDZD7;EGLN1;AGTPBP1;WSB1;CRADD;PHF10;RNF24;ACSL1;SEMA4B;IGFBP3;FOXN3;CD2AP;MYO1D;ARTN;HOOK1;BHLHE40;ZNF516;MYH9;ALDOA;FTL
NANOG_21062744_ChIP-ChIP_HESC_Human	34/840	2.4969e-09	6.01105e-09	-0.533777	10.1042	0.248876	SLC27A1;CDKN1B;CALCOCO2;TUFT1;TESK2;KLHL12;ENO1;ZFYVE1;GABARAP;CELSR3;GLG1;HK2;ANKMY2;HMBOX1;CSRP2;OS9;PPME1;CAPN7;FLRT3;STC2;RAB11FIP5;UPF2;EGLN1;GIT2;GAD1;ARID3B;ZDHHC17;PER1;GSTA4;HOOK1;ILVBL;MYH9;RBMX;NFE2L1
SIN3B_21632747_ChIP-Seq_MESC_Mouse	133/4302	1.23583e-23	1.17555e-22	-0.195876	9.89079	0.243619	GLTP;SMARCAL1;SCARB1;SLC27A1;KLHDC7A;RORA;ENO1;PLOD1;RBPJ;FNBP1L;CELSR3;TSKU;NPEPPS;COL4A3BP;FAM134A;BAIAP2L1;CAPN7;FBXO8;TBC1D22A;IER5;RNF111;SH3GL1;MAP2K1;MBNL2;AGTPBP1;KHNYN;ARID5B;RSBN1;SAP30;KCTD9;GPANK1;ILVBL;ORAI3;RRAGD;ANKRA2;LETMD1;NDRG4;SLC45A3;ABHD4;INSIG2;IQGAP1;ADIPOR1;NDRG1;EFNA4;RLF;CRHR1;GLG1;SPATA7;GABARAP;FBXO42;STC2;RHPN2;PDZD7;RAB11FIP5;JAG2;DARS;OSBPL3;BSDC1;PUM1;PAFAH2;CLK3;…
STAT6_20620947_ChIP-Seq_CD4 POS T_Human	22/508	5.69024e-07	1.06182e-06	-0.705971	9.71101	0.239191	DARS;TES;ZNF570;COPB1;ARID5A;RORA;MED15;SORL1;GLG1;DDB2;TSPAN31;SENP7;SNX1;TMEM43;CHSY1;MYH9;FYN;DENND5A;TBC1D23;WASF2;LPIN2;PGM1
GATA1_19941826_ChIP-Seq_K562_Human	34/967	6.74152e-08	1.35525e-07	-0.589118	9.31638	0.229471	SLC45A3;NARF;SLC2A1;ZDHHC7;FOXO3;ADIPOR1;RPAP1;FAM117A;ARHGAP12;DNAJB2;FTH1;KIAA1522;TCP11L2;FYN;ZNF148;PPFIA4;IER5;SH3GL1;BPTF;BNIP3L;C1GALT1;BSDC1;ARID3A;AMPD3;CLK3;MYO1D;WEE1;TNIP1;TFDP2;SYF2;MAP1B;UBE2O;MYH9;SPRY1
SOX2_21211035_ChIP-Seq_LN229_Gbm	97/3420	8.47977e-15	3.63419e-14	-0.298595	9.24025	0.227596	SH3GL3;JMJD1C;PLOD2;RORA;TSKU;ZFYVE26;BAIAP2L1;FBXO8;ANKS1A;TBC1D22A;MAP2K1;RNF44;MBNL2;IGFBP3;ARID5B;HLA-E;CD2AP;ARMCX2;DMTF1;DAAM1;TBC1D20;MAP1B;SUCLG2;RNF122;PFKFB3;INSIG2;COPB1;ARHGAP19;CACNA1D;EFNA4;FBXO42;KIAA1522;SMYD2;NPHP3;PDZD7;S100A10;JAG1;KIAA0430;ELL2;GPR137B;MLLT10;SP4;JMY;TMEM18;PAM;PHF3;CALCOCO1;BTG1;CITED2;GBE1;DOCK7;FHL2;SLC2A1;RSF1;FYCO1;ACTR1B;SCRN1;SNAPC1;CA9;UPF2;SERPINB1;AN…
STAT5_23275557_ChIP-Seq_MAMMARY-EPITHELIUM_Mouse	45/1197	6.23103e-11	1.84098e-10	-0.410501	9.20161	0.226644	SLC27A1;NLRX1;TULP3;STC1;ZDHHC7;KLHDC7A;ATP2C1;PIK3C2A;GABARAP;TSKU;TMEM144;HERC3;AKAP10;FAM168A;PPME1;PERP;STC2;UAP1L1;FEM1C;HMGCLL1;SH2B2;ANKZF1;PRELID2;MBNL2;STAT2;SRD5A3;GAB1;ARID5A;PPP2R5B;BSDC1;PAFAH2;RSBN1;CD2AP;CLK1;TMEM59;PER1;METTL22;SPINT1;NUMB;MYADM;TRIB3;ALDOC;VAMP4;ARHGEF5;IRF9
YAP1_20516196_ChIP-Seq_MESC_Mouse	76/2329	1.23744e-14	5.13405e-14	-0.297237	9.09555	0.224032	PHF3;DET1;ERRFI1;SH3GL3;SCARB1;CALCOCO1;STEAP3;BTG1;CITED2;SLC2A1;RSF1;ZDHHC7;SMC2;NPEPPS;AKAP10;COL4A3BP;BAIAP2L1;SCRN1;SNAPC1;TRIM29;FTH1;DENND5A;QSOX1;TMSB10;MEF2A;DSP;RNF44;MBNL2;AGTPBP1;ANXA1;ANXA2;ACSL1;IGFBP3;GAB1;AMPD3;TANC2;BACE2;ADORA2B;SCNN1B;NUMB;SUCLG2;MYH9;LETMD1;ALDOA;EXOC1;NDRG4;ANKRD11;USO1;CACNA1D;NDRG1;CRHR1;UGP2;PCBP1;SMYD2;UBTD2;SLC38A2;BPTF;JUP;CRBN;CRADD;SEMA4B;C1GALT1;VEGF…
FOXO3_22982991_ChIP-Seq_MACROPHAGES_Mouse	68/2000	5.67077e-14	2.1897e-13	-0.310742	9.05807	0.223109	GLTP;SCARB1;LZIC;PIK3C2A;SMC2;ALKBH5;AKAP10;ACTR1B;CAPN7;RB1CC1;LONP1;SPG11;UBXN6;VKORC1;BCKDHA;ANXA2;IST1;NDUFC1;ATG12;RHOA;RAB33B;ATRN;METTL22;ASPH;ZFYVE19;GPR160;RRAGD;NUMB;TRIB3;LETMD1;VAMP4;CCDC90B;TMF1;UBA6;RNMT;AASDH;COPB1;ANKRD11;ANKRD12;RPAP1;SPATA7;GLG1;GMCL1;FBXO42;HMBOX1;PRPSAP2;MAPK7;PGK1;FNIP2;ATP6V1D;GIT2;MGEA5;RIOK3;FBXO38;STAT2;DDHD2;OXR1;TMEM59;WEE1;PAN3;YEATS2;HOOK1;JMY;OCIAD1;…
CEBPB_20176806_ChIP-Seq_THIOMACROPHAGE_Mouse	57/1588	9.1494e-13	3.18595e-12	-0.338324	8.95621	0.2206	GLTP;SH3GL3;SCARB1;ZBTB25;LZIC;FNBP1L;ENO3;TMEM144;FYCO1;ALKBH5;EFEMP2;BAIAP2L1;PPME1;TBC1D22A;GABARAPL1;ADPRHL2;ANXA3;ANO6;BACE2;ADORA2B;TBC1D23;CHST5;GAPDH;MET;NDRG4;FOXO3;ADIPOR1;SPATA7;FBXO41;GABARAP;NCKIPSD;POLD4;MNT;UGP2;OS9;FLRT3;MXI1;PGK1;TRIM46;STAT6;AMZ2;LTA4H;ALOXE3;SLC38A2;FNIP2;BRF2;RNF24;SPAG4;ARID3A;OXR1;PER1;WEE1;GRIN3B;TNIP1;P4HA1;PVRL4;CNOT8
TCF3_18347094_ChIP-ChIP_MESC_Mouse	67/2221	1.56685e-11	4.88858e-11	-0.374098	8.88166	0.218764	SMARCAL1;DET1;CCNI;NAB2;SLC2A1;KLHDC7A;ENO1;PIK3C2A;TSKU;HK2;PPME1;ACP5;TMSB10;PRKAB2;RNF44;USP3;DHDH;ARID5B;IL17RD;ATG12;RHOA;CD2AP;MMP11;ILVBL;RRAGD;MYH9;TRIB3;LETMD1;NDRG4;SLC45A3;RNMT;IQGAP1;RPAP1;AGPAT2;RLF;SNX1;MNT;DHX32;FLRT3;MXI1;SMYD2;POLR2H;RHPN2;RAB11FIP5;S100A10;MGEA5;EGLN3;JAG1;MBD6;SEC24A;CSNK1A1;TPBG;OSBPL3;SEMA4B;VEGFC;ARID3B;ELL2;PAFAH2;MLLT10;TMEM59;WEE1;RYBP;TNIP1;GSTA4;MKRN1;S…
ESR2_21235772_ChIP-Seq_MCF-7_Human	22/424	2.95389e-08	6.32976e-08	-0.53474	8.86353	0.218317	WSB1;MBNL2;PFKFB3;INSIG2;TUFT1;C17ORF58;SPATS2;SLC2A1;PLOD2;TRAK1;NDRG1;EFNA1;TNIP1;CHSY1;STC2;MYH9;QSOX1;RHPN2;ANGPTL4;ITGA5;RALGDS;BCL9L
TAL1_20566737_ChIP-Seq_PRIMARY FETAL LIVER ERYTHROID _Mouse	63/1875	8.53142e-13	2.99752e-12	-0.316884	8.40796	0.207096	SCARB1;STEAP3;NARF;TES;BTG1;CITED2;SLC2A1;ZFYVE1;SMC2;NPEPPS;GYS1;FAM162A;RB1CC1;FTH1;RNF19A;TCP11L2;ACP5;IER5;BNIP3L;RNF44;ANO6;AMPD3;PGM2L1;DNM2;KAT2B;TFDP2;DAAM1;ORAI3;TRIB3;ANKRA2;GAPDH;SLC45A3;TUFT1;ANKRD11;GLRX;FOXO3;DNAJB2;MNT;CHSY1;STC2;MXI1;UBC;SMYD2;REPS2;SPOCK1;FEM1C;HS1BP3;RALGDS;WASF2;EGLN1;DARS;EGLN3;CRADD;SEMA4B;C1GALT1;VEGFA;ABTB1;P4HA1;P4HA2;SPRY1;LPIN2;SMAP1;PFKP
SOX9_24532713_ChIP-Seq_HFSC_Mouse	51/1384	6.24728e-12	2.06478e-11	-0.339232	8.34626	0.205576	SLC27A1;CDKN1B;CITED2;SLC2A1;RORA;ENO1;DCAF5;PKD1;FAM134A;MAP1LC3B;BAIAP2L1;TRIM29;LONP1;SPG11;CLIC1;DSP;MBNL2;ANXA2;GAB1;ARID5B;GPANK1;TBC1D20;DAAM1;MSH3;SCNN1B;MYH9;ARHGEF5;TUFT1;IQGAP1;EFNA4;EGFR;FAM117A;FAM168A;TMEM65;PERP;UBC;SPOCK1;RALGDS;WASF2;RAB11FIP5;BCL9L;RNF20;JUP;PLEKHA2;BSDC1;PUM1;MYO9A;HOOK1;BHLHE40;SMAP1;PFKP
MEF2A_21415370_ChIP-Seq_HL-1_Mouse	36/1048	4.81767e-08	9.8889e-08	-0.509037	8.21039	0.20223	PPP1R11;INSIG2;ANKRD11;GBE1;FHL2;STC1;RSF1;GABARAP;HK2;MAP1LC3B;PGRMC2;TMEM43;PPP1R13L;MXI1;RHPN2;ALOXE3;IER5;CLIC1;SH3GL1;BPTF;MEF2A;EGLN1;RNF44;SEMA4B;PAFAH2;ZFP90;RAB33B;BCKDK;TMEM59;WEE1;DAAM1;CCNG2;DNAJC4;TMEM18;PAM;ARL8A
BRD4_25478319_ChIP-Seq_HGPS_Human	76/2326	1.16048e-14	4.86653e-14	-0.267316	8.19426	0.201832	PHF3;ERRFI1;TES;ZBTB25;GBE1;NAB2;ECI2;ZDHHC7;ENO1;PIK3C2A;MED15;HK2;NPEPPS;LGALS1;RNF19A;DENND5A;QSOX1;IER5;C8ORF58;PRKAB2;ANXA1;IGFBP3;ARID5B;ATG14;TANC2;PJA2;RAD51B;LMBRD1;DAAM1;ZNF516;EFHC1;NUMB;MYH9;PIK3C3;ITGA5;MET;ANKRD12;MOSPD2;NREP;FAM214B;TRAK1;RLF;EGFR;GLG1;ARHGAP12;ANKMY2;MNT;PGRMC2;CHSY1;KIAA0355;UBTD2;FEM1C;HS1BP3;C16ORF58;SLC38A2;WASF2;ANKZF1;BCL9L;S100A10;SEC24A;CRADD;PLEKHA2;STAT2…
SREBP1_19666523_ChIP-Seq_LIVER_Mouse	30/738	1.99664e-08	4.39938e-08	-0.479956	8.13008	0.200251	SMARCAL1;ERRFI1;SCARB1;CALCOCO1;STAU1;TUFT1;RORA;BCL10;PLOD1;LZIC;GABARAP;SNX1;AKAP10;PPP1R13L;MXI1;UBC;QSOX1;ATP6V1D;PRKAB2;MBNL2;AGTPBP1;CSNK1A1;PPP2R5B;SIRT5;ARID3A;KLF3;PAFAH2;EFNA1;EIF3E;CCDC90B
CEBPB_24764292_ChIP-Seq_MC3T3_Mouse	66/2000	5.06821e-13	1.83019e-12	-0.29898	8.08043	0.199028	PHF3;SCARB1;ZBTB25;PIGP;ZDHHC7;PIK3C2A;SENP7;ING2;LGALS1;CSRP2;FAM162A;FTH1;POLL;KIFAP3;TBC1D22A;IER5;BCKDHA;BNIP3L;WSB1;ESCO1;CCDC115;ACSL1;GPX8;VPS37D;TET1;NDUFC1;MIF;SAP30;ATRN;ARMCX2;CCNY;SYF2;PXDN;DNAJC4;MYADM;KCTD11;TRIB3;KCTD12;OPTN;RBMS2;INSIG2;ANKRD11;ANKRD12;NAIF1;TRAK1;EFNA4;RLF;FAM117B;POLD4;ANKMY2;UAP1L1;UBC;UBTD2;POLR2H;BCL9L;CRADD;PLEKHA2;ARID3A;OXR1;BCKDK;CDK3;BHLHE40;UBE2O;ERCC5;…
SIN3A_21632747_ChIP-Seq_MESC_Mouse	44/1186	1.52977e-10	4.29215e-10	-0.36967	7.97344	0.196393	SMARCAL1;SLC45A3;RNMT;USO1;LRP4;GLRX;GABARAP;CELSR3;HMGCL;MNT;CSRP2;TMEM43;PPP1R13L;GPBP1L1;RHPN2;TBC1D22A;RNF111;ANKZF1;VKORC1;PRKAB2;MANBA;PEX19;CSNK1A1;SEMA4B;GAB1;ARID5B;LSR;MYO9A;PGM2L1;ZFP90;RHOA;SAP30;SPSB3;KAT2B;KCTD9;CCNG2;MKRN1;RRAGD;SLC29A4;ANGPTL4;RCOR3;ALDOA;GAPDH;NFE2L1
EP300_20729851_ChIP-Seq_FORBRAIN MIDBRAIN LIMB HEART_Mouse	57/2093	1.96653e-08	4.35765e-08	-0.465555	7.89057	0.194352	DOCK6;CITED2;GBE1;SLC2A1;PLOD1;PIK3C2A;FYCO1;SENP7;MAP1LC3B;CSRP2;SCRN1;TCP11L2;BNIP3L;DUSP3;MBNL2;WSB1;ANXA2;CCDC115;SPATS2;IL17RD;PGM2L1;DAAM1;RRAGD;NUMB;MYH9;DNASE1;GAPDH;RNF122;SLC45A3;TMF1;ANKRD11;TRAK1;CRHR1;MNT;FLRT3;MXI1;WASF2;BCL9L;JAG1;JUP;PMM1;CSNK1A1;GAD1;RASSF7;VEGFC;ARID3A;FOXN3;KLF3;CLK3;MLLT10;PAN3;P4HA2;JMY;INHA;CNOT8;PAM;NFE2L1
SMAD4_21741376_ChIP-Seq_HESC_Human	73/2738	4.03152e-10	1.06959e-09	-0.361985	7.47715	0.184169	ERRFI1;STEAP3;ZBTB25;KLHDC7A;ZDHHC7;ENO1;FNBP1L;TSKU;TRIM29;RNF19A;TCP11L1;DENND5A;POLL;KIFAP3;PPFIA4;C8ORF58;SLC2A14;MANBA;USP3;ARID5B;IL17RD;DNM2;DMTF1;DAAM1;ADORA2B;SYF2;ZNF516;NUMB;MYH9;PIK3C3;RNF165;NDRG4;ABHD4;USP53;INSIG2;AASDH;ANKRD11;CACNA1D;FOXO3;TRAK1;NDRG1;GMCL1;DNAJB2;FAM168A;TMEM65;FAM172A;FLRT3;ZNHIT3;MXI1;SMYD2;REPS2;RHPN2;ZNF148;SLC38A2;BCL9L;PRPH;S100A10;JAG2;PRELID2;JAG1;NEBL;C…
PRDM14_21183938_ChIP-Seq_MESC_Mouse	65/1944	4.41487e-13	1.62434e-12	-0.273456	7.42322	0.182841	DET1;BTG1;CDKN1B;JMJD1C;ENO2;HK2;CCDC28A;NPEPPS;CSRP2;CAPN7;RNF19A;ACP5;TMSB10;DSP;RNF44;ANXA2;IGFBP3;GAB1;GPX8;PTOV1;VPS37D;SIRT5;ARID5B;MIF;RHOA;SPINT1;RRAGD;ITGA5;DNASE1;NDRG4;HDAC3;INSIG2;USO1;TULP3;FOXO3;TRAK1;FAM117A;ANKMY2;FLRT3;PCBP1;SPOCK1;STAT6;LTA4H;RHPN2;SLC38A2;FNIP2;WASF2;BCL9L;DARS;JUP;RNF24;SEMA4B;ARID3A;FOXN3;PUM1;OXR1;KLF3;VEGFA;KTN1;RYBP;BHLHE40;MKRN1;UBE2O;PVRL4;CCDC130
SCL_21571218_ChIP-Seq_MEGAKARYOCYTES_Human	59/1784	8.87709e-12	2.86121e-11	-0.298491	7.24653	0.178489	CDKN1B;PIGP;SLC2A1;DCAF5;FNBP1L;MED15;FYCO1;SENP7;AKAP10;FTH1;POLL;TBC1D22A;IER5;SH3GL1;ACOT9;MBNL2;WSB1;ANXA3;ACSL1;ANO6;MYO7A;RAB33B;ATRN;SPINT1;TFDP2;CCNY;SUCLG2;MYH9;TBC1D23;RNF122;NAPB;SLC45A3;ATP2C1;SAV1;ANKMY2;TMEM123;HS1BP3;BPTF;JAG2;EGLN3;RNF24;RIOK3;GAD1;SEMA4B;BRAF;ARID3A;FOXN3;SORL1;ELL2;VEGFA;ZNF33B;MYO1D;PER1;TH;BHLHE40;OCIAD1;SPRY1;LPIN2;SMAP1
NANOG_18692474_ChIP-Seq_MESC_Mouse	87/3052	1.98478e-13	7.37202e-13	-0.245127	6.84785	0.168669	PHF3;SMARCAL1;DET1;CDKN1B;GBE1;SLC2A1;TESK2;KLHDC7A;PLOD1;ENO1;NPEPPS;MAP1LC3B;ACTR1B;BAIAP2L1;UPK1A;ACP5;PRSS8;TMSB10;VKORC1;MBNL2;DHDH;ARID5B;MYO7A;IL17RD;ZDHHC17;RHOA;SAP30;MMP11;LMBRD1;SPINT1;DMTF1;PXDN;RRAGD;MYH9;DNASE1;LETMD1;GAPDH;RBMS2;RTN3;NDRG4;ANKRD11;KLHL12;GLRX;IQGAP1;RPAP1;ADIPOR1;TRAK1;AGPAT2;ARHGAP12;WBSCR27;DHX32;CHSY1;FLRT3;ZNHIT3;SMYD2;RHPN2;RALGDS;WASF2;ZKSCAN1;PDZD7;S100A10;M…
PADI4_21655091_ChIP-ChIP_MCF7_Human	39/1037	1.2111e-09	3.00848e-09	-0.339677	6.66509	0.164167	SMARCAL1;CALCOCO1;CLDND1;PPP1R11;CITED2;ANKRD12;MOSPD2;GLRX;ZFYVE1;TSPAN31;POLD4;HMBOX1;TMEM65;OS9;SNAPC1;PPME1;PERP;STC2;LONP1;NPHP3;LTA4H;ALOXE3;FBXO38;DAPK3;BSDC1;LSR;FOXN3;SORL1;OXR1;PGM2L1;TMEM59;C7ORF60;CCNG2;MYADM;EIF3E;SERINC3;ANKRA2;NFE2L1;CCDC90B
TCF7L2_21901280_ChIP-Seq_H4IIE_Rat	27/645	5.81238e-08	1.18064e-07	-0.41437	6.61005	0.162812	DOCK6;EXD2;SMARCAL1;RTN3;LRP4;JMJD1C;RORA;ENO1;EGFR;PANX1;BAIAP2L1;FAM168A;PPME1;BCL9L;EGLN3;WSB1;APAF1;CAMLG;ANO6;MYO1B;YEATS2;ZDHHC9;MSH3;P4HA2;ZNF516;EIF3E;OPTN
NR3C1_23031785_ChIP-Seq_PC12_Mouse	34/918	2.03956e-08	4.46871e-08	-0.361129	6.1116	0.150534	SMARCAL1;SH3GL3;BTG1;INSIG2;CITED2;MOSPD2;FOXO3;DCAF5;MED15;FAM117B;FAM168A;SNAPC1;FLRT3;SMYD2;BBX;FBXO8;BCL9L;EGLN3;APAF1;CRADD;CCDC115;TPBG;C1GALT1;AMPD3;SORL1;OXR1;CLK3;PJA2;ZFP90;VEGFA;PER1;TH;P4HA2;MAP1B
SOX11_23321250_ChIP-ChIP_Z138-A519-JVM2_Human	37/1134	1.08629e-07	2.13967e-07	-0.375611	5.76842	0.142081	ZNF573;NDRG4;CDKN1B;EFNA4;SNX1;DHX32;SNAPC1;SNX25;PERP;STC2;UBC;AMZ2;ZNF585B;SLC38A2;CLIC1;EGLN1;ANXA2;GAD1;GAB1;ARID5B;BRAF;ARID3B;IL17RD;PUM1;ZDHHC17;RHOA;KIAA0195;EEF1G;DMTF1;SCNN1B;UBE2O;VAMP4;GAPDH;RBMX;DSC2;ARHGEF5;ZNF695
SPI1_23127762_ChIP-Seq_K562_Human	48/1389	2.15854e-10	5.9284e-10	-0.268356	5.70152	0.140434	DET1;BTG1;NAIF1;SLC2A1;JMJD1C;CACNA1D;IQGAP1;PLOD1;FOXO3;MED15;NDRG1;POLD4;ING2;KIAA0355;SNX25;ZNF766;TBC1D22A;RNF111;BPTF;RNF20;RAB6C;MANBA;CRADD;PLEKHA2;CCDC115;CSNK1A1;FBXO38;SEMA4B;OSBPL3;GAB1;ANO6;AMPD3;RSBN1;ZNF33B;MYO1B;SPINT1;ARPC3;ORAI3;IRF7;NUMB;MYH9;CNOT8;ALDOA;MET;RGL2;OPTN;DSC2;FTL
MYC_22102868_ChIP-Seq_BL_Human	29/797	3.19959e-07	6.147e-07	-0.395468	5.65604	0.139313	SCARB1;GPI;ZNF395;CALCOCO1;SLC2A1;FOXO3;DCAF5;TMEM123;MNT;STAT6;POLR2H;SLC38A2;TBC1D22A;SH2B2;RNF44;KDM4B;USP3;SPAG4;ARID3A;MEX3C;PER1;EFNA3;SYF2;MYH9;TRIB3;ZNF337;CNOT8;GAPDH;FTL
TBX3_20139965_ChIP-Seq_MESC_Mouse	37/1068	2.53952e-08	5.50228e-08	-0.327155	5.46857	0.134696	CALCOCO1;BTG1;STAU1;GBE1;ANKRD12;KLHDC7A;IQGAP1;ZFYVE1;FYCO1;ING2;UPK1A;TMEM43;STC2;PGK1;SMYD2;SPOCK1;TCP11L2;NPHP3;LTA4H;RHPN2;FBXO8;SLC38A2;CSNK1A1;PPP2R5B;ARID5B;PAFAH2;ZFP90;BACE2;MYO1B;RYBP;DAAM1;ASPH;ILVBL;ZFYVE19;DNASE1;CNOT8;SERINC3
TCF3_18467660_ChIP-ChIP_MESC_Mouse	43/1388	4.08822e-08	8.57208e-08	-0.298878	4.8634	0.11979	COPB1;ANKRD12;PKD1;SAV1;TMEM123;BAIAP2L1;DHX32;TMEM65;CAPN7;MXI1;UBC;FEM1C;SLC38A2;RALGDS;MEF2A;BNIP3L;GIT2;PRKAB2;MAP2K1;AGTPBP1;GPX3;GAD1;USP3;IGFBP3;C1GALT1;SPATS2;PUM1;KLF3;CD2AP;MYO1D;WEE1;RYBP;DMTF1;YEATS2;SYF2;P4HA2;MKRN1;SLC29A4;UBE2O;ERCC5;HECA;SPRY1;KCTD12
BCL3_23251550_ChIP-Seq_MUSCLE_Mouse	34/858	4.14949e-09	9.80787e-09	-0.236341	4.35814	0.107345	CDKN1B;GBE1;PIGP;BCL10;FOXO3;GLG1;HK2;ARHGAP12;FAM134A;MAP1LC3B;SNX1;MNT;AKAP10;UGP2;DHX32;FAM162A;FTH1;GPBP1L1;RNF44;DUSP3;SEC24A;ESCO1;DDHD2;BSDC1;SUMF2;VEGFA;CLK1;ABTB1;PER1;ASPH;OCIAD1;CNOT8;ALDOA;RGL2
KLF5_20875108_ChIP-Seq_MESC_Mouse	63/2000	1.19886e-11	3.80126e-11	-0.180328	4.32663	0.106569	CALCOCO2;GBE1;ZNF292;DOCK7;PLOD2;RSF1;PIK3C2A;FNBP1L;TSKU;PANX1;SENP7;UPK1A;TRIM29;QSOX1;IER5;PGM1;MEF2A;DSP;CCDC112;BNIP3L;PARP6;CHRNB1;MBNL2;GPX8;ZDHHC17;CD2AP;RAB33B;SCNN1B;CEACAM5;ITGA5;VAMP4;MET;RNF122;RNF165;RTN3;ZNF395;NDRG4;ABHD4;OR1E1;INSIG2;CACNA1D;FBXO41;CRHR1;ANKMY2;TMEM123;UGP2;DHX32;PCBP1;EGLN3;KDM4B;OSBPL3;SEMA4B;C1GALT1;DDHD2;SORL1;MYO9A;ZNF33B;ABTB1;MLLT10;GSTA4;EIF3E;SPRY1;PAM
GATA2_21666600_ChIP-Seq_HMVEC_Human	29/837	8.3046e-07	1.49944e-06	-0.304658	4.0856	0.100632	ERRFI1;BTG1;C17ORF58;STC1;ADIPOR1;PIK3C2A;TRAK1;ENO3;FBXO42;LSM11;ACTR1B;FAM168A;IER5;FNIP2;PRELID2;GABARAPL1;JUP;ANXA3;SRD5A3;AMPD3;PAFAH2;CLK1;EEF1G;EFNA3;DAAM1;SYF2;ORAI3;ALDOA;KIAA1715
THAP11_20581084_ChIP-Seq_MESC_Mouse	30/864	5.14935e-07	9.70167e-07	-0.293214	4.05979	0.0999963	NAPB;SLC27A1;CALCOCO1;CLDND1;STAU1;RNMT;ARHGAP19;ZFYVE1;GLG1;FYCO1;HMBOX1;TMEM43;PPME1;MXI1;ATP6V1D;PRKAB2;RNF44;ADPRHL2;GAB1;PPP2R5B;PGM2L1;CLK3;RSBN1;RAB33B;BCKDK;TMEM59;ZFYVE19;CNOT8;ANKRA2;CCDC90B
AHR_22903824_ChIP-Seq_MCF7_Human	28/690	6.13886e-08	1.2405e-07	-0.25367	4.03402	0.0993616	TES;CITED2;TUFT1;NAIF1;TESK2;CACNA1D;RBPJ;TSKU;GLG1;EGFR;NPEPPS;TMEM123;SNX25;STC2;PERP;UBC;SLC38A2;TBC1D22A;ZKSCAN1;MEF2A;PRELID2;GPX3;USP3;FOXN3;SORL1;YEATS2;JMY;NFE2L1
PPARG_23326641_ChIP-Seq_C3H10T1-2_Mouse	28/838	2.50571e-06	4.30496e-06	-0.3206	3.96126	0.0975694	RTN3;BTG1;CITED2;PIGP;GMCL1;FBXO42;ATXN3;ALKBH5;MAP1LC3B;LSM11;PGRMC2;PCBP1;UBC;GPBP1L1;POLR2H;PARP6;ESCO1;CSNK1A1;TINF2;DDHD2;BRAF;SUMF2;VEGFA;RAB33B;CCNY;P4HA1;EIF3E;PAM
HNF4A_19761587_ChIP-ChIP_CACO-2_Human	35/1126	7.10418e-07	1.3131e-06	-0.287647	3.89564	0.0959532	CDKN1B;PPP1R11;CITED2;MPI;NDRG1;FYCO1;SNX25;PERP;UBC;SMYD2;PDK3;STAT6;POLR2H;ZNF148;WASF2;CLIC1;BCL9L;MGEA5;DARS;SERPINB1;DUSP3;ESCO1;CAMLG;CSNK1A1;USP3;MYO7A;AMPD3;DDB2;RAB33B;CLK1;EFNA1;ARPC3;LETMD1;KIAA1715;LPIN2
SOX2_16153702_ChIP-ChIP_HESC_Human	37/1278	1.72715e-06	3.04791e-06	-0.293034	3.72184	0.0916723	SH3GL3;BTG1;ZNF570;PPP1R11;AASDH;MAST1;TESK2;STC1;SAV1;SNX1;SNAPC1;PCBP1;UBC;PRSS8;SLC38A2;TMSB10;BCKDHA;ARFGEF1;MGEA5;EGLN3;JUP;RNF24;NEBL;GAD1;PUM1;MYO9A;PGM2L1;SAP30;DNM2;MLLT10;ZFYVE19;SP4;RRAGD;RCOR3;INHA;CNOT8;FTL
POU5F1_18347094_ChIP-ChIP_MESC_Mouse	62/2109	2.59466e-10	7.02719e-10	-0.176204	3.71368	0.0914714	SMARCAL1;DET1;ZBTB25;CCNI;CITED2;NAB2;PIGP;KLHDC7A;ENO1;ZFYVE1;ENO3;HK2;NPEPPS;COL4A3BP;TMSB10;SH3GL1;PARP6;ACOT9;PRKAB2;DUSP3;AGTPBP1;WSB1;ARID5B;IL17RD;DDB2;MMP11;ATRN;KCTD9;ILVBL;TRIB3;HECA;LETMD1;CACNA1D;RPAP1;GABARAP;MNT;DHX32;FLRT3;PCBP1;TSPAN6;PGK1;GPBP1L1;RHPN2;ALOXE3;ATP6V1D;EGLN3;JAG1;TPBG;OSBPL3;SEMA4B;C1GALT1;VEGFC;ELL2;MLLT10;MYO1B;WEE1;RYBP;TNIP1;GSTA4;CDK3;UBE2O;NFE2L1
GABP_17652178_ChIP-ChIP_JURKAT_Human	31/1001	3.30029e-06	5.5479e-06	-0.304753	3.68815	0.0908426	TMF1;ZNF570;PPP1R11;INSIG2;LZIC;RPAP1;GABARAP;ZNF7;CCDC28A;SENP7;ING2;PPME1;PCBP1;UBC;POLR2H;FBXO8;ZKSCAN1;RNF20;C8ORF58;BRF2;RIOK3;FBXO38;ELP3;PAFAH2;TMEM59;SYF2;OCIAD1;SERINC1;STAMBP;SLU7;EXOC1
AR_22383394_ChIP-Seq_PROSTATE CANCER_Human	59/1857	4.10981e-11	1.2425e-10	-0.161566	3.68511	0.0907678	ERRFI1;GBE1;DOCK7;RORA;FNBP1L;TSKU;SMC2;HERC3;AKAP10;CSRP2;SCRN1;CAPN7;RB1CC1;SCAPER;TBC1D22A;AGTPBP1;USP3;IGFBP3;GAB1;TET1;ARID5B;KCTD9;DAAM1;MAP1B;PXDN;SUCLG2;ANKRA2;ZNF277;INSIG2;BCL10;FOXO3;NDRG1;EGFR;SNX1;CHSY1;KIAA0355;SNX25;SPOCK1;FEM1C;HS1BP3;HMGCLL1;FNIP2;PRELID2;DARS;JAG1;CRBN;NEBL;CSNK1A1;FOXN3;ELL2;KTN1;MYO1D;EFNA1;PER1;MYO1B;RYBP;SP4;MKRN1;SMAP1
NANOG_16518401_ChIP-PET_MESC_Mouse	71/3520	1.9731e-05	3.0904e-05	-0.318447	3.30695	0.0814533	PHF3;SMARCAL1;BTG1;PPP1R11;CITED2;NAB2;TESK2;RORA;ENO1;PIK3C2A;HK2;NPEPPS;EFEMP2;COL4A3BP;RB1CC1;PRSS8;PGM1;VKORC1;MANBA;TPI1;GAB1;ARID5B;MIF;IL17RD;RHOA;DNM2;MMP11;BACE2;KCTD9;TFDP2;ADORA2B;EFHC1;SUCLG2;MYH9;DNASE1;ITGA5;LETMD1;OPTN;RBMS2;TUFT1;ARHGAP19;AK4;IQGAP1;NOL3;RPAP1;ADIPOR1;WBSCR27;PGRMC2;SPOCK1;STAT6;FYN;RHPN2;WASF2;RALGDS;DARS;EGLN3;PHF10;CRADD;CRBN;BNIP3;STAT2;SEMA4B;ARID3B;PUM1;NTAN…
ESR1_22446102_ChIP-Seq_UTERI_Mouse	50/1916	5.22253e-07	9.79224e-07	-0.216697	2.99832	0.0738515	SCARB1;STEAP3;BTG1;CCNI;GBE1;PIGP;DOCK7;FHL2;RORA;ENO1;RBPJ;TMEM144;BAIAP2L1;KIFAP3;TBC1D22A;SH3GL1;MBNL2;ANXA2;ANXA3;GPX3;IGFBP3;PTOV1;AMPD3;PJA2;BACE2;SCNN1B;SUCLG2;MYH9;ANGPTL4;PFKFB3;LRP4;STC1;CACNA1D;EGFR;HMGCL;HMBOX1;UGP2;PGRMC2;UBTD2;SPOCK1;FYN;HMGCLL1;MGEA5;JAG1;PLEKHA2;ELP3;MEX3C;ELL2;KLF3;PAN3
TFAP2C_20629094_ChIP-Seq_MCF7_Human	43/1203	7.39766e-10	1.91065e-09	-0.145737	2.92578	0.0720648	ERRFI1;SCARB1;ANKRD11;FHL2;ZFYVE1;MED15;AGPAT2;HK2;BAIAP2L1;CHSY1;KIAA1522;HS1BP3;RHPN2;TBC1D22A;RALGDS;SH2B2;ZKSCAN1;BCL9L;SH3GL1;DSP;CDK18;MANBA;JUP;DAPK3;C1GALT1;GAB1;OXSR1;MYO9A;KLF3;DNM2;BACE2;RYBP;YEATS2;P4HA2;CCNG2;ORAI3;BHLHE40;C4ORF3;PVRL4;ESYT1;LETMD1;ALDOA;RNF165
NOTCH1_17114293_ChIP-ChIP_T-ALL_Human	11/134	1.48781e-06	2.63748e-06	-0.225104	2.89161	0.071223	FYCO1;SNX1;TES;CLDND1;ZFYVE19;ZNF337;LTA4H;KIFAP3;MED15;PAFAH2;FTL
TBP_23326641_ChIP-Seq_C3H10T1-2_Mouse	32/1057	3.61127e-06	6.01878e-06	-0.22693	2.72784	0.0671892	ERRFI1;PFKFB3;INSIG2;CITED2;NAB2;RBPJ;AGPAT2;ENO3;GABARAP;TSKU;MAP1LC3B;UBC;BBX;ALOXE3;BCL9L;GIT2;PARP6;MBD6;BNIP3;VEGFA;SPSB3;EFNA1;MLLT10;PER1;KIFC2;DNAJC4;MYADM;EIF3E;CD68;ALDOA;GAPDH;NFE2L1
DNAJC2_21179169_ChIP-ChIP_NT2_Human	33/899	4.03643e-08	8.50923e-08	-0.165379	2.6923	0.0663138	NDRG4;INSIG2;PLOD2;RORA;LDB3;ENO2;NDRG1;CELSR3;ALKBH5;BAIAP2L1;LGALS1;MXI1;POLL;PRSS8;TPI1;JUP;AMPD3;SUPT5H;KLF3;PGM2L1;MMP11;ATRN;ZDHHC9;ASPH;ARPC3;RRAGD;IRF7;PIK3C3;TRIB3;RGL2;IRF9;FTL;RNF165
E2F1_17053090_ChIP-ChIP_MCF7_Human	53/1726	1.35203e-09	3.33729e-09	-0.132921	2.59436	0.0639016	GPI;DET1;CALCOCO1;CDKN1B;NAB2;RORA;AKAP10;SNAPC1;PPP1R13L;PDK3;RNF111;SH3GL1;VKORC1;ACOT9;SLC2A14;ALG9;ESCO1;TINF2;TANC2;EEF1G;DAAM1;ZNF516;MYH9;ALDOC;LETMD1;ALDOA;CHST5;ANKRD11;TULP3;GLG1;SAV1;ATXN3;MNT;MAPK7;CHSY1;UBC;LTA4H;SLC38A2;ATP6V1D;GIT2;JAG1;ZNF185;JUP;CRADD;STAT2;ARID3B;NTAN1;MYO9A;PER1;ERCC5;DNAL4;RBMX;CUL4B
SMARCD1_25818293_ChIP-Seq_ESC_Mouse	67/2119	2.12885e-12	7.21957e-12	-0.0992805	2.54697	0.0627341	JMJD1C;PLOD2;RORA;PIK3C2A;RBPJ;DCAF5;FNBP1L;MED15;COL4A3BP;TRIM29;TCP11L1;TCP11L2;FBXO8;KIFAP3;SCAPER;UPF2;BCKDHA;PRKAB2;MBNL2;USP3;GOLPH3L;GAB1;PPP2R5B;PTOV1;TET1;ZDHHC17;TANC2;DNM2;TFDP2;DAAM1;MSH3;SCNN1B;SUCLG2;KCTD11;CCDC90B;RNF165;UBA6;INSIG2;ANKRD11;ANKRD12;MOSPD2;KLHL12;ATP2C1;TRAK1;HMBOX1;DHX32;FAM172A;REPS2;SPOCK1;FYN;ARFGEF1;GIT2;PRELID2;DARS;CRADD;CSNK1A1;OSBPL3;DDHD2;VEGFC;FOXN3;OXR1;…
PDX1_19855005_ChIP-ChIP_MIN6_Mouse	25/669	1.31529e-06	2.3423e-06	-0.178047	2.30827	0.0568547	SMARCAL1;SLC27A1;NARF;PIGP;GABARAP;ARHGAP12;ANKMY2;ALKBH5;MNT;TCP11L2;GABARAPL1;TPI1;GPX3;OSBPL3;TPBG;DAPK3;RASSF7;ELP3;NTAN1;EFNA1;TMEM59;PER1;KCTD9;HOOK1;DNAJC4
POU5F1_18555785_ChIP-Seq_MESC_Mouse	22/555	2.28441e-06	3.97733e-06	-0.162856	2.0251	0.0498802	JAG2;BCKDHA;MGEA5;HDAC3;PPP1R11;CITED2;SEMA4B;COPB1;PTOV1;LZIC;RBPJ;ZFYVE1;CELSR3;ARHGAP12;ALKBH5;LMBRD1;MKRN1;UBC;LONP1;VAMP4;CNOT8;FBXO8
POU5F1_16518401_ChIP-PET_MESC_Mouse	39/1550	2.12816e-05	3.31993e-05	-0.182312	1.88018	0.0463106	SCARB1;SLC27A1;MAST1;CACNA1D;LZIC;IQGAP1;ENO1;RPAP1;HK2;WBSCR27;NPHP3;RHPN2;CLIC1;GIT2;EGLN3;MANBA;JAG1;SEC24A;PHF10;CRADD;BNIP3;SEMA4B;IGFBP3;DAPK3;SPATS2;ARID5B;MIF;PUM1;OXR1;MMP11;RYBP;KIFC2;MKRN1;DNAJC4;RRAGD;PIK3C3;CD68;PAM;NFE2L1
ARNT_22903824_ChIP-Seq_MCF7_Human	36/1029	3.11001e-08	6.62788e-08	-0.112634	1.86177	0.0458571	TES;CITED2;TUFT1;GBE1;NAIF1;TESK2;CACNA1D;RBPJ;TSKU;EGFR;GLG1;NPEPPS;TMEM123;ZMYM2;FAM172A;SNX25;PERP;STC2;UBC;SLC38A2;TBC1D22A;ZKSCAN1;MEF2A;PRELID2;GPX3;USP3;FOXN3;OXSR1;SORL1;BACE2;KAT2B;MYO1B;YEATS2;ZNF516;JMY;NFE2L1
NANOG_16153702_ChIP-ChIP_HESC_Human	44/1686	2.57253e-06	4.40037e-06	-0.150725	1.85901	0.0457892	CITED2;AASDH;ARHGAP19;TESK2;STC1;GLG1;SAV1;ANKMY2;MAP1LC3B;SNX1;ACTR1B;TMEM43;PCBP1;PERP;UBC;FEM1C;POLL;PRSS8;TMSB10;CLIC1;BCL9L;MEF2A;BCKDHA;MGEA5;EGLN3;ALG9;ANXA1;ZNF185;JUP;RNF24;NEBL;GAD1;USP3;IGFBP3;ELL2;DNM2;MLLT10;WEE1;P4HA1;THAP8;MKRN1;SPRY1;INHA;CNOT8
RUNX1_20887958_ChIP-Seq_HPC-7_Mouse	39/1120	9.25899e-09	2.14941e-08	-0.104867	1.85148	0.0456036	HDAC3;RNMT;CITED2;PIGP;RASAL1;FNBP1L;ADIPOR1;FAM117A;FAM134A;LGALS1;FTH1;UAP1L1;UBC;AMZ2;CLIC1;PGM1;ANKZF1;BCL9L;S100A10;JAG2;EGLN3;CRADD;CCDC115;ACSL1;ARID5A;LSR;ARID3B;PAFAH2;EHD2;KAT2B;PAN3;ARPC3;ARTN;BHLHE40;ITGA5;ESYT1;ANGPTL4;CNOT8;IRF9
OLIG2_23332759_ChIP-Seq_OLIGODENDROCYTES_Mouse	61/2040	1.93073e-10	5.37846e-10	-0.0836463	1.7853	0.0439736	SMARCAL1;DET1;ERRFI1;BTG1;CITED2;GBE1;PLOD2;RORA;RBPJ;DCAF5;ZFYVE1;SNAPC1;TCP11L1;BBX;POLL;FBXO8;IER5;GABARAPL1;MANBA;APAF1;TET1;ANO6;TANC2;CD2AP;ARMCX2;TFDP2;CCNY;DAAM1;EFHC1;SUCLG2;PIK3C3;LETMD1;CACNA1D;BCL10;TRAK1;CHSY1;FLRT3;NPHP3;GPBP1L1;SH2B2;MGEA5;DARS;EGLN3;JAG1;CRADD;RNF24;ARID3B;SORL1;MEX3C;OXR1;MYO1D;MLLT10;TMEM59;SLC6A8;RYBP;HOOK1;SP4;CCNG2;MKRN1;SPRY1;PAM
AR_25329375_ChIP-Seq_VCAP_Human	58/1906	2.96997e-10	7.98819e-10	-0.0779693	1.63329	0.0402295	CEP57;PHF3;ERRFI1;STEAP3;CITED2;CALCOCO2;GBE1;MAST1;SLC2A1;JMJD1C;PLOD2;KLHDC7A;RORA;PANX1;SNAPC1;TRIM29;FTH1;RNF19A;SCAPER;RNF111;AGTPBP1;WSB1;ANXA1;IGFBP3;LMBRD1;DAAM1;ASPH;MAP1B;PXDN;ZNF516;PIK3C3;CCDC90B;PFKFB3;STAU1;IQGAP1;NDRG1;EGFR;POLD4;WBSCR27;FAM168A;TMEM65;SH3BP2;SPOCK1;NPHP3;LTA4H;KDM4B;JAG1;CRADD;NEBL;MYO9A;ELL2;PAFAH2;MYO1D;RYBP;LPIN2;KIAA1715;ZNF136;ZNF212
CNOT3_19339689_ChIP-ChIP_MESC_Mouse	47/1547	1.6601e-08	3.69965e-08	-0.0934384	1.59896	0.0393839	CEP57;CDKN1B;PFKFB3;ZBTB25;INSIG2;PIGP;DOCK7;SLC2A1;PLOD1;ENO1;NOL3;AGPAT2;ENO3;PKD1;ALKBH5;MAP1LC3B;AKAP10;ACTR1B;LSM11;CAPN7;RB1CC1;PERP;SMYD2;LONP1;TCP11L2;PRSS8;POLR2H;FBXO8;ALOXE3;IER5;SH3GL1;RNF44;RNF24;NEBL;ADPRHL2;RIOK3;AMPD3;SAP30;RAB33B;CLK1;WEE1;RYBP;UBE2O;INHA;PAM;RBMX;RBMS2
GATA3_20176728_ChIP-ChIP_TROPHOBLAST STEM CELLS_Mouse	29/834	7.74904e-07	1.41884e-06	-0.106916	1.43969	0.0354609	GLTP;PFKFB3;CDKN1B;PLOD1;PIK3C2A;ZFYVE1;EFNA4;GABARAP;TMEM123;HMBOX1;FTH1;REPS2;ALOXE3;SPATS2;ARID5B;ELP3;SYNGR3;ZDHHC17;PGM2L1;KTN1;KCTD9;WEE1;TNIP1;P4HA2;JMY;PIK3C3;MUC20;LPIN2;OPTN
CRX_20693478_ChIP-Seq_ADULT RETINA_Mouse	26/668	3.89257e-07	7.40539e-07	-0.0939181	1.32574	0.0326541	CEP57;KDM3B;TUFT1;CACNA1D;GABARAP;GMCL1;CELSR3;HK2;FYCO1;UGP2;SCRN1;PPP1R13L;SPOCK1;ALOXE3;PRELID2;CHRNB1;PRKAB2;SEC24A;GOLPH3L;VEGFC;ATG12;RHOA;PER1;PIK3C3;PVRL4;CNOT8
AR_21909140_ChIP-Seq_LNCAP _Human	15/298	6.55477e-06	1.0741e-05	-0.0920288	1.05294	0.0259349	ERRFI1;JAG1;CITED2;FBXO38;C17ORF58;NDRG1;MYO1D;HERC3;P4HA1;ASPH;MALL;SPRY1;DNASE1;DSC2;C11ORF68
PAX3-FKHR_20663909_ChIP-Seq_RHABDOMYOSARCOMA_Human	37/1063	2.26257e-08	4.92961e-08	-0.0292917	0.492846	0.0121393	ERRFI1;SCARB1;TES;CCNI;CITED2;GBE1;FHL2;RORA;FBXO42;TMEM123;CHSY1;STC2;UBC;FYN;QSOX1;HS1BP3;ANKS1A;TBC1D22A;DARS;WSB1;CRBN;NEBL;USP3;VEGFC;ARID5B;IL17RD;GPR137B;ATRN;WEE1;MAP1B;PXDN;SUCLG2;HECA;SPRY1;TBC1D23;TMEM18;MET
DCP1A_22483619_ChIP-Seq_HELA_Human	29/759	1.21145e-07	2.3742e-07	-0.0281086	0.428752	0.0105606	BTG1;TMF1;PPP1R11;CALCOCO2;CITED2;SLC2A1;ENO1;RLF;HMBOX1;LGALS1;TMEM43;PCBP1;TCP11L1;ZKSCAN4;ALOXE3;IER5;TBC1D22A;PMM1;TINF2;SIRT7;DDB2;RAB33B;SPSB3;THAP8;EIF3E;RBCK1;CNOT8;CCDC90B;FTL
NANOG_18555785_ChIP-Seq_MESC_Mouse	21/542	5.40458e-06	8.89362e-06	-0.0303165	0.352587	0.00868453	ACOT9;MGEA5;CRADD;CCDC115;STAT2;FBXO38;TINF2;VEGFC;IL17RD;SUPT5H;ARHGAP12;CLK1;ABTB1;KCTD9;HMBOX1;MAP1LC3B;LMBRD1;GSTA4;ZNHIT3;MKRN1;RHPN2
CREB1_15753290_ChIP-ChIP_HEK293T_Human	22/957	0.00377615	0.00489268	-0.0441111	0.234672	0.00578018	BNIP3L;TMF1;NARF;WSB1;BTG1;BRF2;PPP1R11;TESK2;SUPT5H;RLF;PAFAH2;CLK1;FYCO1;SNX1;MAPK7;DMTF1;ERCC5;ZNF337;FBXO8;ANKRA2;NFE2L1;ZNF277
CDX2_20551321_ChIP-Seq_CACO-2_Human	19/504	2.15175e-05	3.34336e-05	-0.0183207	0.188812	0.00465062	SCARB1;CITED2;USP3;ARID3A;EGFR;MYO1B;SPINT1;TH;ADORA2B;CEACAM5;MALL;HS1BP3;ERCC5;SPRY1;RHPN2;PVRL4;IER5;ZKSCAN1;BCL9L
TRIM28_17542650_ChIP-ChIP_NTERA2_Human	23/3568	0.999775	0.999775	4.87044	-0.00109671	-2.7013e-05	JAG2;EGLN3;JAG1;BTG1;CRADD;ANXA2;NEBL;BNIP3;RORA;FOXN3;MYO7A;PUM1;NDRG1;WEE1;CSRP2;HOOK1;SP4;MKRN1;SMYD2;CNOT8;INHA;OPTN;CUL4B
NR0B1_18358816_ChIP-ChIP_MESC_Mouse	49/1691	3.3751e-08	7.15375e-08	0.0136382	-0.224389	-0.00552692	STEAP3;CDKN1B;CITED2;KLHDC7A;ENO1;GYS1;MAP1LC3B;RB1CC1;ACP5;PARP6;RNF44;DUSP3;PPP2R5B;AMPD3;SYNGR3;RHOA;MMP11;SPINT1;DNAJC4;MALL;MYH9;TRIB3;IRF6;LETMD1;GAPDH;NDRG4;TUFT1;TULP3;RPAP1;FBXO42;ARHGAP12;ANKMY2;FLRT3;UBC;PGK1;TRIM46;BCL9L;GAD1;SEMA4B;BSDC1;VEGFC;PAFAH2;SLC6A8;RYBP;TNIP1;GSTA4;MKRN1;INHA;PFKP
SUZ12_18555785_ChIP-Seq_MESC_Mouse	9/1058	0.889809	0.892097	1.96911	-0.224835	-0.00553788	EGLN3;GAD1;IGFBP3;STC2;FHL2;GAB1;IER5;EGFR;PLCD1
JARID2_20064375_ChIP-Seq_MESC_Mouse	10/1117	0.864359	0.868815	2.17278	-0.305548	-0.00752593	FAM134A;JAG1;PLEKHA2;GAD1;SPOCK1;KCTD12;CHST5;IER5;FBXO41;CRHR1
FOXP3_17237761_ChIP-ChIP_TREG_Mouse	2/257	0.815432	0.821753	1.63788	-0.32154	-0.00791983	ANXA1;KLF3
SOX2_18358816_ChIP-ChIP_MESC_Mouse	27/785	2.25844e-06	3.94973e-06	0.0262827	-0.327005	-0.00805444	SMARCAL1;RTN3;CDKN1B;CITED2;ENO1;ADIPOR1;ARHGAP12;CCDC28A;ANKMY2;MNT;FLRT3;FEM1C;SLC38A2;PDZD7;PARP6;JAG1;WSB1;JUP;BSDC1;VEGFC;IL17RD;RHOA;MLLT10;RYBP;DMTF1;GSTA4;TRIB3
SCL_19346495_ChIP-Seq_HPC-7_Human	2/252	0.806866	0.815227	1.70322	-0.347947	-0.00857026	EGLN3;FOXO3
EED_16625203_ChIP-ChIP_MESC_Mouse	8/830	0.781446	0.791594	1.70296	-0.397994	-0.00980295	LMBRD1;NEBL;TUFT1;FHL2;GAB1;IER5;EGFR;CRHR1
PPARG_19300518_ChIP-PET_3T3-L1 preadipocyte _Mouse	13/272	4.44292e-05	6.66438e-05	0.0494693	-0.475704	-0.011717	SCARB1;TES;PFKFB3;ACSL1;LZIC;ENO2;ENO3;VEGFA;TNIP1;ILVBL;TRIM29;ANGPTL4;ALDOA
NANOG_18347094_ChIP-ChIP_MESC_Mouse	54/1908	1.39438e-08	3.12533e-08	0.0317693	-0.54901	-0.0135226	DET1;CDKN1B;CCNI;PPP1R11;CITED2;GBE1;NAB2;TESK2;KLHDC7A;ENO1;HK2;TMEM144;NPEPPS;BAIAP2L1;PRSS8;TMSB10;ARID5B;MYO7A;IL17RD;MMP11;KCTD9;ADORA2B;RRAGD;MYH9;LETMD1;NDRG4;RPAP1;TMEM123;DHX32;FLRT3;ZNHIT3;RHPN2;BCL9L;MGEA5;EGLN3;JAG1;MBD6;PHF10;CSNK1A1;PLEKHA2;OSBPL3;SEMA4B;VEGFC;KLF3;MLLT10;WEE1;RYBP;TNIP1;GSTA4;MKRN1;SPRY1;CD68;NFE2L1;PFKP
SALL1_21062744_ChIP-ChIP_HESC_Human	1/105	0.719356	0.730596	2.30564	-0.723727	-0.0178261	ARID5B
HOXB4_20404135_ChIP-ChIP_EML_Mouse	49/1824	3.03002e-07	5.85005e-07	0.0546344	-0.784094	-0.019313	CEP57;SMARCAL1;CITED2;TESK2;FYCO1;COL4A3BP;PPME1;CAPN7;BBX;TCP11L2;PDK3;FBXO8;KIFAP3;PGM1;RNF111;PRKAB2;ALG9;GOLPH3L;ARID5A;ARID5B;RSBN1;RHOA;EEF1G;MYH9;LRP4;BCL10;ATP2C1;GABARAP;ARHGAP12;POLD4;ZNHIT3;PCBP1;LTA4H;ALOXE3;GIT2;BRF2;CSNK1A1;RIOK3;STAT2;BSDC1;ARID3B;CLK3;ABTB1;TMEM59;WEE1;CCNG2;CD68;SMAP1;CUL4B
SMAD3_21741376_ChIP-Seq_HESC_Human	40/1460	2.42521e-06	4.2037e-06	0.0639887	-0.792151	-0.0195114	ERRFI1;NDRG4;ABHD4;USP53;ANKRD11;CACNA1D;TRAK1;RLF;TSKU;ALKBH5;TRIM29;PERP;RNF19A;MXI1;REPS2;POLL;ZNF148;SLC38A2;PPFIA4;BCL9L;PRELID2;SLC2A14;MANBA;NEBL;GPX3;USP3;MLLT10;MYO1B;DMTF1;TH;TNIP1;DAAM1;BHLHE40;ZNF516;NUMB;ITGA5;SERINC3;MUC20;ZNF695;RNF165
JARID2_20075857_ChIP-Seq_MESC_Mouse	14/1258	0.653964	0.665916	2.18877	-0.889937	-0.02192	DSP;EGLN3;GAD1;SEMA4B;C2CD4A;EGFR;CRHR1;EFNA3;P4HA2;KCTD12;DNASE1;ALOXE3;IER5;PRPH
HTT_18923047_ChIP-ChIP_STHdh_Human	7/566	0.524691	0.539919	1.4586	-0.898989	-0.0221429	AGTPBP1;PHF10;CRBN;GAD1;MYO7A;ATP2C1;OXR1
TET1_21451524_ChIP-Seq_MESC_Mouse	58/1839	7.9978e-11	2.31047e-10	0.0421332	-0.934867	-0.0230267	GLTP;TES;ZBTB25;CALCOCO2;KLHDC7A;ENO2;ENO3;PKD1;ALKBH5;EFEMP2;MAP1LC3B;POLL;DAPK3;SPATS2;VPS37D;ATRN;KCTD9;ARMCX2;DMTF1;TBC1D20;DNAJC4;MALL;KCTD11;ALDOC;ANGPTL4;VAMP4;MET;NLRX1;KLHL12;BCL10;RPAP1;ADIPOR1;AGPAT2;DPCD;EGFR;FBXO42;NCKIPSD;POLD4;TMEM123;MNT;ZNHIT3;UAP1L1;UBTD2;GPBP1L1;STAT6;AMZ2;POLR2H;WASF2;PUM1;SUPT5H;PAFAH2;PER1;RYBP;MKRN1;SPRY1;CNOT8;FGF11;NFE2L1
STAT3_20064451_ChIP-Seq_CD4+T_Mouse	36/2204	0.0436426	0.0508078	0.324528	-0.966997	-0.023818	DET1;BTG1;ZBTB25;CITED2;GLRX;BCL10;IQGAP1;HK2;FTH1;PCBP1;STC2;FYN;SLC38A2;CLIC1;S100A10;MEF2A;PRELID2;CCDC115;ARID5A;ARID3A;OXSR1;FOXN3;KLF3;CD2AP;MYO1B;WEE1;RYBP;ASPH;ARPC3;ADORA2B;SP4;CCNG2;NUMB;MMS19;HECA;DNASE1
RUNX1_17652178_ChIP-ChIP_JURKAT_Human	30/1003	9.08586e-06	1.47033e-05	0.087452	-0.973117	-0.0239688	SMARCAL1;CDKN1B;CCNI;RORA;NOL3;GLG1;CRHR1;HK2;CCDC28A;PANX1;SNAPC1;UBC;FYN;FBXO8;KIFAP3;SLC38A2;IER5;S100A10;WSB1;ANXA1;ARID5A;ELP3;PJA2;KTN1;DMTF1;ZNF337;MET;ZNF136;NFE2L1;FTL
SUZ12_16625203_ChIP-ChIP_MESC_Mouse	15/1270	0.566793	0.578663	1.85258	-1.01343	-0.0249616	MEF2A;RNF24;NEBL;NAB2;MAST1;FHL2;GAB1;ENO2;EGFR;CRHR1;BACE2;LMBRD1;BAIAP2L1;IER5;FGF11
IKZF1_21737484_ChIP-ChIP_HCT116_Human	2/155	0.559214	0.572424	1.8795	-1.04853	-0.0258262	GPX3;ENO2
ETV2_25802403_ChIP-Seq_MESC_Mouse	33/1000	4.18197e-07	7.91731e-07	0.0747206	-1.04975	-0.0258564	RTN3;ZNF395;PFKFB3;ANKRD11;TMEM123;PGRMC2;FAM172A;TRIM29;TCP11L2;QSOX1;C16ORF58;UBXN6;ZNF581;NEBL;TPBG;C1GALT1;DDHD2;TET1;MYO7A;OXSR1;ZDHHC17;LRRC37B;KIAA0195;HLA-E;RAB33B;KAT2B;P4HA1;CDK3;ORAI3;DNAJC4;SPRY1;OPTN;ZNF212
TCF4_18268006_ChIP-ChIP_LS174T_Human	18/470	2.88898e-05	4.40117e-05	0.119964	-1.20336	-0.0296399	EGLN1;ERRFI1;PRKAB2;OXSR1;IL17RD;TRAK1;EFNA4;EFNA1;MYO1B;SYF2;HOOK1;PCBP1;PXDN;MALL;TMEM18;KIFAP3;IER5;KIAA1715
YY1_23942234_ChIP-Seq_MYOBLASTS AND MYOTUBES_Mouse	48/1466	1.18288e-09	2.95721e-09	0.0622894	-1.2233	-0.0301311	EXD2;SLC45A3;NARF;JMJD1C;RPAP1;GLG1;ZFYVE26;MAP1LC3B;SNX1;COL4A3BP;OS9;FAM172A;ZNHIT3;TCP11L1;LONP1;BBX;GPBP1L1;SPG11;BPTF;MEF2A;GIT2;RNF44;PEX19;WSB1;ANXA1;CRADD;RNF24;ESCO1;CSNK1A1;RIOK3;SPATS2;GPX8;BSDC1;NDUFC1;AMPD3;SUPT5H;ATG14;PUM1;ZDHHC17;TMEM59;DAAM1;SYF2;SUCLG2;PIK3C3;EIF3E;MMS19;MET;NFE2L1
CHD1_19587682_ChIP-ChIP_MESC_Mouse	28/843	2.79342e-06	4.75735e-06	0.102946	-1.26168	-0.0310764	USP53;TESK2;RPAP1;GLG1;TSPAN31;NPEPPS;FEM1C;GPBP1L1;PRSS8;WASF2;BNIP3L;GIT2;MBNL2;CSNK1A1;GOLPH3L;NDUFC1;MIF;ARID3B;CLK1;DMTF1;ASPH;GSTA4;HOOK1;PVRL4;VAMP4;RBMX;CCDC90B;CUL4B
PHC1_16625203_ChIP-ChIP_MESC_Mouse	12/922	0.434954	0.450273	1.64013	-1.30866	-0.0322336	BNIP3L;FYCO1;LMBRD1;CALCOCO1;BAIAP2L1;CCNI;NEBL;RIOK3;GAB1;SLC29A4;SPRY1;CRHR1
HOXD13_18407260_ChIP-ChIP_invivo in developing limbs_Mouse	3/196	0.422866	0.440956	1.67277	-1.36968	-0.0337364	TES;GPR160;ZNF516
CUX1_19635798_ChIP-ChIP_MULTIPLE HUMAN CANCER TYPES_Human	60/3052	0.000177737	0.000254844	0.17461	-1.44488	-0.0355886	PHF3;CCNI;PPP1R11;MPI;SLC2A1;TESK2;MT1X;ZDHHC7;ENO2;ENO3;PKD1;HK2;ZFYVE26;UPK1A;ZNF205;KIFAP3;SH3GL1;BCKDHA;RNF44;MBNL2;CAMLG;ANXA3;PPP2R5B;PTOV1;PJA2;CD2AP;DNM2;MMP11;ASPH;CEACAM5;ZNF439;VAMP4;CHST5;DSC2;TMF1;RNMT;TULP3;GLRX;IQGAP1;ADIPOR1;GLG1;DNAJB2;POLD4;PRPSAP2;MXI1;LTA4H;POLR2H;EGLN1;MGEA5;CRADD;PUM1;ELL2;PAFAH2;CLK3;GSTA4;CCNG2;SPRY1;CD68;PAM;SMAP1
MYCN_21190229_ChIP-Seq_SHEP-21N_Human	6/373	0.298153	0.317704	1.27055	-1.45686	-0.0358837	ZNF573;CLCN6;ASPH;CAPN7;AMPD3;ATG12
POU5F1_18700969_ChIP-ChIP_MESC_Mouse	16/567	0.00192947	0.00255083	0.250726	-1.49717	-0.0368767	SLC2A1;ENO1;MIF;IL17RD;RPAP1;HK2;ANKMY2;KCTD9;GSTA4;MXI1;MKRN1;IRF6;SLC38A2;CLIC1;PFKP;SH3GL1
RNF2_16625203_ChIP-ChIP_MESC_Mouse	16/1219	0.400635	0.418895	1.72856	-1.50408	-0.037047	CRADD;NEBL;TUFT1;USP3;GAB1;ARID5B;PLOD2;PLOD1;GABARAP;CRHR1;PANX1;LMBRD1;BAIAP2L1;ADORA2B;CHST5;IER5
EKLF_21900194_ChIP-Seq_ERYTHROCYTE_Mouse	42/1239	5.17639e-09	1.21614e-08	0.0832487	-1.51721	-0.0373702	SCARB1;HDAC3;COPB1;SLC2A1;ENO1;ADIPOR1;TSPAN31;HMGCL;SENP7;LGALS1;MXI1;PGK1;SMYD2;LONP1;TCP11L2;ACP5;POLR2H;CLIC1;TPI1;PHF10;CCDC115;ADPRHL2;SEMA4B;PTOV1;ELP3;MIF;ARID3B;KLF3;CLK3;SPSB3;MYO1D;EEF1G;ABTB1;KCTD9;TFDP2;DNAJC4;UBE2O;MYH9;RBCK1;ALDOA;LPIN2;CUL4B
MYCN_19997598_ChIP-ChIP_NEUROBLASTOMA_Human	4/234	0.315071	0.332102	1.41733	-1.56234	-0.0384818	ARTN;SPOCK1;TRAK1;ARHGEF5
PRDM16_22522345_ChIP-ChIP_PALATE MESENCHYMAL_Mouse	2/122	0.435264	0.450273	1.99661	-1.5931	-0.0392394	UPF2;MBNL2
E2F4_17652178_ChIP-ChIP_JURKAT_Human	27/1002	0.000136501	0.000197168	0.18769	-1.60126	-0.0394406	ARHGAP19;CCDC28A;PANX1;MNT;PPME1;MXI1;FYN;POLR2H;FBXO8;DARS;MANBA;PEX19;CAMLG;ARID3B;PJA2;DDB2;SAP30;CLK1;DMTF1;MSH3;CCNG2;SERINC1;TMEM18;RCOR3;ALDOA;GAPDH;NFE2L1
ESR1_20079471_ChIP-ChIP_T-47D_Human	4/216	0.267369	0.286466	1.38438	-1.73066	-0.0426276	ARFGEF1;PRKAB2;ACSL1;FHL2
TP53_16413492_ChIP-PET_HCT116_Human	13/449	0.00400612	0.00515639	0.330131	-1.73897	-0.0428325	WSB1;NARF;INSIG2;ANKRD11;ENO1;PUM1;DDB2;AKAP10;ADORA2B;TRIM29;CCNG2;IER5;OPTN
SUZ12_18692474_ChIP-Seq_MESC_Mouse	24/1909	0.44555	0.459694	2.31378	-1.79826	-0.0442928	NDRG4;PFKFB3;NEBL;GAD1;TRPC1;MAST1;GAB1;FHL2;ARID5A;CACNA1D;RORA;NOL3;EGFR;CRHR1;BACE2;EFNA3;CHSY1;ADORA2B;STC2;SPOCK1;CHST5;PAM;IER5;SH2B2
ZNF652_21678463_ChIP-ChIP_ZR75-1_Human	2/112	0.394102	0.413172	2.03558	-1.79923	-0.0443168	PPP2R5B;EFNA4
SOX9_22984422_ChIP-ChIP_TESTIS_Rat	1964-01-01	0.541068	0.555307	3.19942	-1.88201	-0.0463556	GIT2
ESRRB_18555785_ChIP-Seq_MESC_Mouse	43/1434	9.79512e-08	1.93914e-07	0.126994	-1.9628	-0.0483455	RTN3;NDRG4;NLRX1;SLC45A3;ZDHHC7;GLRX;KLHDC7A;ENO2;AGPAT2;EFNA4;EGFR;FBXO41;GMCL1;ANKMY2;COL4A3BP;CSRP2;UAP1L1;GPBP1L1;HMGCLL1;TBC1D22A;MGEA5;RNF44;MANBA;TPI1;PMM1;RNF24;NDUFC1;NTAN1;SYNGR3;IL17RD;PJA2;ZFP90;RSBN1;RAB33B;LMBRD1;ASPH;ILVBL;RRAGD;MYH9;RBCK1;RCOR3;ALDOA;SMAP1
NR4A2_19515692_ChIP-ChIP_MN9D_Mouse	4/207	0.244029	0.26218	1.47911	-1.98012	-0.0487721	PXDN;MAST1;ARID5B;ARID3B
SPI1_20176806_ChIP-Seq_THIOMACROPHAGE_Mouse	51/1654	2.46643e-09	5.97459e-09	0.111848	-2.11792	-0.0521664	GLTP;SH3GL3;DOCK7;ENO3;TSKU;TMEM144;FYCO1;PPME1;QSOX1;PGM1;ANXA1;DAPK3;RSBN1;BACE2;ASPH;ITGA5;TBC1D23;CHST5;GAPDH;EXD2;LRP4;RPAP1;FOXO3;ADIPOR1;NDRG1;DPCD;NCKIPSD;POLD4;MNT;PRPSAP2;MXI1;PGK1;TRIM46;AMZ2;LTA4H;SLC38A2;FNIP2;ATP6V1D;GIT2;SPAG4;ARID3A;OXR1;CLK3;MLLT10;PER1;WEE1;TNIP1;P4HA1;ZDHHC9;MKRN1;CD68
CTNNB1_20615089_ChIP-ChIP_FETAL BRAIN_Human	12/637	0.0904224	0.102514	0.931758	-2.12232	-0.0522747	MLLT10;PARP6;APAF1;CCDC115;SPOCK1;ENO2;FOXO3;DNAL4;LPIN2;ATG12;RHOA;ARHGEF5
TCF4_23295773_ChIP-Seq_U87_Human	107/3812	5.1112e-16	2.46095e-15	0.0638219	-2.14686	-0.052879	ERRFI1;RBPJ;DCAF5;ZFYVE1;TMEM144;COL4A3BP;PPME1;BBX;SCAPER;TBC1D22A;MBNL2;AGTPBP1;ACSL1;ARID5B;MYO7A;TANC2;DAAM1;MYADM;TBC1D23;ANKRA2;DSC2;EXD2;UBA6;COPB1;ANKRD11;ARHGAP19;STC1;CACNA1D;GLG1;ATXN3;SNX1;PRPSAP2;DHX32;STC2;KIAA1522;UBC;HMGCLL1;BPTF;JAG2;DARS;NEBL;FBXO38;OSBPL3;SRD5A3;FOXN3;C7ORF60;UBE2O;MUC20;PAM;CEP57;GPI;DET1;GBE1;DOCK7;MAST1;FHL2;SLC2A1;PIK3C2A;SENP7;ING2;SCRN1;SNAPC1;PGM1;CCDC11…
ZFP281_18358816_ChIP-ChIP_MESC_Mouse	10/578	0.166943	0.181359	1.30219	-2.22321	-0.0547596	MLLT10;MMP11;RTN3;ALKBH5;CITED2;STC2;RASSF7;TRIB3;ITGA5;GAPDH
EZH2_18974828_ChIP-Seq_MESC_Mouse	18/1302	0.311668	0.329405	2.00778	-2.22958	-0.0549165	EGLN1;EGLN3;JAG1;NEBL;PLEKHA2;GAD1;RORA;CRHR1;BACE2;EFNA3;PPME1;ZNHIT3;P4HA2;MXI1;RRAGD;SPOCK1;KCTD12;IER5
RNF2_18974828_ChIP-Seq_MESC_Mouse	18/1302	0.311668	0.329405	2.01839	-2.24135	-0.0552066	EGLN1;EGLN3;JAG1;NEBL;PLEKHA2;GAD1;RORA;CRHR1;BACE2;EFNA3;PPME1;ZNHIT3;P4HA2;MXI1;RRAGD;SPOCK1;KCTD12;IER5
IRF8_21731497_ChIP-ChIP_J774_Mouse	13/319	0.000203359	0.000290512	0.292805	-2.38456	-0.058734	ALG9;OSBPL3;ELP3;PGM2L1;NCKIPSD;HMGCL;MNT;MSH3;RHPN2;ITGA5;CD68;TMEM18;PFKP
SRY_25088423_ChIP-ChIP_EMBRYONIC GONADS_Mouse	95/3083	1.19984e-16	6.07711e-16	0.0683488	-2.39473	-0.0589843	SMARCAL1;SCARB1;STEAP3;NARF;SLC2A1;KLHDC7A;ENO2;CELSR3;FYCO1;EFEMP2;FAM134A;BAIAP2L1;UPK1A;TRIM29;PPP1R13L;CAPN7;TCP11L2;UBXN6;MEF2A;BNIP3L;CHRNB1;DUSP3;TPI1;ALG9;KHNYN;SPATS2;PPP2R5B;SIRT5;ARID5B;LSR;MYO7A;ATG14;DDB2;MMP11;KCTD9;SPINT1;DMTF1;KIFC2;SYF2;ZFYVE19;SCNN1B;PXDN;ALDOC;ITGA5;STAMBP;GAPDH;NDRG4;ABHD4;INSIG2;COPB1;ANKRD12;LRP4;LCAT;GLRX;AK4;NOL3;FOXO3;EGFR;NCKIPSD;POLD4;SNX1;OS9;UAP1L1;LT…
GBX2_23144817_ChIP-Seq_PC3_Human	6/286	0.13739	0.15009	1.28139	-2.43019	-0.0598578	ZNF350;CCNY;P4HA1;ACSL1;JMJD1C;ARID5B
CIITA_25753668_ChIP-Seq_RAJI_Human	17/459	7.08521e-05	0.000104668	0.272319	-2.49572	-0.061472	BCKDHA;PEX19;RNF24;CRADD;CAMLG;ADPRHL2;OXSR1;ATG14;PUM1;HLA-E;MYO1D;CLK1;MAP1LC3B;DMTF1;TCP11L1;LONP1;CCDC90B
CDX2_19796622_ChIP-Seq_MESC_Mouse	13/334	0.000310944	0.000442585	0.324528	-2.50629	-0.0617323	ERRFI1;TES;TPBG;GPR137B;MYO1D;SNX1;PAN3;P4HA1;DAAM1;SCRN1;RNF39;PAM;MUC20
EWS-FLI1_20517297_ChIP-Seq_SK-N-MC_Human	21/574	1.2409e-05	1.9834e-05	0.232106	-2.51327	-0.0619042	CEP57;EXD2;KDM5B;ZNF395;BRF2;ALG9;CRBN;APAF1;VPS37D;RORA;KLHDC7A;ZDHHC17;NDRG1;RAB33B;MYO1D;ZFYVE26;ASPH;OCIAD1;SMYD2;EIF3E;ANGPTL4
PIAS1_25552417_ChIP-Seq_VCAP_Human	26/749	2.96037e-06	5.01976e-06	0.209417	-2.55534	-0.0629403	CALCOCO1;KDM3B;CITED2;GBE1;PLOD2;TMEM65;FLRT3;ZNHIT3;SPOCK1;RHPN2;SLC38A2;EGLN3;IGFBP3;FOXN3;ELL2;SORL1;CLK3;MYO1D;RYBP;ASPH;DAAM1;MAP1B;CCNG2;MKRN1;SUCLG2;EIF3E
WT1_19549856_ChIP-ChIP_Wilms tumor-derived CCG99_11	11/199	4.95015e-05	7.36854e-05	0.268753	-2.55737	-0.0629904	ZNF33A;EFNA1;TMEM59;GABARAPL1;RYBP;CCNI;NEBL;P4HA2;ARID3B;ATP2C1;ELL2
NANOG_18700969_ChIP-ChIP_MESC_Mouse	10/344	0.0105889	0.0130274	0.619282	-2.68812	-0.0662109	KCTD9;CRADD;GSTA4;CSNK1A1;CCNG2;PRSS8;ENO1;NTAN1;RPAP1;TMSB10
FOXM1_23109430_ChIP-Seq_U2OS_Human	6/267	0.109324	0.121126	1.28458	-2.71165	-0.0667905	WEE1;LGALS1;ASPH;CCNG2;SEMA4B;PKD1
SREBP2_21459322_ChIP-Seq_LIVER_Mouse	36/1095	1.35529e-07	2.64282e-07	0.179047	-2.71189	-0.0667964	DOCK6;CALCOCO2;CACNA1D;NDRG1;PKD1;ARHGAP12;BAG6;TMEM123;MAP1LC3B;MNT;UGP2;TMEM65;RB1CC1;LONP1;UBTD2;SLC38A2;BNIP3L;ESCO1;C1GALT1;SPATS2;PPP2R5B;SIRT7;RHOA;SPSB3;MYO1D;PER1;GRIN3B;GPANK1;CCNY;KIFC2;ASPH;CEACAM5;EIF3E;ALDOC;MET;FGF11
SMAD_19615063_ChIP-ChIP_ovarian surface epithelium_Human	3/124	0.193185	0.208704	1.73872	-2.72429	-0.0671018	CSNK1A1;ADORA2B;SEMA4B
DROSHA_22980978_ChIP-Seq_HELA_Human	9/456	0.106337	0.118152	1.28019	-2.73422	-0.0673463	DOCK6;SERPINB1;KDM4B;AGTPBP1;FAM168A;ADORA2B;PXDN;AK4;MYO7A
IRF1_21803131_ChIP-Seq_MONOCYTES_Human	8/345	0.0622222	0.0717949	1.05803	-2.78678	-0.068641	PANX1;PHF3;PGK1;GLRX;NDUFC1;RBCK1;OPTN;WLS
CDKN2AIP_20523734_ChIP-Seq_CORTICAL_Neurons	3/123	0.190174	0.206022	1.76824	-2.79341	-0.0688043	CEP57;SPOCK1;RBMX
E2F7_22180533_ChIP-Seq_HELA_Human	1946-01-01	0.43054	0.447762	3.47938	-2.79566	-0.0688598	ESYT1
STAT3_1855785_ChIP-Seq_MESC_Mouse	11/572	0.091743	0.10371	1.23587	-2.80067	-0.0689831	ANKMY2;ALKBH5;EFEMP2;PPME1;SEMA4B;UBC;PPP2R5B;TULP3;NOL3;RPAP1;BCL9L
POU5F1_16153702_ChIP-ChIP_HESC_Human	13/622	0.0427525	0.0499206	0.937119	-2.80885	-0.0691845	MGEA5;ZNF570;JUP;RNF24;NEBL;AASDH;MLLT10;WEE1;MKRN1;INHA;ALOXE3;CHST5;ATP6V1D
TEAD4_22529382_ChIP-Seq_TROPHECTODERM_Mouse	65/2293	3.87801e-10	1.03591e-09	0.139708	-2.89028	-0.0711902	SH3GL3;RORA;MED15;ZFYVE1;SENP7;LSM11;SNAPC1;CAPN7;TCP11L1;CIR1;KIFAP3;TBC1D22A;SPG11;RNF111;UPF2;MAP2K1;RNF44;DUSP3;MBNL2;AGTPBP1;ESCO1;SPATS2;ARID5B;NDUFC1;ANO6;ATG14;IL17RD;KAT2B;DAAM1;MYADM;NUMB;MYH9;PIK3C3;HDAC3;USP53;STC1;CACNA1D;GLRX;ADIPOR1;EGFR;GLG1;TMEM65;FLRT3;MXI1;UBTD2;SPOCK1;RNF24;CSNK1A1;PLEKHA2;FBXO38;FOXN3;SORL1;PAFAH2;MYO1D;MLLT10;TMEM59;PAN3;TNIP1;YEATS2;CCNG2;MKRN1;UBE2O;MMS19;…
IRF1_19129219_ChIP-ChIP_H3396 _Human	5/196	0.0933129	0.105179	1.30686	-2.94316	-0.0724928	CLK1;PRELID2;TMEM65;RBMX;HLA-E
POU5F1_18358816_ChIP-ChIP_MESC_Mouse	14/753	0.0777105	0.0888772	1.23347	-2.98561	-0.0735382	DET1;PPP1R11;PPP2R5B;VEGFC;ADIPOR1;IL17RD;NOL3;ARHGAP12;TMEM144;KCTD9;STC2;TRIB3;CHST5;GAPDH
IRF8_22096565_ChIP-ChIP_GC-B_Mouse	21/772	0.000651839	0.00089199	0.426	-2.9914	-0.0736809	SEC24A;ALG9;PPP1R11;CSNK1A1;CITED2;STAT2;OSBPL3;ARID5A;ZDHHC17;GABARAP;MLLT10;POLD4;ZFYVE26;HERC3;SNX1;MNT;CCNG2;IRF7;FBXO8;BCL9L;S100A10
EP300_21415370_ChIP-Seq_HL-1_Mouse	21/1014	0.0135603	0.0163226	0.740388	-3.04685	-0.0750467	EGLN1;SMARCAL1;BTG1;BRF2;ANXA3;IGFBP3;CACNA1D;BCL10;AMPD3;RBPJ;OXR1;PANX1;WEE1;DAAM1;ARPC3;FLRT3;SP4;LTA4H;KIFAP3;ANKRA2;PAM
STAT4_19710469_ChIP-ChIP_TH1 _Mouse	41/1939	0.00049411	0.000685776	0.424195	-3.09025	-0.0761156	TES;ZBTB25;NAB2;SLC2A1;GABARAP;GLG1;FYCO1;POLD4;AKAP10;ZFYVE26;MNT;LSM11;UPK1A;CHSY1;SNX25;FTH1;SH3BP2;TRIM46;STAT6;ALOXE3;CLIC1;S100A10;PARP6;TPI1;MBNL2;ANXA1;APAF1;RIOK3;STAT2;PPP2R5B;ARID5A;ARID5B;ARID3A;PGM2L1;PJA2;PER1;RYBP;IRF7;LETMD1;ARHGEF5;NFE2L1
ESR1_17901129_ChIP-ChIP_ liver_Mouse	15/444	0.000472289	0.000660189	0.425962	-3.11931	-0.0768316	CRADD;RNMT;INSIG2;CITED2;STAT2;LCAT;SIRT7;ARHGAP12;EFNA1;PER1;WEE1;RB1CC1;OPTN;DSC2;NFE2L1
WDR5_24793694_ChIP-Seq_LNCAP_Human	25/757	1.03917e-05	1.6678e-05	0.293238	-3.22603	-0.0794601	PFKFB3;KDM3B;COPB1;PLOD2;PIK3C2A;NDRG1;EGFR;ARHGAP12;KIAA1522;ALOXE3;ZKSCAN1;BNIP3L;PRKAB2;EGLN3;WSB1;PTK6;FOXN3;PGM2L1;KIAA0195;HLA-E;EEF1G;JMY;SUCLG2;RBCK1;ESYT1
YY1_22570637_ChIP-Seq_MALME-3M_Human	33/1049	1.15111e-06	2.05933e-06	0.250818	-3.28399	-0.0808878	PGAP2;DOCK7;LDB3;CELSR3;CRHR1;NPEPPS;COL4A3BP;ZMYM2;RNF39;POLL;ZKSCAN4;ZKSCAN1;PRPH;PARP6;AGTPBP1;DAPK3;SPATS2;SYNGR3;KIAA0195;EEF1G;BCKDK;KAT2B;C6ORF48;C7ORF60;EFHC1;ALDOC;RBCK1;KCTD12;TBC1D23;TMEM18;ZNF654;GAPDH;SLU7
REST_18959480_ChIP-ChIP_MESC_Mouse	62/2868	9.46684e-06	1.52565e-05	0.29663	-3.28978	-0.0810302	SMARCAL1;SH3GL3;STEAP3;BTG1;CITED2;MAST1;SLC2A1;RORA;ZDHHC7;LZIC;FNBP1L;CELSR3;HK2;MAP1LC3B;TMEM43;TRIM29;PPP1R13L;PPME1;TBC1D22A;PGM1;AGTPBP1;APAF1;ADPRHL2;ARID5A;SIRT7;IL17RD;PJA2;DNM2;SAP30;RAB33B;TBC1D20;SUCLG2;STAMBP;LETMD1;ANKRA2;NAPB;ABHD4;CACNA1D;ATP2C1;SPATA7;FBXO41;CRHR1;SNX1;DHX32;ZNHIT3;STC2;SPOCK1;NPHP3;JAG2;CRADD;NEBL;GAD1;BNIP3;OSBPL3;SUPT5H;SORL1;KLF3;RYBP;ARTN;SP4;TMEM18;NFE2L1
EGR1_19032775_ChIP-ChIP_M12_Human	9/276	0.00759357	0.00943151	0.707005	-3.29726	-0.0812146	GYS1;MAP2K1;CDKN1B;ZDHHC9;SNX25;C1GALT1;STC1;ITGA5;EGFR
ETS2_20176728_ChIP-ChIP_TROPHOBLAST STEM CELLS_Mouse	9/215	0.00157316	0.00210836	0.537289	-3.31069	-0.0815455	MNT;CITED2;USP3;OSBPL3;UBC;SPRY1;CNOT8;MUC20;TSPAN31
SOX2_18555785_ChIP-Seq_MESC_Mouse	16/497	0.000514139	0.000711043	0.465969	-3.3777	-0.0831959	ERRFI1;PFKFB3;CITED2;BSDC1;VEGFC;IL17RD;EFNA4;ATG12;PAFAH2;ZFP90;RSBN1;ARHGAP12;CLK1;MYO1B;GSTA4;MKRN1
ZNF274_21170338_ChIP-Seq_K562_Hela	11/327	0.00266661	0.00348986	0.600561	-3.39791	-0.0836937	BCKDHA;EGLN3;WSB1;ZNF419;ZNF439;OCIAD1;FHL2;ACP5;CACNA1D;SUPT5H;ZNF136
LYL1_20887958_ChIP-Seq_HPC-7_Mouse	14/752	0.0770859	0.088422	1.42202	-3.4493	-0.0849593	DSP;EGLN3;PEX19;PIGP;RASAL1;FNBP1L;PAFAH2;FAM117A;PAN3;UBTD2;SLC29A4;STAT6;ITGA5;ANKZF1
RCOR2_21632747_ChIP-Seq_MESC_Mouse	10/401	0.0267072	0.0314677	1.0027	-3.46815	-0.0854237	RNF44;RNMT;CITED2;PCBP1;RRAGD;SLC2A1;PIK3C3;RBPJ;CRHR1;CELSR3
ELF1_17652178_ChIP-ChIP_JURKAT_Human	4/133	0.0816672	0.0931292	1.46183	-3.47004	-0.0854702	CEP57;ELP3;ERCC5;KIAA0195
RARG_19884340_ChIP-ChIP_MEF_Mouse	10/390	0.0227197	0.0270142	0.970297	-3.50412	-0.0863097	EFNA1;GABARAPL1;ANXA1;MBD6;OSBPL3;FTH1;RB1CC1;TCP11L2;PRSS8;VEGFA
ZIC3_20872845_ChIP-ChIP_MESC_Mouse	10/365	0.0152861	0.0183434	0.876824	-3.50597	-0.0863553	MNT;PHF10;JUP;STC2;MXI1;VEGFC;RHPN2;KCTD12;IL17RD;RGL2
GATA1_19941827_ChIP-Seq_MEL_Mouse	53/1834	9.83712e-09	2.2701e-08	0.199592	-3.51299	-0.0865282	CEP57;DOCK6;SCARB1;STEAP3;BTG1;ENO1;PANX1;SENP7;LGALS1;SCRN1;ACP5;TBC1D22A;VKORC1;BNIP3L;PARP6;GOLPH3L;GAB1;ZDHHC17;RSBN1;DNM2;ATRN;SPINT1;DAAM1;ORAI3;DNASE1;ANKRA2;ABHD4;USO1;LRP4;RASAL1;ADIPOR1;TRAK1;GLG1;TMEM123;MXI1;TRIM46;FEM1C;EGLN1;BRF2;CRADD;SEMA4B;FOXN3;PUM1;ELL2;CLK3;BCKDK;CLCN6;PAN3;RYBP;P4HA1;P4HA2;SP4;RGL2
VDR_20736230_ChIP-Seq_LYMPHOBLASTOID_Human	10/230	0.000668323	0.00091135	0.506497	-3.54577	-0.0873356	KAT2B;BNIP3L;SERPINB1;MBNL2;DAAM1;ACSL1;INSIG2;ZNF292;BNIP3;CD2AP
STAT1_20625510_ChIP-Seq_HELA_Human	22/656	2.79117e-05	4.26885e-05	0.353649	-3.55827	-0.0876434	UPF2;MANBA;SLC45A3;STAU1;PLEKHA2;PTK6;ZDHHC7;CACNA1D;ELL2;EFNA4;PAFAH2;PJA2;EFEMP2;ZMYM2;SYF2;IRF7;STAMBP;SERINC3;CCDC130;FNIP2;ARL8A;BPTF
NOTCH1_21737748_ChIP-Seq_TLL_Human	7/245	0.0322	0.0377117	1.0857	-3.55868	-0.0876535	DET1;ZNF570;FEM1C;RNF111;PAFAH2;SH2B2;DDB2
CEBPB_23403033_ChIP-Seq_LIVER_Mouse	13/382	0.00103307	0.00139895	0.548927	-3.60757	-0.0888577	RNF20;PPP1R11;INSIG2;AK4;KLHL12;PIK3C2A;RHOA;PER1;ZFYVE26;ALKBH5;OS9;OCIAD1;TRIB3
SRY_22984422_ChIP-ChIP_TESTIS_Rat	7/197	0.0115752	0.0141515	0.85298	-3.63193	-0.0894579	PANX1;ACTR1B;CAPN7;UAP1L1;DAPK3;ITGA5;RNF111
HCFC1_20581084_ChIP-Seq_MESC_Mouse	10/306	0.0049625	0.00630415	0.717467	-3.63508	-0.0895354	SPSB3;RNF44;HMBOX1;TMEM43;PPME1;PPP2R5B;LTA4H;SUPT5H;FBXO8;ZFYVE1
PPARD_23208498_ChIP-Seq_MDA-MB-231_Human	18/516	9.11421e-05	0.000134134	0.408545	-3.64287	-0.0897272	MEF2A;GIT2;KDM4B;ANXA1;STAU1;SIRT5;ELP3;OXSR1;RBPJ;DDB2;FAM172A;ADORA2B;FTH1;MYH9;ANGPTL4;MET;PGM1;FTL
FOXO1_23066095_ChIP-Seq_LIVER_Mouse	12/347	0.00139512	0.00188269	0.584308	-3.66657	-0.0903109	PRKAB2;MAP1LC3B;FLRT3;ILVBL;SEMA4B;RNF39;FOXN3;FOXO3;KLF3;MET;TSKU;EGFR
PPARG_20176806_ChIP-Seq_THIOMACROPHAGE_Mouse	28/837	2.45154e-06	4.23054e-06	0.297626	-3.68258	-0.0907053	CCNI;LRP4;JMJD1C;PLOD1;GMCL1;POLD4;MXI1;FEM1C;LTA4H;TBC1D22A;ALOXE3;PGM1;MBD6;CRADD;RNF24;SPAG4;ANO6;AMPD3;OXSR1;PGM2L1;ZFP90;RAB33B;WEE1;PAN3;TNIP1;MYADM;SLC29A4;MYH9
CEBPA_23403033_ChIP-Seq_LIVER_Mouse	18/589	0.000429261	0.000604375	0.497809	-3.68942	-0.0908739	CDKN1B;ALG9;PPP1R11;INSIG2;ARID5B;KLHL12;NDRG1;RHOA;PER1;ZFYVE26;GPANK1;LMBRD1;OS9;PPME1;RNF39;TRIB3;CNOT8;RBMX
EBNA2_21746931_ChIP-Seq_IB4-LCL_Human	45/1492	4.15554e-08	8.66662e-08	0.229155	-3.72633	-0.0917831	SRPX;GPI;SLC45A3;PGAP2;ZNF292;STC1;ATXN3;WBSCR27;PPME1;REPS2;ZNF205;FYN;WASF2;ZKSCAN1;S100A10;MGEA5;SERPINB1;MANBA;SPAG4;NDUFC1;PTK6;BRAF;MYO7A;SYNGR3;ATG14;KLF3;PRSS53;BCKDK;MLLT10;EFNA3;WEE1;DMTF1;BHLHE40;RRAGD;TRIB3;TBC1D23;IRF6;VAMP4;ZNF654;CCDC130;ZNF775;AJUBA;GAPDH;PLCD1;ZNF695
IRF8-22096565_A_ChIP-ChIP_GC-B_Human	7/203	0.0133962	0.016175	0.904459	-3.73025	-0.0918795	PER1;POLD4;ZFYVE26;STAT2;UBC;ARID5B;LSR
BMI1_23680149_ChIP-Seq_NPCS_Mouse	18/1056	0.0943535	0.106046	1.66479	-3.7356	-0.0920113	DSP;ARFGEF1;SLC45A3;GAD1;TRPC1;FHL2;GPX8;C2CD4A;KLHL12;CACNA1D;ARID3B;PGM2L1;CELSR3;CRHR1;P4HA2;SERINC1;ITGA5;MET
ERG_21242973_ChIP-ChIP_JURKAT_Human	9/321	0.0182553	0.0217724	0.999168	-3.82393	-0.0941869	ZNF185;KIFC2;STC2;SCNN1B;SH3BP2;UAP1L1;NDRG1;CELSR3;HK2
KDM6A_18722178_ChIP-ChIP_U937 AND SAOS2_Human	12/479	0.0157077	0.0187914	0.964234	-3.83221	-0.0943908	RNF113A;ZNF350;BRF2;OS9;SYF2;BSDC1;ERCC5;LETMD1;RPAP1;RLF;ATP6V1D;SMC2
NR1I2_20693526_ChIP-Seq_LIVER_Mouse	21/939	0.00617559	0.00774431	0.789242	-3.83634	-0.0944927	PHF3;ERRFI1;AGTPBP1;SLC45A3;STAU1;CRADD;NEBL;INSIG2;RORA;ELP3;ENO2;PUM1;EGFR;KTN1;PER1;MYO1B;MYADM;SUCLG2;HS1BP3;LPIN2;NFE2L1
KLF4_18264089_ChIP-ChIP_MESC_Mouse	3/104	0.13568	0.148638	2.04663	-3.90136	-0.0960942	RYBP;BNIP3;MKRN1
THRA_23701648_ChIP-Seq_CEREBELLUM_Mouse	8/179	0.00191241	0.00253686	0.656153	-3.92171	-0.0965954	ANKMY2;P4HA2;ADORA2B;SH3BP2;SIRT5;SH2B2;FGF11;RAB11FIP5
KLF5_18264089_ChIP-ChIP_MESC_Mouse	3/103	0.132979	0.146089	2.04471	-3.93307	-0.0968751	RYBP;BNIP3;MKRN1
VDR_23401126_ChIP-Seq_LCL-AND-THP1_Human	7/239	0.0288011	0.0338327	1.1647	-3.94405	-0.0971457	KDM5B;CRADD;CACNA1D;FOXN3;ALDOA;PDZD7;ARHGAP12
ESR1_15608294_ChIP-ChIP_MCF7_Human	1998-03-01	0.119766	0.13232	1.9518	-3.94758	-0.0972326	SCARB1;LTA4H;VEGFA
KLF2_18264089_ChIP-ChIP_MESC_Mouse	3/103	0.132979	0.146089	2.06157	-3.96551	-0.0976742	RYBP;BNIP3;MKRN1
FOXM1_25889361_ChIP-Seq_OE33 AND U2OS_Human	31/932	7.99755e-07	1.45072e-06	0.296479	-3.9857	-0.0981714	CEP57;CDKN1B;PGAP2;AASDH;NAIF1;ARHGAP19;TESK2;LRP4;TULP3;POLD4;LGALS1;PPP1R13L;ZNHIT3;PCBP1;FTH1;TBC1D22A;IER5;VKORC1;BCKDHA;RNF44;IST1;LSR;KIAA0430;SUPT5H;PGM2L1;KCTD9;WEE1;PAN3;THAP8;ILVBL;CCNG2
SMAD1_18555785_ChIP-Seq_MESC_Mouse	16/610	0.0038553	0.00497869	0.75831	-4.02101	-0.0990411	CDKN1B;PPP1R11;ACSL1;DOCK7;DAPK3;SLC2A1;LCAT;SIRT7;RBPJ;NOL3;CLCN6;RRAGD;MKRN1;TCP11L2;CD68;WASF2
YY1_21170310_ChIP-Seq_MESC_Mouse	14/464	0.00201168	0.00265052	0.679774	-4.0331	-0.099339	EXD2;SEC24A;NARF;GAB1;TET1;FAM117A;FBXO42;MAP1LC3B;ZNHIT3;P4HA2;PCBP1;MKRN1;PIK3C3;NFE2L1
ESR1_21235772_ChIP-Seq_MCF-7_Human	8/228	0.0077111	0.00954708	0.869505	-4.04452	-0.0996203	EFNA1;TUFT1;STC2;MALL;GOLPH3L;SLC2A1;PLOD2;NDRG1
NACC1_18358816_ChIP-ChIP_MESC_Mouse	18/769	0.00700253	0.00875317	0.859571	-4.07294	-0.10032	STEAP3;JUP;CITED2;VEGFC;ADIPOR1;IL17RD;RPAP1;ARHGAP12;ANKMY2;SLC6A8;SCRN1;GSTA4;STC2;SMYD2;KCTD11;TRIB3;CNOT8;RBMS2
TRP63_18441228_ChIP-ChIP_KERATINOCYTES_Mouse	7/143	0.00222618	0.00292327	0.704714	-4.11204	-0.101283	WSB1;ABHD4;ARTN;PERP;NDRG1;LPIN2;DSC2
NR3C1_21868756_ChIP-Seq_MCF10A_Human	35/1132	7.98525e-07	1.45072e-06	0.306593	-4.12167	-0.101521	PHF3;SRPX;SH3GL3;TES;BTG1;CITED2;SLC2A1;FNBP1L;NDRG1;RLF;PANX1;NCKIPSD;ZFYVE26;BAIAP2L1;FLRT3;STC2;REPS2;NPHP3;ALOXE3;WLS;JAG1;AGTPBP1;WSB1;NEBL;PLEKHA2;IGFBP3;TRPC1;VPS37D;ELP3;SORL1;ZDHHC17;RYBP;SCNN1B;KCTD12;RCOR3
MYBL1_21750041_ChIP-ChIP_SPERMATOCYTES_Mouse	7/161	0.00416912	0.005331	0.790334	-4.13678	-0.101893	SPSB3;GYS1;SNX1;PPP1R11;ARHGAP19;CLIC1;PFKP
ZFP322A_24550733_ChIP-Seq_MESC_Mouse	1990-03-01	0.0997309	0.111607	1.88927	-4.14274	-0.10204	PGK1;PKD1;CLK3
MYC_18358816_ChIP-ChIP_MESC_Mouse	84/3413	7.15215e-10	1.87204e-09	0.207569	-4.17136	-0.102745	CEP57;CALCOCO1;SLC27A1;CCNI;CITED2;ENO1;ENO3;CELSR3;HK2;CCDC28A;GYS1;ALKBH5;MAP1LC3B;SNAPC1;TMEM43;PPP1R13L;TCP11L2;ACP5;PRSS8;FBXO8;BCKDHA;VKORC1;MANBA;ALG9;CCDC115;ADPRHL2;DAPK3;SPATS2;TINF2;PPP2R5B;SIRT5;MIF;SYNGR3;RHOA;EEF1G;KCTD9;MSH3;ADORA2B;SYF2;KCTD11;TRIB3;ANGPTL4;RBCK1;ANKRA2;GAPDH;HDAC3;PFKFB3;USP53;RNMT;LRP4;KLHL12;ADIPOR1;AGPAT2;ATXN3;ANKMY2;MNT;PCBP1;STC2;UAP1L1;TRIM46;PGK1;FEM1C;GP…
CTNNB1_24651522_ChIP-Seq_LGR5+ INTESTINAL STEM _Human	7/162	0.00430576	0.00548773	0.813994	-4.23703	-0.104362	MYO1D;GABARAPL1;GSTA4;SNX25;FYN;IL17RD;EFNA4
STAT3_19079543_ChIP-ChIP_MESC_Mouse	19/948	0.0243695	0.0288499	1.20954	-4.2886	-0.105632	ERRFI1;STAU1;CCNI;STAT2;GAD1;SIRT5;STC1;ARID5B;RORA;TRAK1;EEF1G;CSRP2;RYBP;ZFYVE19;RB1CC1;SUCLG2;TRIB3;STAMBP;SMAP1
BACH1_22875853_ChIP-PCR_HELA AND SCP4_Human	23/1352	0.0663933	0.0763817	1.66811	-4.2904	-0.105676	BTG1;GAD1;IGFBP3;GAB1;LRP4;RORA;MYO7A;AMPD3;NDRG1;HK2;SAP30;HLA-E;RAB33B;MYO1D;CLK1;NCKIPSD;EFNA1;ARMCX2;SPINT1;SPRY1;ANGPTL4;NFE2L1;CUL4B
CEBPD_23245923_ChIP-Seq_MEF_Mouse	14/504	0.00411022	0.00527298	0.819757	-4.29976	-0.105907	BTG1;CITED2;VEGFC;ATP2C1;KLF3;TANC2;ING2;AKAP10;FLRT3;BHLHE40;BBX;FYN;ERCC5;CCDC90B
NFIB_24661679_ChIP-Seq_E16.5 LUNG_Mouse	19/573	0.000111139	0.000162338	0.493053	-4.3023	-0.10597	ERRFI1;MANBA;BTG1;CCNI;STAT2;ANKRD11;COPB1;DAPK3;ELP3;RORA;LGALS1;P4HA1;P4HA2;SNX25;OCIAD1;POLL;TMEM18;WASF2;ARL8A
AR_20517297_ChIP-Seq_VCAP_Human	59/2047	1.48397e-09	3.63993e-09	0.221774	-4.30935	-0.106143	ERRFI1;GBE1;PIGP;LZIC;TMEM144;COL4A3BP;ZFYVE26;BAIAP2L1;FTH1;TCP11L2;SCAPER;PGM1;RNF111;WLS;MAP2K1;WSB1;ANXA2;PTOV1;LSR;PGM2L1;ATG12;LRRC37B;MSH3;SCNN1B;RRAGD;STAMBP;ANKRA2;EXOC1;ZNF277;ZNF395;TMF1;CACNA1D;GLRX;BCL10;NDRG1;RLF;EGFR;ATXN3;ANKMY2;WBSCR27;UGP2;PCBP1;TSPAN6;FEM1C;FYN;RHPN2;ALOXE3;EGLN1;EGLN3;SPAG4;ELL2;KLF3;KTN1;C7ORF60;BHLHE40;C4ORF3;SPRY1;LPIN2;NFE2L1
PPARD_23176727_ChIP-Seq_KERATINOCYTES_Mouse	8/194	0.00307631	0.00401258	0.782845	-4.31999	-0.106405	SLC45A3;CSRP2;ADORA2B;DHDH;TULP3;TRIB3;PLOD1;ALOXE3
TP53_22573176_ChIP-Seq_HFKS_Human	40/1348	3.58635e-07	6.85625e-07	0.307896	-4.36995	-0.107636	RTN3;BTG1;ANKRD12;TESK2;C2CD4A;UFSP2;RSF1;IQGAP1;RBPJ;PIK3C2A;NDRG1;EFNA4;GABARAP;ARHGAP12;ATXN3;UGP2;FAM172A;RNF19A;AMZ2;CA9;RHPN2;ZNF148;AGTPBP1;ESCO1;TRPC1;ANO6;PUM1;PJA2;MLLT10;PER1;KAT2B;C7ORF60;YEATS2;CCNG2;RRAGD;STAMBP;VAMP4;ZNF654;INHA;CNOT8
SALL4_18804426ESC_ChIP-ChIP_MESC_Mouse	27/1062	0.000332659	0.000471772	0.572317	-4.38338	-0.107967	RTN3;CITED2;NAB2;ENO1;HK2;NPEPPS;DHX32;TMEM65;MXI1;UBC;SLC38A2;S100A10;BNIP3L;MBD6;IGFBP3;C1GALT1;VEGFC;ARID5B;ARID3A;WEE1;RYBP;DMTF1;YEATS2;GSTA4;UBE2O;SPRY1;KCTD12
TP63_19390658_ChIP-ChIP_HaCaT_Human	7/179	0.00718478	0.00895229	0.959456	-4.52465	-0.111446	CITED2;ZNF292;ZNF516;RORA;ZNF205;ENO1;DNM2
DMRT1_21621532_ChIP-ChIP_FETAL_Ovary	5/132	0.0244115	0.0288499	1.28635	-4.56094	-0.11234	TMEM144;MGEA5;CCDC115;BHLHE40;PTOV1
BCL6_25482012_ChIP-Seq_CML-JURL-MK1_Human	58/2000	1.66422e-09	4.05655e-09	0.239307	-4.6241	-0.113896	GLTP;BTG1;CITED2;MAST1;TESK2;DCAF5;SMC2;NPEPPS;FAM134A;ZMYM2;SCRN1;KIFAP3;SLC2A14;SPATS2;PPP2R5B;TET1;MYO7A;SYNGR3;LRRC37B;RHOA;RAB33B;ORAI3;TRIB3;ITGA5;VAMP4;ZNF277;KDM3B;PFKFB3;STAU1;COPB1;USO1;ANKRD12;LCAT;ATP2C1;NDRG1;TMEM65;FAM172A;ZNHIT3;SNX25;PCBP1;MXI1;ZKSCAN4;RAB11FIP5;PRELID2;RNF24;FBXO38;FOXN3;PUM1;ELL2;VEGFA;ZNF33A;C7ORF60;RYBP;BHLHE40;ZNF654;MUC20;ZNF212;NFE2L1
SOX2_19030024_ChIP-ChIP_MESC_Mouse	23/863	0.00048381	0.000673878	0.633784	-4.62818	-0.113996	SMARCAL1;NAPB;ALG9;PMM1;DOCK7;MOSPD2;TESK2;NDUFC1;RSF1;LSR;KLF3;GLG1;RSBN1;FBXO42;MNT;WEE1;PAN3;FLRT3;ERCC5;KCTD12;SERINC3;SLC38A2;GAPDH
TCF7_22412390_ChIP-Seq_EML_Mouse	47/1529	1.17724e-08	2.6539e-08	0.269392	-4.69945	-0.115752	DOCK6;ERRFI1;KDM5B;NLRX1;NAB2;ARHGAP19;ZDHHC7;RASAL1;PLOD1;ENO1;NOL3;DPCD;EFNA4;NPEPPS;TMEM123;BAIAP2L1;DHX32;WBSCR27;UBC;PGK1;BBX;HS1BP3;POLL;RALGDS;SH2B2;ZKSCAN1;JAG2;MEF2A;EGLN3;AGTPBP1;KHNYN;DAPK3;PPP2R5B;VPS37D;ARID3A;SIRT7;ARID3B;EHD2;MSH3;ARPC3;SCNN1B;MYADM;SLC29A4;MYH9;STAMBP;ARL8A;PFKP
HOXA2_22223247_ChIP-Seq_E11.5 EMBRYO_Mouse	1938-01-01	0.373237	0.392352	5.0329	-4.70876	-0.115981	RSBN1
CIITA_18437201_ChIP-ChIP_Raji B and iDC_Human	1959-02-01	0.164275	0.178959	2.73839	-4.71167	-0.116053	MSH3;ENO1
SUZ12_18974828_ChIP-Seq_MESC_Mouse	30/1934	0.0998737	0.111607	2.16039	-4.73725	-0.116683	FHL2;ARHGAP19;LRP4;PLOD2;CACNA1D;RORA;NDRG1;EGFR;CRHR1;BAIAP2L1;CHSY1;STC2;PGK1;SMYD2;UBTD2;SPOCK1;IER5;NEBL;GAD1;TPBG;TRPC1;IGFBP3;GAB1;VEGFC;BACE2;EFNA3;ADORA2B;PXDN;KCTD12;ANKRA2
RCOR1_19997604_ChIP-ChIP_NEURONS_Mouse	38/2378	0.0507092	0.0588589	1.67403	-4.74187	-0.116797	TES;INSIG2;GBE1;CACNA1D;PIK3C2A;FNBP1L;EGFR;HERC3;PRPSAP2;WBSCR27;SNX25;PCBP1;TSPAN6;UAP1L1;FBXO8;ALOXE3;SH3GL1;JAG2;ACOT9;PRKAB2;GABARAPL1;JAG1;BRF2;IGFBP3;GOLPH3L;VEGFC;RSBN1;SAP30;LMBRD1;ARMCX2;DMTF1;TBC1D20;HOOK1;SLC29A4;SERINC1;RCOR3;SMAP1;RBMS2
CHD7_19251738_ChIP-ChIP_MESC_Mouse	6/141	0.00855889	0.0105632	1.05042	-4.77981	-0.117731	TES;TH;TUFT1;SPAG4;INHA;MET
JUN_21703547_ChIP-Seq_K562_Human	42/1585	3.03602e-06	5.12575e-06	0.393749	-4.79635	-0.118138	DET1;CLDND1;CDKN1B;TMF1;ABHD4;FBXO42;SAV1;MAP1LC3B;MNT;BAIAP2L1;DHX32;CSRP2;MXI1;TBC1D22A;IER5;MBNL2;AGTPBP1;WSB1;ESCO1;OSBPL3;DAPK3;VEGFC;BRAF;AMPD3;ZDHHC17;CD2AP;ZNF33B;ZNF33A;BACE2;WEE1;SLC6A8;GSTA4;SP4;MAP1B;PXDN;OCIAD1;SUCLG2;ZNF337;PIK3C3;RBMX;OPTN;PFKP
MYC_18940864_ChIP-ChIP_HL60_Human	18/746	0.00522499	0.00661606	0.957992	-4.80745	-0.118412	JAG2;SH3GL3;ALG9;GBE1;USO1;SUPT5H;OXR1;ARHGAP12;ANKMY2;KCTD9;RYBP;PPP1R13L;RNF19A;STC2;PERP;AMZ2;TMSB10;TBC1D22A
BMI1_19503595_ChIP-Seq_MEFC_Mouse	17/661	0.00357042	0.00464155	0.898941	-4.82975	-0.118961	BNIP3L;UBA6;STAT2;GLRX;LSR;SPATA7;FBXO41;HK2;CCDC28A;NPEPPS;ARPC3;PERP;PRSS8;RHPN2;SERINC3;CD68;IER5
PBX1_22567123_ChIP-ChIP_OVCAR3_Human	55/2299	1.87072e-06	3.28639e-06	0.393126	-4.9635	-0.122256	SRPX;TES;ZBTB25;RORA;CCDC28A;ALKBH5;BBX;ACP5;FBXO8;KIFAP3;PPFIA4;CLIC1;SH3GL1;PARP6;RAB6C;GPX3;GOLPH3L;SIRT5;AMPD3;LRRC37B;SUMF2;DNM2;SAP30;ASPH;ZNF439;NUMB;IRF6;ZNF277;ZNF395;CLDND1;GMCL1;NCKIPSD;UGP2;KIAA0355;FYN;PDZD7;ANKZF1;S100A10;RNF20;JUP;OXR1;MYO1D;EFNA1;SPSB3;CLCN6;MYO1B;ZDHHC9;SPRY1;CD68;SERINC3;DNAL4;RBMX;KIAA1715;NFE2L1;ZNF695
FOXA1_25329375_ChIP-Seq_VCAP_Human	56/2000	1.05727e-08	2.39729e-08	0.288519	-5.06245	-0.124693	CCNI;CALCOCO2;GBE1;FHL2;MT1X;PIK3C2A;PANX1;TMEM144;ACTR1B;SCRN1;SNAPC1;PPME1;RNF19A;PGM1;RNF111;LSR;ATG12;LMBRD1;SPINT1;DMTF1;SYF2;RRAGD;ITGA5;ANGPTL4;RBCK1;IRF6;VAMP4;ZNF277;RNF165;CACNA1D;RASAL1;RLF;EGFR;SPATA7;CRHR1;WBSCR27;UGP2;OS9;FLRT3;PCBP1;PERP;REPS2;STAT6;LTA4H;EGLN1;PEX19;BRF2;FBXO38;SPAG4;ZNF33A;TMEM59;TH;MKRN1;ESYT1;RCOR3;NFE2L1
FOXP2_21765815_ChIP-ChIP_NEURO2A_Mouse	28/1164	0.000603148	0.000828267	0.7249	-5.14402	-0.126702	HDAC3;CITED2;PIGP;MAST1;FNBP1L;CELSR3;PANX1;ANKMY2;ALKBH5;AKAP10;LSM11;TMEM65;REPS2;RHPN2;ATP6V1D;SH3GL1;RNF24;GAD1;TPBG;SIRT5;ARID5B;AMPD3;ZFP90;CD2AP;SPSB3;CLK1;P4HA1;TBC1D23
MYC_18555785_ChIP-Seq_MESC_Mouse	24/1200	0.0127826	0.0154925	1.25051	-5.21136	-0.128361	BNIP3L;DARS;PRKAB2;SEC24A;PFKFB3;PHF10;DOCK7;LSR;MIF;TSKU;RSBN1;SMC2;MYO1D;EEF1G;ATXN3;MNT;WEE1;STC2;UAP1L1;JMY;FEM1C;TRIB3;ANGPTL4;ALDOA
SMAD4_21799915_ChIP-Seq_A2780_Human	72/2464	1.0428e-11	3.33355e-11	0.21775	-5.25308	-0.129388	TES;ZNF292;DOCK7;FHL2;ZDHHC7;PIK3C2A;RBPJ;CCDC28A;TMEM144;FAM134A;LSM11;TMEM43;TCP11L1;ACP5;QSOX1;PPFIA4;CCDC112;PRKAB2;MAP2K1;MANBA;SPATS2;GAB1;ARID5B;ANO6;AMPD3;ZDHHC17;TANC2;PJA2;RAB33B;CCNY;DAAM1;ADORA2B;MAP1B;SUCLG2;MET;INSIG2;MOSPD2;STC1;CACNA1D;GLRX;NDRG1;EGFR;FBXO42;PGRMC2;FAM172A;SMYD2;REPS2;FEM1C;LTA4H;ZNF148;SLC38A2;ATP6V1D;RAB11FIP5;S100A10;PRELID2;JAG1;NEBL;OSBPL3;ELP3;FOXN3;ELL2;OXR…
E4F1_26484288_ChIP-Seq_MOUSE EMBRYONIC FIBROBLAST_Mouse	1930-01-01	0.310179	0.329405	4.8155	-5.34745	-0.131713	FYN
PAX6_23342162_ChIP-ChIP_BETA-FORBRAIN-LENS_Mouse	30/1001	8.75636e-06	1.42291e-05	0.490951	-5.47913	-0.134956	CCNI;GBE1;BCL10;GLG1;SMC2;COL4A3BP;LSM11;LGALS1;ACTR1B;WBSCR27;PCBP1;UBC;BPTF;JAG2;EGLN1;ADPRHL2;ARID5B;IL17RD;PAFAH2;RSBN1;MMP11;ZDHHC9;ARPC3;ARTN;SP4;LETMD1;VAMP4;ANKRA2;ARL8A;IRF9
RBPJ_21746931_ChIP-Seq_IB4-LCL_Human	57/2013	5.28395e-09	1.23398e-08	0.30677	-5.58642	-0.137599	CEP57;GPI;ERRFI1;PGAP2;ZNF292;LZIC;KIAA0895L;ENO2;ZMYM2;PPME1;TCP11L2;SERPINB1;MANBA;SIRT5;NDUFC1;MYO7A;SYNGR3;ATG14;LRRC37B;PRSS53;DMTF1;RRAGD;MYH9;TRIB3;ITGA5;TBC1D23;IRF6;VAMP4;AJUBA;GAPDH;SLU7;SLC45A3;HDAC3;NDRG1;SAV1;ATXN3;PRPSAP2;WBSCR27;FYN;WASF2;S100A10;EGLN1;SPAG4;PTK6;BRAF;KLF3;BCKDK;EFNA1;MLLT10;WEE1;CDK3;JMY;ZNF775;CCDC130;DNAL4;PLCD1;ZNF695
ZFP42_18358816_ChIP-ChIP_MESC_Mouse	40/1480	3.32687e-06	5.56859e-06	0.467918	-5.66104	-0.139437	PPP1R11;RNMT;ZDHHC7;PLOD1;ENO1;ATP2C1;RPAP1;ARHGAP12;FYCO1;ANKMY2;ZFYVE26;HMBOX1;ZNHIT3;PCBP1;PERP;FEM1C;GPBP1L1;BCKDHA;DUSP3;SEC24A;PEX19;ALG9;WSB1;CRADD;CCDC115;CSNK1A1;FBXO38;GAD1;DHDH;RASSF7;NDUFC1;SUPT5H;CLK1;ARMCX2;TH;GSTA4;MKRN1;KCTD11;CD68;RBMX
E2F1_21310950_ChIP-Seq_MCF7_Human	28/1145	0.000471295	0.000660189	0.778991	-5.70454	-0.140508	SLC45A3;BTG1;CDKN1B;STAU1;INSIG2;ANKRD11;ARHGAP19;ALKBH5;MNT;UGP2;ACTR1B;SCRN1;STC2;UBC;ZNF766;RHPN2;S100A10;DARS;MBNL2;DDHD2;MIF;ZFP90;DMTF1;THAP8;SCNN1B;CEACAM5;PIK3C3;TMEM18
SALL4_22934838_ChIP-ChIP_CD34+_Human	36/1419	3.74172e-05	5.63425e-05	0.594707	-5.81865	-0.143319	GLTP;AASDH;RORA;GLG1;ZNF7;ARHGAP12;FYCO1;FLRT3;UBC;RNF39;FEM1C;FYN;PRSS8;ZNF148;TBC1D22A;MEF2A;ARFGEF1;CRADD;CSNK1A1;FBXO38;USP3;DAPK3;BSDC1;ELP3;MYO9A;ELL2;OXR1;CD2AP;ASPH;OCIAD1;SUCLG2;ITGA5;CHST5;SLU7;RBMX;EXOC1
EZH2_23942234_ChIP-Seq_MYOBLASTS AND MYOTUBES_Mouse	21/935	0.00590167	0.00742468	1.19026	-5.83576	-0.14374	SCARB1;SLC45A3;TES;ANXA2;ADPRHL2;RIOK3;INSIG2;MAST1;DCAF5;MED15;CELSR3;CRHR1;VEGFA;BAG6;PER1;GRIN3B;HMBOX1;P4HA2;LONP1;MYH9;PRPH
EGR1_19374776_ChIP-ChIP_THP-1_Human	1968-03-01	0.052934	0.0612589	2.09185	-5.84179	-0.143889	DMTF1;CAMLG;MYADM
GRHL2_25758223_ChIP-Seq_PLACENTA_Mouse	27/1000	0.000132302	0.000192529	0.689148	-5.89584	-0.14522	PGAP2;TESK2;FNBP1L;PGRMC2;FTH1;AMZ2;C16ORF58;RNF20;PARP6;DARS;MANBA;KDM4B;AGTPBP1;MBNL2;CRBN;TRPC1;DAPK3;DDHD2;SIRT5;OXR1;SUMF2;EFNA3;ZNF439;ERCC5;SPRY1;ALDOA;PAM
AUTS2_25519132_ChIP-Seq_293T-REX_Human	29/1000	2.21069e-05	3.42131e-05	0.582625	-5.99108	-0.147566	SH3GL3;CALCOCO2;ZNF292;STC1;MT1X;TSKU;SCRN1;SNAPC1;LONP1;TCP11L2;AMZ2;FEM1C;ZKSCAN4;C16ORF58;ALOXE3;BCL9L;SH3GL1;CCDC115;FBXO38;ATG12;HLA-E;CEACAM5;ZNF439;NUMB;PIK3C3;SPRY1;TBC1D23;PAM;RBMS2
EGR1_23403033_ChIP-Seq_LIVER_Mouse	23/944	0.00153255	0.00206101	0.975743	-6.03454	-0.148636	SEC24A;JUP;INSIG2;TUFT1;ARID5B;BCL10;MEX3C;TSPAN31;TMEM144;POLD4;LMBRD1;ZMYM2;ZDHHC9;TBC1D20;FLRT3;ZFYVE19;NUMB;MYADM;SUCLG2;PRSS8;LETMD1;CLIC1;BPTF
MYC_19079543_ChIP-ChIP_MESC_Mouse	38/1458	1.28906e-05	2.05198e-05	0.560843	-6.05381	-0.149111	CEP57;RTN3;RNMT;ENO1;ZFYVE1;HK2;SAV1;ATXN3;AKAP10;TMEM43;PCBP1;UBC;REPS2;FEM1C;PRSS8;SLC38A2;CHRNB1;DARS;SEC24A;TPI1;CRADD;CCDC115;CSNK1A1;SIRT5;MIF;RHOA;EEF1G;MLLT10;PER1;KCTD9;WEE1;RYBP;SPINT1;TRIB3;ANGPTL4;CD68;CNOT8;RBMX
TP53_20018659_ChIP-ChIP_R1E_Mouse	28/1122	0.000346153	0.000489129	0.817717	-6.23336	-0.153533	DET1;CCNI;ABHD4;PLOD2;RORA;KLHDC7A;LZIC;TSKU;CRHR1;NPEPPS;COL4A3BP;TMEM43;STC2;SLC38A2;CLIC1;PDZD7;MBD6;PMM1;APAF1;GPX3;GAB1;RYBP;YEATS2;ASPH;OCIAD1;ERCC5;RBCK1;ARL8A
SPI1_20517297_ChIP-Seq_HL60_Human	25/1249	0.0111075	0.0136224	1.45564	-6.25348	-0.154029	PGAP2;ZNF292;ANKRD12;JMJD1C;MT1X;LDB3;HK2;SENP7;HERC3;LGALS1;ZKSCAN4;FBXO8;VKORC1;EGLN3;AGTPBP1;FBXO38;FOXN3;MYO7A;BCKDK;MMP11;TNIP1;EFHC1;SUCLG2;CCDC130;ZNF277
ELF1_20517297_ChIP-Seq_JURKAT_Human	24/1020	0.00191021	0.00253686	1.05113	-6.2824	-0.154741	GPI;PARP6;AGTPBP1;ZBTB25;USO1;MT1X;RSF1;SYNGR3;ZNF7;PANX1;PER1;WEE1;ORAI3;MXI1;MYH9;ITGA5;STAMBP;TMEM18;ZNF654;GAPDH;MUC20;ALOXE3;ARL8A;PLCD1
REST_19997604_ChIP-ChIP_NEURONS_Mouse	51/2118	3.78474e-06	6.28105e-06	0.52462	-6.28388	-0.154778	ERRFI1;CDKN1B;CCNI;PPP1R11;PIGP;TESK2;FNBP1L;CELSR3;PANX1;EFEMP2;ACTR1B;FBXO8;KIFAP3;GOLPH3L;PPP2R5B;PTOV1;ARID5A;NDUFC1;RHOA;EEF1G;LMBRD1;ASPH;ALDOC;KCTD12;LETMD1;ARL8A;RBMS2;DSC2;NDRG4;RNMT;INSIG2;TRAK1;EGFR;SAV1;FYN;SLC38A2;MGEA5;JAG1;MBD6;PHF10;C1GALT1;ELP3;SORL1;VEGFA;RIT1;RYBP;P4HA1;P4HA2;SERINC1;RCOR3;SERINC3
TCF3_18692474_ChIP-Seq_MESC_Mouse	35/1351	3.18439e-05	4.81361e-05	0.639879	-6.36135	-0.156686	BTG1;CITED2;ANKRD11;ENO1;TRAK1;RPAP1;EFNA4;BAIAP2L1;DHX32;UPK1A;FLRT3;MXI1;SMYD2;ACP5;RHPN2;MGEA5;JAG1;CSNK1A1;SEMA4B;USP3;VEGFC;ARID5B;IL17RD;OXR1;RHOA;CD2AP;SAP30;CLK1;MMP11;TMEM59;TNIP1;MKRN1;RRAGD;LETMD1;RBMS2
CEBPA_26348894_ChIP-Seq_LIVER_Mouse	56/2000	1.05727e-08	2.39729e-08	0.3657	-6.41669	-0.158049	CEP57;ZNF573;STEAP3;ZNF570;ZBTB25;CALCOCO2;GBE1;ZNF292;MPI;TESK2;PLOD2;ZDHHC7;ENO1;HK2;PANX1;EFEMP2;SCRN1;SNAPC1;TRIM29;ANKS1A;MEF2A;CCDC112;BCKDHA;RAB6C;GABARAPL1;TRPC1;GPX8;MYO7A;SUMF2;PJA2;RHOA;CD2AP;HLA-E;SCNN1B;PIK3C3;ZNF395;USP53;ARHGAP19;LRP4;IQGAP1;FBXO41;FBXO42;WBSCR27;OS9;PRELID2;MBD6;TPBG;DDHD2;ARID3B;OXR1;PAFAH2;KIAA0195;RIT1;CCNG2;PVRL4;NFE2L1
NANOG_18358816_ChIP-ChIP_MESC_Mouse	29/1232	0.000675533	0.000917971	0.919626	-6.43126	-0.158408	CEP57;SMARCAL1;CDKN1B;RNMT;CITED2;KLHDC7A;RPAP1;ARHGAP12;CCDC28A;MAP1LC3B;FLRT3;FTH1;IER5;ACOT9;PARP6;STAT2;GOLPH3L;PPP2R5B;VEGFC;MIF;AMPD3;ARID3B;KCTD9;RYBP;SPINT1;GSTA4;UBE2O;MYH9;RBMX
FLI1_20887958_ChIP-Seq_HPC-7_Mouse	58/2030	2.80765e-09	6.71769e-09	0.344128	-6.47597	-0.159509	TES;CITED2;UFSP2;LZIC;GYS1;SENP7;COL4A3BP;TMEM43;FTH1;TCP11L2;KIFAP3;TMSB10;CLIC1;SH3GL1;CCDC115;DAPK3;ARID5A;RSBN1;SUMF2;DNM2;EEF1G;KIFC2;PIK3C3;ANKRA2;EXD2;ABHD4;BCL10;DNAJB2;POLD4;ANKMY2;TMEM123;MNT;FAM168A;FAM172A;FYN;GPBP1L1;STAT6;AMZ2;HS1BP3;WASF2;ZKSCAN1;S100A10;JAG2;RNF20;RIOK3;OSBPL3;ARID3A;ARID3B;OXR1;PAFAH2;TMEM59;PAN3;ARPC3;OCIAD1;ERCC5;CCDC130;CNOT8;LPIN2
TRIM28_21343339_ChIP-Seq_HEK293_Human	1990-05-01	0.00565542	0.00713791	1.31495	-6.49895	-0.160075	ANXA1;IGFBP3;ARID5B;PLOD2;KCTD12
CTBP2_25329375_ChIP-Seq_LNCAP_Human	29/1053	5.39895e-05	8.00604e-05	0.693967	-6.546	-0.161234	NDRG4;GBE1;PLOD2;ENO1;DHX32;UPK1A;FLRT3;FTH1;SMYD2;SCAPER;EGLN1;PRELID2;EGLN3;WSB1;ANXA1;ARID5A;TET1;SORL1;MEX3C;ZDHHC17;SP4;CEACAM5;OCIAD1;EFHC1;DNAL4;LPIN2;ARHGEF5;RNF122;PFKP
FOXP1_22492998_ChIP-Seq_STRATIUM_Mouse	2026-01-01	0.276314	0.295239	5.56582	-6.79013	-0.167247	RLF
BCL11B_21912641_ChIP-Seq_STHDH STRIUM _Mouse	1943-02-01	0.100248	0.111705	3.10153	-6.79823	-0.167447	MSH3;RLF
EWS-ERG_20517297_ChIP-Seq_CADO-ES1_Human	26/1038	0.000527625	0.000727115	0.947657	-6.84817	-0.168677	SMARCAL1;NLRX1;ENO2;ZNF7;ZFYVE26;LGALS1;OS9;PPME1;POLL;BPTF;EGLN1;C8ORF58;CRBN;ESCO1;OSBPL3;SIRT5;ARID5B;ANO6;ELP3;GRIN3B;ASPH;ZNF516;RRAGD;DSC2;RNF122;CCDC90B
ERG_20517297_ChIP-Seq_VCAP_Human	30/1062	2.56965e-05	3.96113e-05	0.686083	-6.95441	-0.171293	TMF1;GBE1;PIGP;NDRG1;EFEMP2;WBSCR27;BBX;ZNF766;ZKSCAN4;SLC38A2;WLS;C11ORF68;EGLN1;PLEKHA2;ACSL1;OSBPL3;PPP2R5B;MYO9A;ELL2;OXR1;EFNA1;BACE2;HOOK1;SCNN1B;ALDOC;LETMD1;ZNF654;GAPDH;LPIN2;DSC2
CTBP1_25329375_ChIP-Seq_LNCAP_Human	30/1145	9.54928e-05	0.000140008	0.790652	-7.01609	-0.172813	SCARB1;SLC27A1;CALCOCO2;ENO1;MED15;FYCO1;PRPSAP2;DHX32;FAM172A;TRIM29;FLRT3;SMYD2;ACP5;PRSS8;SLC38A2;WLS;SH3GL1;ARFGEF1;PRKAB2;AGTPBP1;NEBL;ANXA3;MEX3C;ZDHHC9;DAAM1;ZNF516;OCIAD1;SUCLG2;ZNF337;SERINC3
RARB_24833708_ChIP-Seq_LIVER_Mouse	56/2000	1.05727e-08	2.39729e-08	0.404142	-7.09122	-0.174663	BTG1;GBE1;DCAF5;MED15;SENP7;FAM134A;TRIM29;LONP1;BBX;ACP5;SH3GL1;MAP2K1;ANXA2;PPP2R5B;ARID5A;SIRT7;EEF1G;LMBRD1;SLC29A4;ANGPTL4;IRF6;LETMD1;CHST5;RBMS2;RNF165;CLDND1;KDM3B;ABHD4;KLHL12;BCL10;AGPAT2;FBXO41;GMCL1;FBXO42;DNAJB2;TMEM123;MNT;PRPSAP2;PCBP1;MXI1;UAP1L1;STAT6;ALOXE3;ANKZF1;BCL9L;PRPH;DARS;KDM4B;CSNK1A1;BSDC1;VEGFA;EFNA1;P4HA2;CDK3;ERCC5;SERINC3
POU3F2_20337985_ChIP-ChIP_501MEL_Human	42/1702	1.59952e-05	2.52556e-05	0.676125	-7.15777	-0.176302	PHF3;TMF1;AASDH;FHL2;PIK3C2A;FNBP1L;SPATA7;SAV1;DHX32;TMEM65;PERP;UBTD2;BBX;TCP11L2;FBXO8;EGLN1;MEF2A;CCDC112;MANBA;MBNL2;ANXA1;RNF24;NEBL;RSBN1;PJA2;CD2AP;KTN1;BACE2;KCTD9;DMTF1;P4HA1;ASPH;SP4;OCIAD1;NUMB;ZNF337;PIK3C3;SPRY1;TBC1D23;ANKRA2;MET;KIAA1715
MYC_19915707_ChIP-ChIP_AK7_Human	63/2979	1.53983e-05	2.44119e-05	0.690832	-7.33694	-0.180716	CEP57;ERRFI1;SLC27A1;MAST1;TESK2;ZDHHC7;PLOD1;LZIC;PIK3C2A;ENO2;SENP7;COL4A3BP;RB1CC1;VKORC1;GABARAPL1;RNF44;MANBA;PPP2R5B;VPS37D;SIRT5;MYO7A;IL17RD;PGM2L1;SUMF2;TANC2;PJA2;CD2AP;DDB2;TBC1D20;DAAM1;SYF2;ILVBL;MALL;MYADM;TRIB3;MET;RNF122;NDRG4;TUFT1;LCAT;BCL10;NOL3;AGPAT2;GABARAP;TMEM65;STC2;UAP1L1;SH3BP2;SMYD2;RALGDS;RNF20;EGLN3;JUP;PHF10;PTK6;ELL2;OXR1;VEGFA;CLK1;ABTB1;TMEM59;PAN3;CCNG2
GATA1_22025678_ChIP-Seq_K562_Human	1938-02-01	0.0820492	0.0932921	3.11588	-7.39094	-0.182046	MBNL2;FAM117A
ZNF263_19887448_ChIP-Seq_K562_Human	1971-04-01	0.0124178	0.0151342	1.80432	-7.56156	-0.186248	ASPH;MKRN1;GPBP1L1;TRAK1
GATA2_20887958_ChIP-Seq_HPC-7_Mouse	49/1708	4.53833e-08	9.41463e-08	0.478275	-7.73773	-0.190587	ERRFI1;CALCOCO1;STEAP3;CDKN1B;PIGP;FHL2;FNBP1L;LGALS1;BBX;PRSS8;CLIC1;DSP;GAB1;SUMF2;ZFYVE19;SLC29A4;ITGA5;DNASE1;IRF6;IRF9;SLC45A3;KDM3B;RASAL1;FAM117A;DNAJB2;ANKMY2;MXI1;UBTD2;STAT6;AMZ2;HS1BP3;JAG2;CDK18;EGLN3;KDM4B;PEX19;BRF2;CRADD;DDHD2;ELL2;PAFAH2;GPR137B;EHD2;PAN3;P4HA2;ESYT1;LPIN2;RGL2;PLCD1
KLF4_19030024_ChIP-ChIP_MESC_Mouse	40/1502	4.67179e-06	7.72032e-06	0.666251	-7.84288	-0.193177	CITED2;NAB2;MAST1;ENO1;GABARAP;MAP1LC3B;MNT;AKAP10;ACTR1B;PCBP1;FTH1;STAT6;FEM1C;SLC38A2;RALGDS;PRPH;BCKDHA;GIT2;CRBN;PTOV1;PPP2R5B;VEGFC;ARID3A;LSR;MIF;KLF3;SUMF2;CLK1;EFNA1;MLLT10;BACE2;WEE1;THAP8;ARTN;MKRN1;ITGA5;CNOT8;ALDOA;GAPDH;ARL8A
KLF4_25985364_ChIP-Seq_ATHEROSCLEROSIS LESION_Mouse	32/1211	4.82644e-05	7.21193e-05	0.902417	-8.60652	-0.211987	BTG1;KDM3B;AASDH;KLHL12;RSF1;FNBP1L;DPCD;MNT;PCBP1;UAP1L1;SLC38A2;TBC1D22A;TMSB10;WLS;DSP;JAG1;JUP;SPATS2;VEGFC;MYO9A;MEX3C;VEGFA;MYO1D;LMBRD1;MKRN1;PIK3C3;SPRY1;TMEM18;GAPDH;LPIN2;CCDC90B;RNF165
RXRA_24833708_ChIP-Seq_LIVER_Mouse	55/2000	2.5921e-08	5.5852e-08	0.541173	-9.03789	-0.222612	PHF3;KDM5B;ERRFI1;BTG1;NAB2;ENO2;ZFYVE1;NPEPPS;SENP7;ALKBH5;TMEM43;FAM162A;LONP1;PPFIA4;UBXN6;TPI1;DAPK3;ARID5B;SIRT7;RAB33B;DNAJC4;EFHC1;SUCLG2;KCTD11;HECA;ALDOC;ANGPTL4;DNASE1;IRF6;ARL8A;RBMS2;EXOC1;RTN3;NLRX1;STAU1;ABHD4;FBXO41;FAM117A;ARHGAP12;DNAJB2;TMEM123;UAP1L1;STAT6;ALOXE3;FNIP2;BPTF;BCL9L;EGLN3;RNF24;SPAG4;ELL2;JMY;MMS19;PVRL4;PLCD1
BP1_19119308_ChIP-ChIP_Hs578T_Human	2018-01-01	0.203523	0.219265	6.29751	-9.5563	-0.235381	VEGFA
SETDB1_19884257_ChIP-Seq_MESC_Mouse	60/2353	7.71684e-08	1.53549e-07	0.680379	-10.6746	-0.262926	CALCOCO1;TES;NAB2;PLOD2;RBPJ;FNBP1L;CCDC28A;SENP7;MAP1LC3B;AKAP10;LSM11;CSRP2;ZMYM2;RB1CC1;TCP11L1;KIFAP3;PGM1;SH3GL1;MEF2A;ADPRHL2;TRPC1;SPATS2;SIRT5;LSR;TANC2;DDB2;RAB33B;TFDP2;CCNY;CHST5;STC1;KLHL12;RASAL1;BCL10;FOXO3;TRAK1;CRHR1;OS9;STC2;PGK1;SPOCK1;AMZ2;ALOXE3;WASF2;ATP6V1D;BPTF;JAG2;EGLN1;PRELID2;EGLN3;BRF2;PMM1;ARID3A;ELL2;CLK3;WEE1;P4HA1;GSTA4;TH;MKRN1
RAD21_21589869_ChIP-Seq_MESC_Mouse	55/2036	4.59632e-08	9.48448e-08	0.664342	-10.7431	-0.264612	GLTP;DOCK6;CITED2;SLC2A1;TESK2;ZDHHC7;RBPJ;ENO2;TMEM144;LSM11;UPK1A;SCRN1;CIR1;DENND5A;PRKAB2;TRPC1;IGFBP3;TINF2;DHDH;GPX8;ATG12;TANC2;ZFP90;KIFC2;GPR160;KCTD11;COPB1;ARHGAP19;TULP3;C2CD4A;RPAP1;SAV1;POLD4;SH3BP2;NPHP3;STAT6;AMZ2;BCL9L;CDK18;BRF2;PLEKHA2;GAD1;OSBPL3;VEGFC;ARID3A;PAFAH2;EHD2;ABTB1;EFNA3;SLC6A8;GSTA4;TH;CDK3;BHLHE40;PLCD1
HOXB7_26014856_ChIP-Seq_BT474_Human	51/2000	7.73688e-07	1.41884e-06	0.825113	-11.1107	-0.273667	ZNF573;DET1;SCARB1;CCNI;CITED2;ZNF292;NAB2;ZFYVE1;NPEPPS;MAP1LC3B;ZFYVE26;SCRN1;RNF19A;IER5;CHRNB1;RAB6C;APAF1;ESCO1;CCDC115;ACSL1;SUMF2;KAT2B;MSH3;EFHC1;DNASE1;ZNF395;GLG1;FAM168A;DHX32;ZNHIT3;UBC;REPS2;HMGCLL1;WASF2;BPTF;JAG1;SEC24A;CSNK1A1;DDHD2;CLK3;ZNF33B;EFNA1;EHD2;EFNA3;WEE1;ZDHHC9;BHLHE40;MMS19;LPIN2;RBMX;ZNF212
LMO2_20887958_ChIP-Seq_HPC-7_Mouse	42/1741	2.66215e-05	4.08755e-05	1.18957	-12.0206	-0.296078	DOCK6;NAPB;KDM5B;STEAP3;KDM3B;PIGP;RASAL1;FNBP1L;FAM117A;SMC2;PANX1;DNAJB2;SENP7;COL4A3BP;OS9;UBTD2;HS1BP3;TBC1D22A;RALGDS;CLIC1;PGM1;ANKZF1;JAG2;EGLN3;PEX19;CRADD;SRD5A3;BSDC1;ARID3B;IL17RD;PAFAH2;RSBN1;EHD2;PAN3;YEATS2;P4HA2;ARTN;SLC29A4;ITGA5;ANGPTL4;CNOT8;CCDC90B
STAT3_22323479_ChIP-Seq_MACROPHAGE_Mouse	1938-03-01	0.0127912	0.0154925	2.90491	-12.1059	-0.298181	SCARB1;CSRP2;CCNI
TAL1_20887958_ChIP-Seq_HPC-7_Mouse	55/2067	7.42559e-08	1.48512e-07	0.770264	-12.1105	-0.298294	KDM5B;ERRFI1;BTG1;CITED2;NAB2;SLC2A1;PKD1;MAP1LC3B;COL4A3BP;FAM134A;FTH1;LONP1;TBC1D22A;IER5;TMSB10;CLIC1;CCDC112;DAPK3;ARID5A;NDUFC1;SUMF2;DNM2;RAB33B;ORAI3;MYADM;ITGA5;VAMP4;ANKRA2;ARL8A;HDAC3;USO1;KLHL12;RASAL1;ADIPOR1;FAM117A;FBXO42;TMEM123;MNT;PCBP1;UBC;UAP1L1;UBTD2;GPBP1L1;WASF2;JAG2;DARS;ARID3B;EHD2;MLLT10;PAN3;CCNG2;CCDC130;CNOT8;LPIN2;RGL2
TP63_17297297_ChIP-ChIP_HaCaT_Human	1940-04-01	0.0018498	0.00247062	2.0233	-12.1465	-0.299179	JAG1;IGFBP3;PERP;ITGA5
RARA_24833708_ChIP-Seq_LIVER_Mouse	48/2000	8.01676e-06	1.30817e-05	1.12094	-12.6042	-0.310452	PHF3;KDM5B;NLRX1;BTG1;STAU1;ABHD4;CACNA1D;GLRX;MED15;GABARAP;GMCL1;POLD4;SENP7;ALKBH5;FAM134A;MAPK7;LONP1;SPOCK1;STAT6;HS1BP3;KIFAP3;ALOXE3;S100A10;EGLN3;KDM4B;ESCO1;GOLPH3L;PPP2R5B;TET1;SIRT7;NTAN1;SUPT5H;CD2AP;VEGFA;RIT1;LMBRD1;GSTA4;EFHC1;UBE2O;KCTD11;ERCC5;TBC1D23;ANGPTL4;IRF6;SERINC3;CHST5;OPTN;RBMS2
NEUROD2_26341353_ChIP-Seq_CORTEX_Mouse	44/2000	0.000134789	0.00019542	1.49021	-12.727	-0.313477	SLC45A3;ABHD4;TUFT1;FOXO3;FBXO41;DNAJB2;LGALS1;SCRN1;FAM172A;TRIM29;FLRT3;SNX25;TCP11L1;UBTD2;SPOCK1;ACP5;RALGDS;SLC38A2;SH2B2;ANKZF1;EGLN3;KDM4B;DUSP3;WSB1;ESCO1;RNF24;FBXO38;GAD1;SPATS2;TET1;ELP3;SIRT7;VEGFA;ABTB1;LMBRD1;YEATS2;DNAJC4;RRAGD;NUMB;SLC29A4;KCTD12;TBC1D23;IRF6;INHA
MEIS1_26253404_ChIP-Seq_OPTIC CUPS_Mouse	47/2000	1.67669e-05	2.63673e-05	1.27004	-13.3905	-0.32982	NAPB;SCARB1;NARF;KLHDC7A;PIK3C2A;FOXO3;ATP2C1;FNBP1L;DPCD;EGFR;FAM117B;SAV1;ARHGAP12;ALKBH5;HMBOX1;FAM168A;BAIAP2L1;FLRT3;PERP;PGK1;SMYD2;BBX;HMGCLL1;WLS;CDK18;JAG1;MBD6;MBNL2;ESCO1;CCDC115;FBXO38;GAD1;GOLPH3L;BRAF;ARID3A;MYO7A;ZDHHC17;PGM2L1;TBC1D20;DAAM1;CCNG2;SUCLG2;HECA;KCTD12;TBC1D23;PAM;EXOC1
JARID1A_20064375_ChIP-Seq_MESC_Mouse	49/2171	3.02425e-05	4.58933e-05	1.47403	-14.7244	-0.362675	PPP1R11;ZDHHC7;LZIC;GYS1;ZFYVE26;FAM162A;LONP1;TBC1D22A;VKORC1;BCKDHA;CCDC115;DAPK3;ANO6;SIRT7;ATG12;SUMF2;KCTD9;SYF2;PIK3C3;TBC1D23;RBCK1;ANKRA2;SLU7;EXOC1;NDRG4;AASDH;ANKRD11;CACNA1D;KLHL12;RPAP1;HMGCL;OS9;ZNHIT3;GPBP1L1;ATP6V1D;ZKSCAN1;ANKZF1;PEX19;BRF2;CRBN;PHF10;ELP3;SUPT5H;ABTB1;ARPC3;OCIAD1;SERINC1;CCDC130;RGL2
RUNX2_22187159_ChIP-Seq_PCA_Human	84/3423	8.18506e-10	2.10011e-09	0.766308	-15.3118	-0.377144	ZNF573;DOCK6;KDM5B;BTG1;CCNI;CITED2;GBE1;FHL2;UFSP2;RSF1;ZDHHC7;PLOD2;KLHDC7A;ENO1;FNBP1L;HK2;CCDC28A;SENP7;ZMYM2;ZNF766;MEF2A;WSB1;AGTPBP1;ANXA2;TRPC1;GOLPH3L;GAB1;PPP2R5B;AMPD3;ATG12;PJA2;PRSS53;HLA-E;ATRN;LMBRD1;DMTF1;DAAM1;TFDP2;ZNF516;PXDN;IRF7;SUCLG2;HECA;ANGPTL4;DNASE1;KCTD12;OPTN;ZNF277;INSIG2;AASDH;IQGAP1;ATP2C1;NDRG1;EGFR;FBXO42;POLD4;ATXN3;PGRMC2;SNX25;SH3BP2;SPOCK1;FYN;ZNF148;SLC38A2;…
REST_21632747_ChIP-Seq_MESC_Mouse	57/2339	6.86291e-07	1.27454e-06	1.18407	-16.0712	-0.39585	SMARCAL1;SCARB1;KLHDC7A;RSF1;RORA;FNBP1L;ZFYVE1;CELSR3;HK2;NPEPPS;MAP1LC3B;TMEM43;PPP1R13L;BBX;TBC1D22A;MAP2K1;AGTPBP1;APAF1;CCDC115;AMPD3;IL17RD;ZFP90;SAP30;BACE2;METTL22;ZFYVE19;RRAGD;SLC29A4;PIK3C3;STAMBP;LETMD1;RNF165;ABHD4;CACNA1D;FBXO41;CRHR1;OS9;TMEM65;ZNHIT3;STC2;UBTD2;NPHP3;RHPN2;WASF2;SH2B2;JAG2;PRELID2;EGLN3;CRADD;GAD1;OSBPL3;KLF3;KTN1;MYO1D;RYBP;MKRN1;TMEM18
MTF2_20144788_ChIP-Seq_MESC_Mouse	59/2981	0.000169889	0.000244489	2.21292	-18.4034	-0.453292	SLC27A1;NAB2;FHL2;RORA;PANX1;BAIAP2L1;BBX;IER5;DSP;CHRNB1;USP3;IGFBP3;GAB1;AMPD3;BACE2;SCNN1B;PXDN;RRAGD;KCTD12;SLC45A3;PFKFB3;CACNA1D;NOL3;NDRG1;EGFR;FBXO41;CRHR1;TSPAN31;SAV1;CHSY1;PERP;STC2;MXI1;UAP1L1;PGK1;RNF39;SPOCK1;HS1BP3;ALOXE3;PRPH;EGLN1;ARFGEF1;JAG1;NEBL;PLEKHA2;GAD1;TPBG;VEGFC;ARID3A;VEGFA;EFNA1;MLLT10;EFNA3;P4HA2;MMS19;SPRY1;INHA;SERINC3;FGF11
RCOR3_21632747_ChIP-Seq_MESC_Mouse	65/2851	1.02505e-06	1.84225e-06	1.63162	-21.5448	-0.530668	SMARCAL1;ERRFI1;SCARB1;NARF;NAB2;SLC2A1;TESK2;UFSP2;KLHDC7A;RBPJ;CELSR3;ALKBH5;ZMYM2;PPP1R13L;BBX;TCP11L2;KIFAP3;IER5;RNF44;MANBA;DUSP3;AGTPBP1;APAF1;TINF2;DHDH;PTOV1;ARID5B;ANO6;AMPD3;KAT2B;RRAGD;SLC29A4;PIK3C3;DNASE1;LETMD1;ALDOA;CCDC90B;RNMT;FOXO3;CRHR1;MNT;HMBOX1;PGRMC2;SNX25;PCBP1;SPOCK1;RHPN2;SLC38A2;WASF2;ATP6V1D;SH2B2;DARS;EGLN3;JUP;GAD1;ARID3A;KLF3;VEGFA;MYO1D;MYO1B;WEE1;RYBP;P4HA1;MKRN1…
SUZ12_20075857_ChIP-Seq_MESC_Mouse	99/4356	1.09492e-09	2.75495e-09	1.75423	-34.5757	-0.851631	TES;NAB2;JMJD1C;RORA;ENO2;CELSR3;SYDE1;FAM134A;BAIAP2L1;TRIM29;BBX;IER5;MEF2A;AGTPBP1;ADPRHL2;IGFBP3;ARID5A;TANC2;SCNN1B;RRAGD;KCTD12;OPTN;ARL8A;DSC2;PFKFB3;COPB1;ANKRD12;C2CD4A;CACNA1D;FOXO3;NDRG1;CRHR1;SAV1;STC2;UAP1L1;SMYD2;RAB11FIP5;PRPH;JAG2;JAG1;NEBL;BRAF;EHD2;GRIN3B;EFNA3;P4HA1;ARTN;P4HA2;CDK3;BHLHE40;RCOR3;PAM;FGF11;PPP1R11;MAST1;FHL2;PIK3C2A;PANX1;SCRN1;TCP11L1;QSOX1;DSP;MANBA;TRPC1;GAB1…

## Sheet: C2a
Term	Overlap	P-value	Adjusted P-value	Z-score	Combined Score	Adjusted CS	Genes
HIF1A_21447827_ChIP-Seq_MCF7_Human	15/321	1.85584e-11	1.75376e-10	-2.44096	54.834	3.14484	DSP;ZNF395;WSB1;CITED2;GBE1;OXSR1;RSBN1;SMC2;RIT1;AKAP10;DAAM1;CCNG2;STC2;FEM1C;SLC38A2
VDR_23849224_ChIP-Seq_CD4+_Human	47/2231	7.87877e-20	3.72272e-18	-1.34478	53.9687	3.09521	DET1;ZNF350;KDM3B;ZBTB25;AASDH;COPB1;USO1;JMJD1C;RSF1;DCAF5;FAM117B;GMCL1;SMC2;ATXN3;SNX1;FAM168A;RB1CC1;TCP11L2;ZKSCAN4;FBXO8;ZNF585B;ANKS1A;ZNF148;SLC38A2;SPG11;WASF2;ZKSCAN1;BNIP3L;PRKAB2;WSB1;CRBN;ESCO1;KHNYN;CSNK1A1;FBXO38;ELP3;KLF3;PAFAH2;RSBN1;CLK1;LMBRD1;PAN3;TBC1D20;VAMP4;SERINC3;ANKRA2;KIAA1715
KDM5B_21448134_ChIP-Seq_MESC_Mouse	70/3724	2.946e-27	2.78356e-25	-0.923572	52.2196	2.99489	PHF3;KDM5B;CCNI;CALCOCO2;JMJD1C;RSF1;FNBP1L;SMC2;NPEPPS;AKAP10;COL4A3BP;ZMYM2;CAPN7;SPG11;SCAPER;RNF111;DSP;MBNL2;WSB1;GOLPH3L;GAB1;ARID5B;OXSR1;RSBN1;ATG12;CD2AP;KAT2B;DAAM1;IRF6;SLU7;UBA6;RNMT;COPB1;USO1;ARHGAP19;KLHL12;GMCL1;ATXN3;HMBOX1;FAM168A;FAM172A;FEM1C;GPBP1L1;WASF2;SLC38A2;ZKSCAN1;BPTF;RNF20;MGEA5;SEC24A;CRBN;NEBL;CSNK1A1;FBXO38;DDHD2;ELP3;BRAF;PUM1;MYO9A;KTN1;CLK1;TMEM59;CLCN6;WEE1;PA…
FOXM1_26100407__CHIP-SEQ_Hek293 flp-in	42/1934	3.53597e-18	1.11383e-16	-1.40876	51.7488	2.9679	PHF3;EXD2;KDM5B;ZNF395;CALCOCO1;CDKN1B;KDM3B;CITED2;TESK2;FOXO3;ZFYVE1;FAM117B;SAV1;FAM168A;PGRMC2;KIAA0355;TCP11L2;GPBP1L1;KIFAP3;FNIP2;MEF2A;PRKAB2;KDM4B;APAF1;USP3;GAB1;ARID5B;ANO6;KIAA0430;PAFAH2;RSBN1;CD2AP;ZNF33B;MLLT10;MYO1B;WEE1;HOOK1;ZNF516;RCOR3;CNOT8;ANKRA2;KIAA1715
HNF4A_19822575_ChIP-Seq_HepG2_Human	97/6083	0	0	-0.71321	50.2124	2.87978	CCNI;TESK2;JMJD1C;KLHDC7A;RORA;LZIC;FNBP1L;ZFYVE1;NPEPPS;ZFYVE26;HERC3;COL4A3BP;RNF19A;BBX;ANKS1A;SCAPER;MEF2A;PRKAB2;MBNL2;GOLPH3L;ARID5B;ATG12;CD2AP;DAAM1;MSH3;GPR160;SUCLG2;TBC1D23;ZNF395;USP53;UBA6;ANKRD12;CACNA1D;IQGAP1;FOXO3;GMCL1;ARHGAP12;STC2;ZKSCAN4;RHPN2;SLC38A2;ZKSCAN1;MGEA5;JAG1;FBXO38;BRAF;KIAA0430;FOXN3;PUM1;PAFAH2;MLLT10;SERINC3;PHF3;CALCOCO1;CDKN1B;GBE1;RSF1;LDB3;AKAP10;RB1CC1;SPG…
GATA4_21415370_ChIP-Seq_HL-1_Mouse	37/2039	1.05901e-13	1.60123e-12	-1.78906	48.5914	2.78681	PHF3;CDKN1B;ZBTB25;CITED2;GBE1;CACNA1D;LDB3;NPEPPS;ANKMY2;AKAP10;HMBOX1;FBXO8;KIFAP3;ZKSCAN1;MEF2A;MGEA5;PRKAB2;MBNL2;NEBL;CSNK1A1;USP3;ARID5B;FOXN3;OXR1;KLF3;PGM2L1;PAFAH2;RAB33B;MLLT10;TMEM59;CLCN6;WEE1;DAAM1;CCNG2;SERINC3;LPIN2;RBMS2
CREM_20920259_ChIP-Seq_GC1-SPG_Mouse	94/5776	0	1e-30	-0.671533	46.834	2.68602	KDM5B;CCNI;JMJD1C;UFSP2;RSF1;LZIC;DCAF5;FNBP1L;PIK3C2A;FYCO1;LSM11;CAPN7;RNF19A;RB1CC1;TCP11L2;DENND5A;FBXO8;SCAPER;RNF111;DSP;MEF2A;BNIP3L;PRKAB2;WSB1;ESCO1;USP3;TRPC1;GAB1;ZDHHC17;RSBN1;TANC2;PGM2L1;ATG12;PJA2;RAB33B;CD2AP;LMBRD1;TBC1D20;MSH3;GPR160;TBC1D23;VAMP4;KDM3B;TMF1;USP53;UBA6;AASDH;RNMT;COPB1;USO1;ANKRD12;ARHGAP19;KLHL12;FOXO3;TRAK1;FAM117B;GMCL1;SPATA7;SAV1;ARHGAP12;ATXN3;PGRMC2;CHSY1…
FOXP1_21924763_ChIP-Seq_HESC_Human	68/3724	1.082e-25	8.17991e-24	-0.854332	45.4166	2.60473	PHF3;DET1;KDM5B;CALCOCO1;CCNI;CITED2;TESK2;RSF1;DCAF5;ZFYVE1;FYCO1;NPEPPS;ZFYVE26;HERC3;LSM11;ZMYM2;RNF19A;SPG11;PRKAB2;KHNYN;ESCO1;USP3;ZDHHC17;RSBN1;ZFP90;DAAM1;MAP1B;EFHC1;TBC1D23;ANKRA2;VAMP4;EXD2;ZNF395;KDM3B;USP53;AASDH;RNMT;MOSPD2;LRP4;KLHL12;GMCL1;SNX1;PGRMC2;KIAA0355;SNX25;STC2;FEM1C;RHPN2;ZNF148;WASF2;SLC38A2;BPTF;CRBN;CSNK1A1;FBXO38;KIAA0430;FOXN3;PUM1;PAFAH2;CLCN6;MYO1B;WEE1;SP4;CCNG2…
CREB1_23762244_ChIP-Seq_HIPPOCAMPUS_Rat	48/2393	2.0696e-19	8.69234e-18	-1.14922	45.146	2.58921	EXD2;KDM5B;CALCOCO1;CCNI;USP53;CITED2;ARHGAP19;JMJD1C;RSF1;KLHL12;PIK3C2A;FOXO3;ZFYVE1;COL4A3BP;FAM168A;PGRMC2;BBX;FBXO8;SPG11;WASF2;MEF2A;BNIP3L;MGEA5;PRKAB2;KDM4B;MBNL2;SEC24A;WSB1;ESCO1;CSNK1A1;GOLPH3L;BRAF;FOXN3;SORL1;OXR1;ATG12;RSBN1;PJA2;KTN1;RAB33B;TMEM59;WEE1;LMBRD1;SP4;CCNG2;PIK3C3;TBC1D23;ANKRA2
ZNF217_24962896_ChIP-Seq_MCF7_Human	33/1522	2.30993e-14	4.15787e-13	-1.52914	43.5937	2.50018	CALCOCO1;CITED2;GBE1;RORA;CACNA1D;IQGAP1;TRAK1;PGRMC2;CHSY1;RNF19A;STC2;RHPN2;SLC38A2;BPTF;DSP;JAG1;WSB1;NEBL;CSNK1A1;TPBG;USP3;ARID5B;ANO6;OXR1;KLF3;TANC2;KAT2B;MYO1B;RYBP;DAAM1;BHLHE40;JMY;SUCLG2
FOXO3_23340844_ChIP-Seq_DLD1_Human	21/695	4.71918e-12	4.82122e-11	-1.78074	42.3023	2.42612	MGEA5;WSB1;JAG1;CCNI;KLHDC7A;RSF1;CACNA1D;KIAA0430;FNBP1L;TRAK1;SORL1;KLF3;PGM2L1;CD2AP;ZNF33B;SNX25;BHLHE40;JMY;RHPN2;FNIP2;RBMS2
FOXP2_23625967_ChIP-Seq_PFSK-1 AND SK-N-MC_Human	24/863	7.10275e-13	9.58871e-12	-1.64987	41.858	2.40064	PHF3;BNIP3L;MGEA5;ZNF395;WSB1;KDM3B;CRBN;UBA6;CITED2;AASDH;FOXO3;PUM1;SORL1;PAFAH2;ZNF33B;KAT2B;MYO1B;COL4A3BP;FAM172A;BHLHE40;IRF6;CNOT8;SERINC3;KIAA1715
SMARCA4_23332759_ChIP-Seq_OLIGODENDROCYTES_Mouse	45/2522	2.49512e-16	6.68781e-15	-1.26605	41.322	2.3699	CITED2;GBE1;JMJD1C;CACNA1D;LZIC;FOXO3;DCAF5;TRAK1;TMEM144;NPEPPS;ANKMY2;ZFYVE26;SNX1;CHSY1;FLRT3;BBX;NPHP3;ZKSCAN1;MGEA5;PRKAB2;JAG1;MBNL2;APAF1;CSNK1A1;GAB1;ANO6;FOXN3;OXR1;RSBN1;TANC2;ATRN;MLLT10;KCTD9;RIT1;LMBRD1;RYBP;DAAM1;HOOK1;MAP1B;BHLHE40;OCIAD1;NUMB;SUCLG2;PIK3C3;SERINC3
WT1_25993318_ChIP-Seq_PODOCYTE_Human	59/3464	1.3345e-20	7.2063e-19	-0.985802	41.181	2.36181	CALCOCO1;CITED2;TESK2;LDB3;KLHDC7A;RORA;FNBP1L;ZFYVE1;COL4A3BP;RNF19A;BBX;FBXO8;KIFAP3;DSP;BNIP3L;MBNL2;WSB1;USP3;GAB1;ARID5B;ANO6;IL17RD;TANC2;PJA2;KAT2B;DAAM1;MAP1B;NUMB;SUCLG2;PIK3C3;KCTD12;RBMS2;USO1;IQGAP1;FOXO3;TRAK1;ANKMY2;SNX1;WASF2;FNIP2;ARFGEF1;MGEA5;KDM4B;JAG1;NEBL;CSNK1A1;TPBG;FOXN3;PUM1;MYO9A;KLF3;MLLT10;WEE1;RYBP;SP4;JMY;CNOT8;LPIN2;CUL4B
STAT3_24763339_ChIP-Seq_IMN-ESCS_Mouse	37/1788	2.06157e-15	4.46968e-14	-1.31869	40.5351	2.32477	KDM5B;CALCOCO1;CITED2;GBE1;USO1;KLHDC7A;ZFYVE1;SMC2;ARHGAP12;NPEPPS;FLRT3;RHPN2;ARFGEF1;MGEA5;CRBN;NEBL;CSNK1A1;USP3;ARID5B;ANO6;OXSR1;FOXN3;PUM1;SORL1;OXR1;KLF3;TANC2;ZFP90;CD2AP;CLK1;KAT2B;WEE1;RYBP;DAAM1;SP4;BHLHE40;KCTD12
SALL4_18804426_ChIP-ChIP_XEN_Mouse	23/1005	9.6497e-11	7.92953e-10	-1.92025	40.2394	2.30781	BNIP3L;CDKN1B;USP53;CITED2;USP3;LRP4;ARID5B;CACNA1D;PUM1;OXR1;KLF3;KTN1;ARHGAP12;TMEM144;KCTD9;WEE1;RYBP;BBX;NPHP3;SUCLG2;VAMP4;SLC38A2;RBMS2
MITF_21258399_ChIP-Seq_MELANOMA_Human	85/5578	1.575e-27	1.98461e-25	-0.69245	39.386	2.25886	PHF3;KDM5B;CDKN1B;ZBTB25;CITED2;GBE1;ZNF292;LDB3;RORA;LZIC;FNBP1L;DCAF5;ZFYVE1;ZFYVE26;AKAP10;CAPN7;RB1CC1;BBX;ANKS1A;SPG11;SCAPER;BNIP3L;MBNL2;WSB1;ESCO1;USP3;GAB1;ANO6;ZDHHC17;RSBN1;TANC2;RAB33B;ATRN;KAT2B;DAAM1;TBC1D20;ZNF516;TBC1D23;ZNF395;KDM3B;AASDH;USO1;ANKRD12;LRP4;KLHL12;CACNA1D;FOXO3;TRAK1;FAM117B;ARHGAP12;ATXN3;HMBOX1;PGRMC2;FAM168A;CHSY1;SNX25;UBTD2;REPS2;SLC38A2;FNIP2;ZKSCAN1;BPTF;GI…
FOXA2_19822575_ChIP-Seq_HepG2_Human	51/2968	7.34492e-18	2.13568e-16	-1.07114	38.6494	2.21662	ZBTB25;CITED2;GBE1;RSF1;RORA;LZIC;NPEPPS;SENP7;RB1CC1;BBX;ANKS1A;SCAPER;SPG11;DSP;MBNL2;GAB1;ARID5B;PJA2;ATRN;TBC1D20;DAAM1;SUCLG2;USP53;AASDH;IQGAP1;TRAK1;ARHGAP12;FAM172A;SNX25;ZNF585B;ZNF148;SLC38A2;WASF2;FNIP2;ZKSCAN1;MGEA5;JAG1;NEBL;KIAA0430;FOXN3;SORL1;OXR1;KLF3;KTN1;MLLT10;TMEM59;MYO1B;WEE1;HOOK1;SERINC3;LPIN2
RUNX1_21571218_ChIP-Seq_MEGAKARYOCYTES_Human	76/5071	9.52075e-24	5.99807e-22	-0.761947	37.2329	2.13538	ZNF573;PHF3;CALCOCO1;CDKN1B;CCNI;CITED2;ZNF292;JMJD1C;UFSP2;DCAF5;FYCO1;COL4A3BP;CAPN7;RNF19A;FBXO8;KIFAP3;SPG11;MEF2A;PRKAB2;MBNL2;ESCO1;USP3;TRPC1;ANO6;RSBN1;TANC2;ZFP90;PJA2;RAB33B;ATRN;KAT2B;TBC1D20;ZNF516;EFHC1;EXD2;ZNF395;KDM3B;RNMT;COPB1;USO1;ANKRD12;KLHL12;FOXO3;TRAK1;GMCL1;FAM168A;ZNF585B;ZNF148;SLC38A2;FNIP2;ZKSCAN1;MGEA5;KDM4B;JAG1;FBXO38;DDHD2;BRAF;FOXN3;SORL1;MYO9A;OXR1;PAFAH2;ZNF33B…
SPI1_23547873_ChIP-Seq_NB4_Human	55/3198	2.52518e-19	9.5452e-18	-0.94116	36.8845	2.1154	DET1;CALCOCO1;CCNI;CITED2;JMJD1C;LDB3;ZFYVE1;FYCO1;NPEPPS;SENP7;ZFYVE26;AKAP10;RNF19A;ZNF766;RNF111;MEF2A;BNIP3L;RAB6C;SERPINB1;KHNYN;ESCO1;USP3;ANO6;OXSR1;ZDHHC17;RSBN1;ATG12;MSH3;GPR160;EXD2;ZNF395;ZNF350;KDM3B;IQGAP1;ARHGAP12;HMBOX1;GPBP1L1;ZKSCAN4;RNF20;ARFGEF1;GIT2;SEC24A;CSNK1A1;FBXO38;ELP3;OXR1;RSPH3;ZNF33A;MLLT10;PAN3;BHLHE40;SERINC1;RCOR3;CNOT8;CUL4B
FOXO1_25302145_ChIP-Seq_T-LYMPHOCYTE_Mouse	39/2000	2.12842e-15	4.46968e-14	-1.18267	36.3539	2.08497	PHF3;KDM5B;CDKN1B;ZBTB25;CCNI;CITED2;RSF1;KLHL12;IQGAP1;PIK3C2A;FOXO3;ZFYVE1;FAM117B;ANKMY2;RB1CC1;UBTD2;BBX;TCP11L2;WASF2;BPTF;RNF20;MGEA5;CRBN;ARID5B;ELP3;KLF3;PGM2L1;RAB33B;MLLT10;CLCN6;MYO1B;PAN3;RYBP;SP4;CEACAM5;GPR160;VAMP4;CNOT8;CUL4B
HOXC9_25013753_ChIP-Seq_NEUROBLASTOMA BE2-C_Human	37/2014	7.35126e-14	1.20816e-12	-1.26622	34.7476	1.99284	ZNF573;ZNF350;AASDH;ZNF292;JMJD1C;RSF1;KLHL12;DCAF5;FYCO1;ANKMY2;SENP7;ZFYVE26;CHSY1;FLRT3;BBX;TCP11L2;FEM1C;ZNF766;ZKSCAN4;ZNF585B;ZNF148;ZKSCAN1;RNF111;PRKAB2;PEX19;MBNL2;ESCO1;USP3;ARID5B;PAFAH2;RSBN1;MAP1B;CCNG2;TBC1D23;VAMP4;SLU7;RBMS2
SMARCA4_20176728_ChIP-ChIP_TROPHOBLAST STEM CELLS_Mouse	24/1118	1.30217e-10	1.02546e-09	-1.67327	34.6336	1.9863	BNIP3L;WSB1;MBNL2;USP53;NEBL;CITED2;ARID5B;IQGAP1;ZFYVE1;ZDHHC17;KTN1;TMEM59;KCTD9;LMBRD1;WEE1;CAPN7;SP4;STC2;JMY;FEM1C;CNOT8;SLC38A2;WASF2;RNF111
E2F4_21247883_ChIP-Seq_LYMPHOBLASTOID_Human	49/2998	2.65389e-16	6.68781e-15	-1.02679	33.5129	1.92203	CDKN1B;ZBTB25;TESK2;JMJD1C;RSF1;RORA;FNBP1L;AKAP10;ZMYM2;DENND5A;KIFAP3;SPG11;RNF111;MEF2A;PRKAB2;WSB1;APAF1;USP3;ARID5B;ANO6;ZDHHC17;PGM2L1;RSBN1;ZFP90;NUMB;KCTD12;VAMP4;COPB1;ARHGAP19;LRP4;KLHL12;SAV1;SNX1;FAM168A;CHSY1;SLC38A2;MGEA5;PEX19;KIAA0430;FOXN3;PUM1;SORL1;MYO9A;KTN1;ZNF33A;MLLT10;TMEM59;WEE1;RCOR3
SOX2_20726797_ChIP-Seq_SW620_Human	40/2564	1.03611e-12	1.30549e-11	-1.32743	33.2678	1.90797	ZNF573;ZNF395;TMF1;RNMT;GBE1;ZNF292;LRP4;LZIC;IQGAP1;TRAK1;SPATA7;NPEPPS;SNX1;PGRMC2;FLRT3;SNX25;STC2;NPHP3;SLC38A2;ARFGEF1;DSP;RNF20;BNIP3L;JAG1;MBNL2;NEBL;GAB1;ARID5B;ELP3;IL17RD;TANC2;ZFP90;ZNF33B;MYO1B;PAN3;MAP1B;GPR160;KCTD12;IRF6;ZNF654
WT1_20215353_ChIP-ChIP_NEPHRON PROGENITOR_Mouse	31/1663	6.94774e-12	6.73396e-11	-1.38083	32.3408	1.8548	CALCOCO1;ZFYVE1;COL4A3BP;ZMYM2;BBX;TCP11L2;RHPN2;SLC38A2;BNIP3L;MGEA5;JAG1;PEX19;CSNK1A1;TPBG;GAB1;ARID5B;PUM1;OXR1;KLF3;PGM2L1;RSBN1;MLLT10;KCTD9;MYO1B;WEE1;LMBRD1;PAN3;RYBP;SP4;VAMP4;RCOR3
JUND_26020271_ChIP-Seq_SMOOTH MUSCLE_Human	36/2000	3.02158e-13	4.23021e-12	-1.22521	32.0867	1.84023	ZNF395;CCNI;USP53;CITED2;GBE1;MOSPD2;LRP4;FOXO3;GMCL1;ARHGAP12;FYCO1;NPEPPS;TCP11L2;WASF2;SERPINB1;MBNL2;CRBN;CSNK1A1;TPBG;USP3;ARID5B;BRAF;FOXN3;TANC2;PJA2;RSPH3;KAT2B;MYO1B;WEE1;MAP1B;BHLHE40;JMY;OCIAD1;LPIN2;EXOC1;CUL4B
MYCN_18555785_ChIP-Seq_MESC_Mouse	37/2261	2.15845e-12	2.33113e-11	-1.26355	30.9343	1.77414	ZBTB25;CCNI;RNMT;CITED2;ANKRD12;KLHL12;LZIC;GMCL1;SAV1;NPEPPS;ATXN3;ANKMY2;LSM11;CHSY1;UBTD2;GPBP1L1;RHPN2;FBXO8;BPTF;MEF2A;RNF20;MGEA5;SORL1;OXR1;PGM2L1;ZFP90;CD2AP;RAB33B;MLLT10;KCTD9;RYBP;DAAM1;SP4;JMY;OCIAD1;PIK3C3;ANKRA2
MYB_21317192_ChIP-Seq_ERMYB_Mouse	22/923	1.2026e-10	9.67196e-10	-1.48708	30.8667	1.77027	WSB1;APAF1;CITED2;GBE1;LRP4;FOXO3;FNBP1L;OXR1;KLF3;PAFAH2;SAV1;RIT1;DAAM1;SNX25;STC2;GPR160;PIK3C3;KCTD12;TBC1D23;SLC38A2;WASF2;LPIN2
CREB1_20920259_ChIP-Seq_GC1-SPG_Mouse	49/3057	5.62131e-16	1.32803e-14	-0.942533	30.1163	1.72723	KDM5B;CALCOCO1;CCNI;UFSP2;PIK3C2A;ZFYVE1;FYCO1;COL4A3BP;LSM11;RNF19A;TCP11L2;BNIP3L;WSB1;ANO6;ATG12;PJA2;CD2AP;ATRN;LMBRD1;PIK3C3;TBC1D23;EXD2;USP53;UBA6;RNMT;AASDH;USO1;KLHL12;FOXO3;SPATA7;SAV1;PGRMC2;FAM172A;RHPN2;SLC38A2;ARFGEF1;RNF20;GIT2;KDM4B;SEC24A;FBXO38;BRAF;OXR1;CLK1;MYO1B;WEE1;JMY;OCIAD1;SERINC3
FOXA1_25552417_ChIP-Seq_VCAP_Human	36/2000	3.02158e-13	4.23021e-12	-1.14756	30.0531	1.7236	KDM5B;ZNF395;CCNI;CITED2;AASDH;USO1;ANKRD12;IQGAP1;FOXO3;FNBP1L;RB1CC1;STC2;TCP11L2;FEM1C;ZNF585B;SLC38A2;WASF2;ZKSCAN1;MGEA5;JAG1;MBNL2;WSB1;NEBL;USP3;ARID5B;ZDHHC17;PGM2L1;RSBN1;ZFP90;ZNF33B;MLLT10;WEE1;HOOK1;RCOR3;CNOT8;SERINC3
TBX3_20139965_ChIP-Seq_MESC_Mouse	22/1068	1.69358e-09	1.06696e-08	-1.58872	29.1623	1.67251	CALCOCO1;CSNK1A1;GBE1;ANKRD12;ARID5B;KLHDC7A;IQGAP1;ZFYVE1;PAFAH2;ZFP90;FYCO1;MYO1B;RYBP;DAAM1;STC2;TCP11L2;NPHP3;RHPN2;FBXO8;CNOT8;SERINC3;SLC38A2
NUCKS1_24931609_ChIP-Seq_HEPATOCYTES_Mouse	17/588	1.05866e-09	7.14595e-09	-1.51872	28.4862	1.63374	MEF2A;DSP;GIT2;CDKN1B;TMF1;APAF1;CITED2;IQGAP1;FOXO3;IL17RD;KAT2B;SNX1;RB1CC1;BHLHE40;JMY;FBXO8;RNF111
NCOR1_26117541_ChIP-Seq_K562_Human	35/2000	1.47879e-12	1.74682e-11	-1.12722	27.9219	1.60137	CDKN1B;ZBTB25;UBA6;ANKRD12;JMJD1C;RSF1;FOXO3;TRAK1;ARHGAP12;SNX1;CHSY1;RB1CC1;RNF19A;TCP11L2;GPBP1L1;SLC38A2;WASF2;RNF111;RNF20;BNIP3L;KDM4B;MBNL2;USP3;OXSR1;ZDHHC17;PAFAH2;RSBN1;KAT2B;WEE1;MSH3;BHLHE40;NUMB;PIK3C3;CNOT8;LPIN2
SOX17_20123909_ChIP-Seq_XEN_Mouse	32/1947	7.30178e-11	6.1335e-10	-1.31217	27.8338	1.59632	CDKN1B;CCNI;CITED2;TESK2;PIK3C2A;ZFYVE1;ARHGAP12;SENP7;FLRT3;CAPN7;RB1CC1;BBX;RHPN2;SLC38A2;ZKSCAN1;MGEA5;PEX19;MBNL2;WSB1;GOLPH3L;GAB1;ARID5B;KLF3;PAFAH2;RSBN1;ZFP90;KTN1;MYO1B;SUCLG2;CNOT8;RBMS2;CUL4B
DMRT1_23473982_ChIP-Seq_TESTES_Mouse	36/2072	8.29163e-13	1.08077e-11	-1.09116	27.5526	1.5802	PHF3;KDM5B;KDM3B;USP53;CALCOCO2;JMJD1C;KLHDC7A;RORA;KLHL12;FOXO3;DCAF5;TRAK1;SENP7;PGRMC2;FEM1C;SLC38A2;WASF2;RNF111;BPTF;BNIP3L;DDHD2;ARID5B;ANO6;BRAF;SORL1;ZDHHC17;OXR1;KLF3;RAB33B;TMEM59;MSH3;CCNG2;JMY;NUMB;RBMS2;CUL4B
AR_22383394_ChIP-Seq_PROSTATE CANCER_Human	33/1857	4.70123e-12	4.82122e-11	-1.1546	27.4281	1.57305	GBE1;RORA;FOXO3;FNBP1L;SMC2;HERC3;AKAP10;SNX1;CHSY1;CAPN7;KIAA0355;SNX25;RB1CC1;FEM1C;SCAPER;FNIP2;JAG1;CRBN;NEBL;CSNK1A1;USP3;GAB1;ARID5B;FOXN3;KTN1;KCTD9;MYO1B;RYBP;DAAM1;SP4;MAP1B;SUCLG2;ANKRA2
FOXO3_22982991_ChIP-Seq_MACROPHAGES_Mouse	35/2000	1.47879e-12	1.74682e-11	-1.07724	26.6839	1.53037	TMF1;UBA6;RNMT;AASDH;COPB1;ANKRD12;LZIC;PIK3C2A;SPATA7;GMCL1;SMC2;AKAP10;HMBOX1;CAPN7;RB1CC1;SPG11;FNIP2;GIT2;MGEA5;FBXO38;DDHD2;OXR1;ATG12;RAB33B;ATRN;TMEM59;WEE1;PAN3;HOOK1;GPR160;JMY;OCIAD1;NUMB;SERINC1;VAMP4
STAT3_23295773_ChIP-Seq_U87_Human	48/3165	9.43665e-15	1.8774e-13	-0.89902	26.3446	1.51091	ZNF573;KDM5B;UBA6;CALCOCO2;GBE1;COPB1;JMJD1C;CACNA1D;RORA;DCAF5;PIK3C2A;NPEPPS;ATXN3;ANKMY2;ZFYVE26;HMBOX1;COL4A3BP;FAM168A;RNF19A;UBTD2;BBX;ZNF766;WASF2;SCAPER;BPTF;MEF2A;GIT2;BNIP3L;KDM4B;WSB1;ARID5B;FOXN3;PUM1;IL17RD;MYO9A;TANC2;RSPH3;MYO1B;RYBP;DAAM1;MSH3;GPR160;BHLHE40;JMY;OCIAD1;PIK3C3;IRF6;SLU7
EOMES_20176728_ChIP-ChIP_TROPHOBLAST STEM CELLS_Mouse	29/1744	4.83049e-10	3.38134e-09	-1.32627	25.8688	1.48363	CALCOCO1;CDKN1B;USP53;CITED2;RORA;IQGAP1;PIK3C2A;ZFYVE1;ARHGAP12;CAPN7;STC2;MBNL2;WSB1;CSNK1A1;ARID5B;IL17RD;SORL1;ZDHHC17;ATG12;ZFP90;KTN1;TMEM59;KCTD9;MYO1B;WEE1;LMBRD1;RYBP;SP4;JMY
SMARCD1_25818293_ChIP-Seq_ESC_Mouse	36/2119	1.56553e-12	1.79324e-11	-1.02524	25.3689	1.45495	UBA6;ANKRD12;MOSPD2;JMJD1C;RORA;KLHL12;PIK3C2A;DCAF5;FNBP1L;TRAK1;COL4A3BP;HMBOX1;FAM172A;REPS2;TCP11L2;FBXO8;KIFAP3;SCAPER;ARFGEF1;GIT2;PRKAB2;MBNL2;CSNK1A1;USP3;GOLPH3L;GAB1;DDHD2;FOXN3;ZDHHC17;OXR1;TANC2;MYO1B;DAAM1;MSH3;SUCLG2;LPIN2
SRF_21415370_ChIP-Seq_HL-1_Mouse	26/1634	1.00385e-08	4.99282e-08	-1.49657	25.1614	1.44306	CDKN1B;CITED2;ANKRD12;JMJD1C;LDB3;ARHGAP12;HMBOX1;FEM1C;ZKSCAN1;PRKAB2;CRBN;APAF1;ARID5B;SORL1;ZDHHC17;OXR1;KLF3;PAFAH2;ZFP90;RAB33B;CCNG2;PIK3C3;SERINC1;TBC1D23;SERINC3;EXOC1
E2F1_18555785_ChIP-Seq_MESC_Mouse	54/4172	8.20027e-14	1.29154e-12	-0.909701	24.9032	1.42825	DET1;CITED2;GBE1;TESK2;KLHDC7A;FNBP1L;SMC2;ZFYVE26;COL4A3BP;LSM11;ZMYM2;TCP11L2;WSB1;APAF1;ESCO1;USP3;IL17RD;ZDHHC17;RSBN1;ZFP90;ATG12;DAAM1;SUCLG2;IRF6;KCTD12;TBC1D23;EXOC1;RNMT;ARHGAP19;KLHL12;IQGAP1;ATXN3;SNX1;FLRT3;STC2;RHPN2;WASF2;ZKSCAN1;BPTF;GIT2;PEX19;SEC24A;CRBN;FBXO38;TPBG;PUM1;KLF3;CLK1;TMEM59;MYO1B;WEE1;OCIAD1;SERINC1;SERINC3
[truncated: 335 more rows]

## Sheet: C2b
Term	Overlap	P-value	Adjusted P-value	Z-score	Combined Score	Adjusted CS	Genes
[truncated: 360 more rows]

## Sheet: C2c
Term	Overlap	P-value	Adjusted P-value	Z-score	Combined Score	Adjusted CS	Genes
[truncated: 360 more rows]

[truncated: 2 more sheets: 51-gene sig, 20-gene sig]
