# Supplementary material for: In vitro downregulated hypoxia transcriptome is associated with poor prognosis in breast cancer
Source: Mol Cancer. 2017 Jun 15;16:105. doi: 10.1186/s12943-017-0673-0 (PMC5472949; doi:10.1186/s12943-017-0673-0)
Supplement: Supplementary file 9 — These heat maps or Tables show the correlation amongst the different clusters, sub-clusters, and signatures based on each one of the four considered clinical datasets. (XLSX 19 kb) [file 12943_2017_673_MOESM9_ESM.xlsx]

## Sheet: TCGA
	C1	C1a	C1b	C2	C2a	C2b	C2c	51-gene	20-gene
C1	1	0.246391	0.944033	-0.660092	-0.739921	0.15043	0.341147	0.629557	-0.0143929
C1a	0.246391	1	0.0173264	0.0290525	0.241666	0.369105	-0.615645	0.323926	0.0755202
C1b	0.944033	0.0173264	1	-0.687725	-0.85119	0.0885619	0.518253	0.584429	-0.0258691
C2	-0.660092	0.0290525	-0.687725	1	0.735922	0.184702	-0.303085	-0.241387	0.329346
C2a	-0.739921	0.241666	-0.85119	0.735922	1	-0.0713133	-0.609634	-0.461392	0.0641051
C2b	0.15043	0.369105	0.0885619	0.184702	-0.0713133	1	-0.343234	0.552472	0.439825
C2c	0.341147	-0.615645	0.518253	-0.303085	-0.609634	-0.343234	1	0.015955	-0.121657
51-gene	0.629557	0.323926	0.584429	-0.241387	-0.461392	0.552472	0.015955	1	0.400276
20-gene	-0.0143929	0.0755202	-0.0258691	0.329346	0.0641051	0.439825	-0.121657	0.400276	1

## Sheet: GE
	C1	C1a	C1b	C2	C2a	C2b	C2c	51-gene	20-gene
C1	1	0.334887	0.920603	-0.60568	-0.66452	0.183116	0.12257	0.589602	0.138251
C1a	0.334887	1	0.162841	-0.138602	0.101104	0.260102	-0.449979	0.224581	0.0536095
C1b	0.920603	0.162841	1	-0.593322	-0.705678	0.0820725	0.218489	0.520173	0.0958172
C2	-0.60568	-0.138602	-0.593322	1	0.679373	0.0282925	0.167057	-0.282496	0.0696173
C2a	-0.66452	0.101104	-0.705678	0.679373	1	-0.195117	-0.26304	-0.448672	-0.138565
C2b	0.183116	0.260102	0.0820725	0.0282925	-0.195117	1	-0.274746	0.460574	0.447638
C2c	0.12257	-0.449979	0.218489	0.167057	-0.26304	-0.274746	1	-0.00885815	-0.0625505
51-gene	0.589602	0.224581	0.520173	-0.282496	-0.448672	0.460574	-0.00885815	1	0.39129
20-gene	0.138251	0.0536095	0.0958172	0.0696173	-0.138565	0.447638	-0.0625505	0.39129	1

## Sheet: GSE2034
	C1	C1a	C1b	C2	C2a	C2b	C2c	51-gene	20-gene
C1	1	0.571235	0.918833	-0.401661	-0.57508	0.156806	0.0376053	0.58507	0.0382619
C1a	0.571235	1	0.418933	-0.156004	-0.193786	0.167218	-0.182264	0.415011	0.0921217
C1b	0.918833	0.418933	1	-0.441042	-0.614611	0.114535	0.076367	0.552902	0.00854883
C2	-0.401661	-0.156004	-0.441042	1	0.644091	0.193214	0.294402	-0.0655347	0.310277
C2a	-0.57508	-0.193786	-0.614611	0.644091	1	-0.322309	0.0638778	-0.44442	-0.0370195
C2b	0.156806	0.167218	0.114535	0.193214	-0.322309	1	-0.201592	0.548716	0.509033
C2c	0.0376053	-0.182264	0.076367	0.294402	0.0638778	-0.201592	1	-0.129028	-0.0552708
51-gene	0.58507	0.415011	0.552902	-0.0655347	-0.44442	0.548716	-0.129028	1	0.377985
20-gene	0.0382619	0.0921217	0.00854883	0.310277	-0.0370195	0.509033	-0.0552708	0.377985	1

## Sheet: GSE3494
	C1	C1a	C1b	C2	C2a	C2b	C2c	51-gene	20-gene
C1	1	0.807679	0.952095	-0.468848	-0.471356	0.0604491	-0.0834156	0.605596	-0.0163612
C1a	0.807679	1	0.676976	-0.355824	-0.28527	0.155627	-0.274251	0.519059	-0.0260843
C1b	0.952095	0.676976	1	-0.494255	-0.497813	0.00349756	-0.0165684	0.581061	-0.0334473
C2	-0.468848	-0.355824	-0.494255	1	0.725928	0.0783934	0.0980905	-0.251293	0.316241
C2a	-0.471356	-0.28527	-0.497813	0.725928	1	-0.223964	-0.16612	-0.369982	0.120804
C2b	0.0604491	0.155627	0.00349756	0.0783934	-0.223964	1	-0.404724	0.367169	0.386904
C2c	-0.0834156	-0.274251	-0.0165684	0.0980905	-0.16612	-0.404724	1	-0.328645	-0.235783
51-gene	0.605596	0.519059	0.581061	-0.251293	-0.369982	0.367169	-0.328645	1	0.365944
20-gene	-0.0163612	-0.0260843	-0.0334473	0.316241	0.120804	0.386904	-0.235783	0.365944	1

## Sheet: METABRIC_disc
	C1	C1a	C1b	C2	C2a	C2b	C2c	51-gene	20-gene
C1	1	0.62545	0.90476	-0.167877	-0.388256	0.0237979	0.16945	0.386199	-0.00573614
C1a	0.62545	1	0.528832	-0.0518524	-0.104456	-0.0211001	0.0264795	0.18472	-0.0433925
C1b	0.90476	0.528832	1	-0.172396	-0.486114	0.123987	0.195338	0.4475	0.0604614
C2	-0.167877	-0.0518524	-0.172396	1	0.482719	0.16954	0.371845	0.035055	0.102563
C2a	-0.388256	-0.104456	-0.486114	0.482719	1	-0.436422	0.0715367	-0.473465	-0.2495
C2b	0.0237979	-0.0211001	0.123987	0.16954	-0.436422	1	-0.300558	0.607011	0.556389
C2c	0.16945	0.0264795	0.195338	0.371845	0.0715367	-0.300558	1	-0.152839	-0.203755
51-gene	0.386199	0.18472	0.4475	0.035055	-0.473465	0.607011	-0.152839	1	0.555857
20-gene	-0.00573614	-0.0433925	0.0604614	0.102563	-0.2495	0.556389	-0.203755	0.555857	1

## Sheet: METABRIC_val
	C1	C1a	C1b	C2	C2a	C2b	C2c	51-gene	20-gene
C1	1	0.597715	0.921538	-0.135098	-0.418216	0.115556	0.191814	0.430707	0.037647
C1a	0.597715	1	0.480874	-0.0514067	-0.110188	0.135869	-0.0836365	0.372448	0.089231
C1b	0.921538	0.480874	1	-0.121414	-0.47884	0.15525	0.249016	0.414966	0.0132686
C2	-0.135098	-0.0514067	-0.121414	1	0.498019	0.108356	0.35302	-0.0267295	0.0641479
C2a	-0.418216	-0.110188	-0.47884	0.498019	1	-0.421797	-0.0108777	-0.389834	-0.173053
C2b	0.115556	0.135869	0.15525	0.108356	-0.421797	1	-0.319224	0.612731	0.509831
C2c	0.191814	-0.0836365	0.249016	0.35302	-0.0108777	-0.319224	1	-0.236017	-0.303254
51-gene	0.430707	0.372448	0.414966	-0.0267295	-0.389834	0.612731	-0.236017	1	0.586727
20-gene	0.037647	0.089231	0.0132686	0.0641479	-0.173053	0.509831	-0.303254	0.586727	1
